# Supplementary material for: Genomic subtypes of non-muscle-invasive bladder cancer: guiding immunotherapy decision-making for patients exposed to aristolochic acid
Source: Mol Med. 2025 Apr 17;31:140. doi: 10.1186/s10020-025-01199-1 (PMC12004710; doi:10.1186/s10020-025-01199-1)
Supplement: Supplementary file 3 — Additional file 3 [file 10020_2025_1199_MOESM3_ESM.xlsx]

## Sheet: Sheet1
sample_id	gender	age	grade	stage	multifocality	tumor_size	EORTC(Recurrence)	recurrence	followup time (months)	recurrent_group	intravesical	WES	RNA	CIN	wGD	tmb	hypermut	APOBEC_MutLoad	APOBEC_group	APOBEC_enrich	Genomic_subtype	Lund2023_5classes	Lund2023_7classes
B51T	male	74	HG	T1	FALSE	< 3cm	3	FALSE	22.8994		chemotherapy	yes	yes	no	no	113.028	yes	152	High	yes	AA-like	Uro	UroA
B66T	female	68	HG	Ta	TRUE	>= 3cm	8	FALSE	16.23		BCG	yes	yes	no	no	94.7038	yes	43	Low	yes	AA-like	GU	GU
B78T	female	62	HG	Ta	TRUE	< 3cm	5	TRUE	22.3409	Recurrent		yes	yes	no	no	79.3813	yes	0	no	no	AA-like	Uro	UroB
B07T	male	71	HG	T1	TRUE	>= 3cm	9	TRUE	4.04107	Recurrent	chemotherapy	yes	yes	yes	no	79.8125	yes	236	High	yes	AA-like	GU	GU
B63T	male	64	LG	Ta	FALSE	< 3cm	1	FALSE	19.0226		chemotherapy	yes	yes	no	no	72.2176	yes	1799	High	yes	FGFR3/HRAS	Uro	UroA
B46T	female	65	HG	Ta	FALSE	< 3cm	2	TRUE	13.7988	Recurrent	chemotherapy	yes	yes	yes	no	56.3812	yes	28	Low	yes	AA-like	Uro	UroA
B61T	female	65	HG	T1	TRUE	< 3cm	6	FALSE	19.4825		chemotherapy	yes	yes	no	no	49.8973	yes	0	no	no	AA-like	Uro	UroA
B53T	female	62	LG	Ta	FALSE	>= 3cm	4	FALSE	21.0924		chemotherapy	yes	yes	no	no	67.1931	yes	1794	High	yes	FGFR3 & chr9Del	Uro	UroB
B56T	male	76	HG	T1	TRUE	< 3cm	6	TRUE	23.5893	Recurrent	chemotherapy	yes	yes	yes	yes	33.0327	no	587	High	yes	GI	GU	GU
B09T	male	71	HG	Ta	FALSE	< 3cm	2	FALSE	36.2053	Non-Recurrent	chemotherapy	yes	no	yes	yes	30.5122	no	782	High	yes	GI
B38T	male	75	LG	Ta	FALSE	>= 3cm	4	FALSE	25.7906	Non-Recurrent	chemotherapy	yes	no	no	no	34.1603	no	708	High	yes	FGFR3/HRAS
B77T	male	78	HG	T1	FALSE	< 3cm	3	FALSE	30.4887	Non-Recurrent	BCG	yes	yes	no	no	23.7132	no	35	Low	yes	AA-like	Uro	UroA
B49T	male	82	LG	Ta	TRUE	< 3cm	4	FALSE	24.3121	Non-Recurrent	chemotherapy	yes	yes	no	no	25.7529	no	319	High	yes	AA-like	Uro	UroA
B55T	male	55	HG	T1	FALSE	< 3cm	3	FALSE	20.2053		BCG	yes	no	yes	yes	24.957	no	678	High	yes	GI
B72T	male	61	LG	Ta	FALSE	< 3cm	1	FALSE	10.5133		chemotherapy	yes	yes	no	no	23.2158	no	650	High	yes	FGFR3/HRAS	Uro	UroA
B74T	male	58	HG	T1	FALSE	< 3cm	3	FALSE	8.44353		BCG	yes	yes	no	yes	19.1033	no	178	High	yes	GI	GU	GU
B81T	male	78	LG	Ta	TRUE	< 3cm	4	TRUE	47.6386	Non-Recurrent	chemotherapy	yes	yes	no	no	20.7615	no	548	High	yes	FGFR3/HRAS	Uro	UroA
B02T	male	75	HG	Ta	FALSE	< 3cm	2	FALSE	26.5791	Non-Recurrent	BCG	yes	yes	yes	yes	16.4169	no	361	High	yes	GI	Uro	UroA
B11T	female	72	HG	T1	TRUE	< 3cm	6	TRUE	11.4661	Recurrent	chemotherapy	yes	yes	no	no	17.8264	no	108	High	yes	FGFR3/HRAS	Uro	UroB
B03T	male	62	LG	Ta	FALSE	< 3cm	1	FALSE	9.72485		chemotherapy	yes	yes	no	no	16.9973	no	129	High	yes	FGFR3/HRAS	Uro	UroA
B30T	male	68	HG	Ta	TRUE	< 3cm	5	FALSE	30.3901	Non-Recurrent	chemotherapy	yes	yes	no	yes	14.7088	no	373	High	yes	FGFR3 & chr9Del	Uro	UroA
B76T	male	83	LG	Ta	FALSE	< 3cm	1	FALSE	35.5483	Non-Recurrent	chemotherapy	yes	yes	no	no	12.9677	no	166	High	yes	FGFR3/HRAS	Uro	UroA
B10T	male	60	HG	Tis	TRUE	< 3cm	7	TRUE	13.306	Recurrent	BCG	yes	yes	no	no	12.1883	no	169	High	yes	GI	Uro	UroA
B06T	female	74	PUNLMP	Ta	FALSE	< 3cm	0	TRUE	12.8131	Recurrent	chemotherapy	yes	yes	no	yes	11.2099	no	26	Low	yes	FGFR3/HRAS	Uro	UroB
B20T	male	78	LG	Ta	TRUE	< 3cm	4	FALSE	38.2423	Non-Recurrent	chemotherapy	yes	yes	no	no	11.8566	no	118	High	yes	FGFR3/HRAS	Uro	UroA
B69T	male	68	HG	T1	FALSE	< 3cm	3	FALSE	16.4271		BCG	yes	yes	no	yes	11.5913	no	52	Low	yes	FGFR3 & chr9Del	Uro	UroA
B64T	male	69	HG	Ta	FALSE	>= 3cm	5	FALSE	19.0226		chemotherapy	yes	yes	no	no	8.55667	no	172	High	yes	FGFR3 & chr9Del	Uro	UroA
B14T	male	77	HG	T1	FALSE	< 3cm	3	TRUE	14.6201	Recurrent	chemotherapy	yes	yes	yes	yes	8.20843	no	150	High	yes	GI	Uro	UroA
B12T	male	69	HG	T1	TRUE	< 3cm	6	TRUE	15.54	Recurrent	BCG	yes	yes	yes	yes	7.47879	no	113	High	yes	GI	Uro	UroA
B13T	male	67	HG	T1	TRUE	< 3cm	6	TRUE	42.5133	Non-Recurrent	chemotherapy	yes	yes	yes	yes	7.09739	no	128	High	yes	GI	Uro	UroA
B39T	female	73	HG	Ta	FALSE	>= 3cm	5	FALSE	25.7906	Non-Recurrent	chemotherapy	yes	yes	no	no	5.82052	no	78	High	yes	FGFR3/HRAS	Uro	UroA
B54T	male	76	HG	T1	FALSE	< 3cm	3	TRUE	4.59959	Recurrent		yes	yes	yes	no	5.73761	no	31	Low	yes	GI	Uro	UroA
B26T	male	58	LG	T1	TRUE	< 3cm	5	TRUE	5.25667	Recurrent	BCG	yes	yes	no	no	5.78736	no	7	Low	yes	FGFR3 & chr9Del	Uro	UroA
B45T	male	79	HG	Ta	TRUE	< 3cm	5	FALSE	17.0842		BCG	yes	yes	no	yes	6.9979	no	117	High	yes	GI	Uro	UroA
B08T	male	66	HG	T1	TRUE	< 3cm	6	FALSE	34.694	Non-Recurrent	chemotherapy	yes	yes	no	no	5.19038	no	90	High	yes	FGFR3 & chr9Del	Uro	UroA
B25T	female	78	HG	T1	FALSE	< 3cm	3	TRUE	33.8398	Non-Recurrent	chemotherapy	yes	yes	yes	yes	5.50545	no	80	High	yes	GI	Uro	UroA
B34T	male	59	LG	Ta	FALSE	>= 3cm	4	FALSE	27.6304	Non-Recurrent	chemotherapy	yes	yes	no	yes	4.17884	no	93	High	yes	FGFR3 & chr9Del	Uro	UroA
B44T	female	46	LG	Ta	FALSE	< 3cm	1	FALSE	26.4476	Non-Recurrent		yes	yes	no	no	4.22859	no	97	High	yes	FGFR3/HRAS	Uro	UroA
B47T	male	60	LG	Ta	FALSE	< 3cm	1	FALSE	24.5421	Non-Recurrent	chemotherapy	yes	yes	no	no	4.82556	no	90	High	yes	FGFR3/HRAS	Uro	UroA
B73T	male	71	HG	Ta	FALSE	< 3cm	2	FALSE	6.99795			yes	yes	yes	yes	3.96326	no	0	no	no	GI	Uro	UroB
B16T	male	69	LG	T1	FALSE	< 3cm	2	TRUE	9.59343	Recurrent	chemotherapy	yes	yes	no	no	4.212	no	63	Low	yes	FGFR3/HRAS	Uro	UroA
B75T	male	71	LG	Ta	FALSE	< 3cm	1	FALSE	18.3984		chemotherapy	yes	yes	no	no	3.78085	no	40	Low	yes	FGFR3/HRAS	Uro	UroA
B17T	male	72	LG	Ta	FALSE	< 3cm	1	TRUE	21.7166	Recurrent	chemotherapy	yes	yes	no	no	4.51049	no	80	High	yes	FGFR3/HRAS	Uro	UroA
B57T	male	68	HG	Ta	FALSE	< 3cm	2	FALSE	20.8296		chemotherapy	yes	yes	no	no	3.99643	no	27	Low	yes	FGFR3 & chr9Del	Uro	UroA
B18T	female	72	HG	T1	TRUE	< 3cm	6	TRUE	7.88501	Recurrent		yes	yes	yes	no	3.8306	no	9	Low	yes	GI	Uro	UroA
B37T	male	47	LG	Ta	FALSE	< 3cm	1	FALSE	26.152	Non-Recurrent	chemotherapy	yes	yes	no	no	2.65323	no	6	Low	yes	FGFR3 & chr9Del	Uro	UroA
B79T	male	62	LG	Ta	TRUE	< 3cm	4	FALSE	34.2341	Non-Recurrent	chemotherapy	yes	yes	no	yes	3.43262	no	77	Low	yes	FGFR3/HRAS	Uro	UroA
B29T	male	74	HG	Ta	TRUE	< 3cm	5	FALSE	30.423	Non-Recurrent	chemotherapy	yes	yes	no	no	3.81402	no	63	Low	yes	FGFR3 & chr9Del	Uro	UroA
B27T	female	55	LG	Ta	FALSE	< 3cm	1	FALSE	36.4353	Non-Recurrent	chemotherapy	yes	yes	no	no	3.56528	no	33	Low	yes	FGFR3/HRAS	Uro	UroA
B59T	male	64	HG	T1	FALSE	< 3cm	3	FALSE	19.7125		BCG	yes	yes	yes	no	2.91855	no	44	Low	yes	GI	GU	GU
B35T	female	82	PUNLMP	Ta	TRUE	>= 3cm	6	FALSE	27.6632	Non-Recurrent	chemotherapy	yes	yes	no	no	3.20046	no	29	Low	yes	FGFR3/HRAS	Uro	UroA
B04T	male	62	LG	Ta	TRUE	< 3cm	4	FALSE	24.0493	Non-Recurrent	chemotherapy	yes	yes	no	no	2.86881	no	40	Low	yes	FGFR3/HRAS	Uro	UroA
B21T	male	69	HG	Ta	TRUE	< 3cm	5	FALSE	38.2423	Non-Recurrent	BCG	yes	yes	yes	no	2.13917	no	13	Low	yes	FGFR3 & chr9Del	Uro	UroA
B01T	male	86	HG	T1				TRUE	5.61807	Recurrent	chemotherapy	yes	yes	no	no	2.13917	no	9	Low	yes	GI	Uro	UroA
B40T	female	83	LG	Ta	FALSE	< 3cm	1	TRUE	73.1992	Non-Recurrent	chemotherapy	yes	yes	no	yes	2.33816	no	35	Low	yes	FGFR3 & chr9Del	Uro	UroA
B52T	male	71	HG	Ta	FALSE	>= 3cm	5	TRUE	12.8789	Recurrent	chemotherapy	yes	yes	no	no	2.33816	no	0	no	no	FGFR3/HRAS	Uro	UroA
B65T	male	52	LG	Ta	FALSE	< 3cm	1	FALSE	22.1109		chemotherapy	yes	yes	no	no	2.37132	no	49	Low	yes	FGFR3/HRAS	Uro	UroA
B28T	female	67	LG	Ta	FALSE	< 3cm	1	FALSE	34.3655	Non-Recurrent		yes	yes	no	no	1.84068	no	13	Low	yes	FGFR3/HRAS	Uro	UroA
B23T	male	63	PUNLMP	Ta	FALSE	< 3cm	0	FALSE	37.8152	Non-Recurrent	chemotherapy	yes	yes	no	no	1.94017	no	21	Low	yes	FGFR3/HRAS	Uro	UroA
B36T	male	52	LG	Ta	FALSE	< 3cm	1	FALSE	26.6776	Non-Recurrent	chemotherapy	yes	yes	no	no	1.75777	no	27	Low	yes	FGFR3/HRAS	Uro	UroA
B05T	male	65	HG	T1	FALSE	< 3cm	3	TRUE	4.86242	Recurrent	chemotherapy	yes	yes	no	no	2.2055	no	0	no	no	FGFR3/HRAS	Uro	UroA
B15T	male	60	LG	Ta	TRUE	>= 3cm	7	TRUE	22.0123	Recurrent		yes	yes	no	yes	1.92359	no	32	Low	yes	FGFR3 & chr9Del	Uro	UroA
B58T	male	74	LG	Ta	TRUE	< 3cm	4	FALSE	19.8439		chemotherapy	yes	yes	no	no	1.67485	no	0	no	no	FGFR3/HRAS	Uro	UroA
B19T	male	56	LG	Ta	FALSE	< 3cm	1	FALSE	38.2423	Non-Recurrent	chemotherapy	yes	yes	no	yes	1.54219	no	23	Low	yes	FGFR3/HRAS	Uro	UroA
B32T	male	69	LG	T1	FALSE	< 3cm	2	TRUE	15.6386	Recurrent	chemotherapy	yes	yes	no	no	1.59194	no	0	no	no	FGFR3/HRAS	Uro	UroA
B80T	male	71	PUNLMP	Ta	TRUE	< 3cm	3	FALSE	27.5647	Non-Recurrent	chemotherapy	yes	yes	no	no	1.60852	no	19	Low	yes	FGFR3/HRAS	Uro	UroA
B42T	male	55	LG	Ta	FALSE	>= 3cm	4	FALSE	25.692	Non-Recurrent		yes	yes	no	no	1.7246	no	21	Low	yes	FGFR3/HRAS	Uro	UroA
B33T	male	53	HG	Ta	FALSE	< 3cm	2	FALSE	28.9117	Non-Recurrent	BCG	yes	yes	no	no	1.40953	no	0	no	no	GI	Uro	UroA
B71T	female	75	HG	Ta	FALSE	< 3cm	2	FALSE	11.2361		BCG	yes	yes	no	no	0.912048	no	7	Low	yes	FGFR3/HRAS	Uro	UroA
B70T	female	42	HG	Ta	FALSE	>= 3cm	5	FALSE	11.9918		chemotherapy	yes	yes	no	no	1.55877	no	25	Low	yes	FGFR3/HRAS	Uro	UroA
B31T	male	66	LG	Ta	TRUE	>= 3cm	7	FALSE	30.0287	Non-Recurrent	chemotherapy	yes	yes	no	no	0.663308	no	0	no	no	FGFR3/HRAS	Uro	UroB
B41T	female	62	PUNLMP	Ta	FALSE	< 3cm	0	FALSE	30.5216	Non-Recurrent	chemotherapy	yes	yes	no	no	0.696473	no	0	no	no	FGFR3/HRAS	Uro	UroA
B50T	male	55	LG	Ta	FALSE	< 3cm	1	FALSE	26.2834	Non-Recurrent	chemotherapy	yes	yes	no	no	0.795969	no	0	no	no	FGFR3/HRAS	Uro	UroA
B62T	male	44	PUNLMP	Ta	FALSE	< 3cm	0	FALSE	19.2526		chemotherapy	yes	yes	no	no	0.713056	no	0	no	no	FGFR3/HRAS	Uro	UroA
B68T	male	60	HG	Ta	TRUE	< 3cm	5	FALSE	13.1088		chemotherapy	yes	yes	no	no	0.447733	no	0	no	no	FGFR3/HRAS	Uro	UroA
B43T	male	42	PUNLMP	Ta	FALSE	< 3cm	0	FALSE	25.692	Non-Recurrent	chemotherapy	yes	yes	no	no	0.61356	no	0	no	no	FGFR3/HRAS	Uro	UroA
B48T	male	74	PUNLMP	Ta	FALSE	< 3cm	0	FALSE	24.3121	Non-Recurrent		yes	yes	no	no	0.713056	no	0	no	no	FGFR3/HRAS	Uro	UroB
B24T	male	37	PUNLMP	Ta	FALSE	< 3cm	0	FALSE	37.3224	Non-Recurrent		yes	yes	no	no	0.298488	no	0	no	no		Uro	UroA
B67T	male	31	PUNLMP	Ta	FALSE	< 3cm	0	FALSE	14.0945			yes	yes	no	no	0.397985	no	0	no	no	FGFR3/HRAS	Uro	UroA
B22T	male	41	LG	Ta	FALSE	< 3cm	1	FALSE	37.8809	Non-Recurrent	chemotherapy	yes	yes	no	no	0.298488	no	0	no	no	FGFR3/HRAS	Uro	UroA
B60T	male	20	PUNLMP	Ta	FALSE	< 3cm	0	FALSE	19.4825		chemotherapy	yes	yes	no	no	0.165827	no	0	no	no	FGFR3/HRAS	Uro	UroA
