# Supplementary material for: Genomic subtypes of non-muscle-invasive bladder cancer: guiding immunotherapy decision-making for patients exposed to aristolochic acid
Source: Mol Med. 2025 Apr 17;31:140. doi: 10.1186/s10020-025-01199-1 (PMC12004710; doi:10.1186/s10020-025-01199-1)
Supplement: Supplementary file 4 — Additional file 4 [file 10020_2025_1199_MOESM4_ESM.xlsx]

## Sheet: Sheet1
row	baseMean	log2FoldChange	lfcSE	stat	pvalue	padj
TSPAN6	1393.75	0.518186	0.274924	1.88483	0.0594525	0.33861
TNMD	0.205993	0.222072	2.06836	0.107366	0.914498
DPM1	241.643	0.450763	0.18787	2.39934	0.0164247	0.192016
SCYL3	221.75	-0.210669	0.190208	-1.10757	0.268047	0.634232
C1orf112	60.4351	0.737286	0.252502	2.91993	0.00350114	0.0875189
FGR	116.43	-0.182901	0.361697	-0.505674	0.613086	0.857647
CFH	985.185	-0.789381	0.339393	-2.32586	0.0200258	0.210087
FUCA2	436.916	0.393521	0.18099	2.17426	0.0296854	0.253919
GCLC	1189.92	0.207552	0.255418	0.812598	0.416448	0.743757
NFYA	404.957	0.16113	0.150363	1.07161	0.283896	0.648986
STPG1	145.283	0.0611294	0.249637	0.244873	0.806555	0.938047
NIPAL3	334.646	0.0385232	0.157398	0.24475	0.80665	0.938047
LAS1L	322.156	-0.0202189	0.121637	-0.166224	0.867981	0.961182
ENPP4	126.272	0.749629	0.328709	2.28053	0.0225764	0.221596
SEMA3F	2970.31	-0.0397233	0.217087	-0.182984	0.854811	0.955636
CFTR	2.93559	-3.30738	0.992329	-3.33295	0.000859315	0.0396083
ANKIB1	547.27	0.131627	0.148628	0.885615	0.375825	0.714895
CYP51A1	391.168	0.907919	0.304052	2.98606	0.00282595	0.0776599
KRIT1	364.821	-0.150592	0.186343	-0.808144	0.419008	0.745316
RAD52	165.709	-0.851454	0.340176	-2.50298	0.0123151	0.164009
MYH16	0.693892	0.235297	1.11857	0.210356	0.83339
BAD	349.679	-0.0484728	0.203509	-0.238185	0.811738	0.940396
LAP3	304.211	0.314815	0.207667	1.51596	0.12953	0.466765
CD99	790.196	0.122606	0.318595	0.384833	0.700361	0.895903
HS3ST1	589.018	-0.0180857	0.329864	-0.0548279	0.956276	0.987765
AOC1	45.6138	-1.46569	0.670843	-2.18485	0.0288996	0.251067
WNT16	1.77283	1.17286	0.963552	1.21723	0.223518	0.589327
HECW1	6.695	2.83925	0.912426	3.11176	0.00185973	0.0617331
MAD1L1	317.971	-0.515428	0.277391	-1.85813	0.0631508	0.346656
LASP1	1797.52	0.364596	0.211194	1.72635	0.0842837	0.391024
SNX11	159.165	0.18626	0.148359	1.25547	0.20931	0.573533
TMEM176A	102.818	-0.451063	0.42347	-1.06516	0.286805	0.650956
M6PR	688.202	0.0702234	0.165628	0.423981	0.671579	0.885174
KLHL13	26.8873	-0.439219	0.432752	-1.01494	0.310132	0.67031
CYP26B1	10.9367	0.611244	0.565298	1.08128	0.279573	0.645106
ICA1	548.63	-0.0342656	0.177972	-0.192534	0.847324	0.952904
DBNDD1	144.272	0.356909	0.346216	1.03089	0.302594	0.66262
ALS2	154.997	-0.147876	0.17876	-0.827229	0.408107	0.737502
CASP10	225.494	-0.219763	0.263066	-0.835392	0.403497	0.73424
CFLAR	827.733	-0.214428	0.182819	-1.1729	0.240837	0.607148
TFPI	222.176	-0.0790029	0.354374	-0.222936	0.823585	0.945368
NDUFAF7	141.502	-0.212946	0.219043	-0.972164	0.330969	0.686556
RBM5	1524.46	-0.612877	0.323425	-1.89496	0.0580978	0.335704
MTMR7	18.1869	0.174714	0.320025	0.54594	0.585107	0.843241
SLC7A2	79.4953	-0.370989	0.452383	-0.820078	0.412171	0.74073
ARF5	1429.68	0.138379	0.156849	0.882247	0.377643	0.716091
SARM1	165.497	0.100131	0.308822	0.324235	0.74576	0.915593
POLDIP2	788.986	0.367105	0.152595	2.40575	0.0161395	0.189696
PLXND1	371.917	0.217731	0.37242	0.584639	0.558791	0.83028
AK2	859.364	0.253029	0.197415	1.28171	0.199944	0.564019
CD38	8.76088	0.490242	0.679856	0.721097	0.47085	0.781058
FKBP4	1218.92	0.249817	0.174982	1.42768	0.153385	0.505175
KDM1A	965.732	0.122873	0.130109	0.944386	0.344973	0.695628
RBM6	1531.92	-0.407352	0.364298	-1.11818	0.263488	0.629936
CAMKK1	105.961	-0.557668	0.3236	-1.72332	0.08483	0.391467
RECQL	174.261	0.438738	0.234761	1.86887	0.0616407	0.343353
VPS50	178.283	0.424021	0.202209	2.09695	0.0359981	0.275469
HSPB6	24.7021	0.684366	0.626785	1.09187	0.274892	0.640639
ARHGAP33	83.7604	-0.131039	0.417767	-0.313664	0.753776	0.918495
NDUFAB1	321.738	0.372371	0.20483	1.81795	0.0690712	0.358911
PDK4	81.0415	0.327931	0.395155	0.829878	0.406608	0.736559
SLC22A16	0.0932762	0.241925	2.56855	0.0941875	0.92496
ZMYND10	8.86918	0.028255	0.610642	0.046271	0.963094	0.989494
ABCB5	0.133642	-0.976416	2.76425	-0.35323	0.723916
ARX	0.901788	1.29941	1.58819	0.818174	0.413258
SLC25A13	192.72	0.0404183	0.163655	0.246973	0.804929	0.937793
ST7	137.854	0.285102	0.156734	1.81902	0.0689083	0.358848
CDC27	354.83	0.269287	0.167884	1.60401	0.108712	0.436237
SLC4A1	0.244519	-0.397505	1.45247	-0.273676	0.784334
CALCR	0.62592	1.12936	0.866511	1.30334	0.192457
HCCS	153.923	0.294492	0.212025	1.38895	0.164848	0.518472
DVL2	250.887	-0.0899496	0.17827	-0.504568	0.613862	0.857654
PRSS22	530.334	-0.0641799	0.401373	-0.159901	0.872959	0.963075
UPF1	1249.21	-0.186765	0.166059	-1.12469	0.260722	0.627122
SKAP2	388.132	0.0951255	0.24379	0.390194	0.696393	0.894609
SLC25A5	1422.2	0.409382	0.225176	1.81805	0.0690565	0.358911
MCUB	55.5482	-0.0146878	0.355079	-0.041365	0.967005	0.99076
HOXA11	81.3622	-0.340709	0.520762	-0.65425	0.512951	0.807005
POLR2J	694.782	-0.0562701	0.254523	-0.221081	0.825029	0.945427
DHX33	293.06	0.0901723	0.230871	0.390573	0.696113	0.894609
MEOX1	8.54973	-0.578155	0.621266	-0.930608	0.352056	0.701582
THSD7A	31.1896	-0.221601	0.507482	-0.436667	0.662353	0.881069
LIG3	301.705	0.116703	0.21996	0.530563	0.595721	0.848549
RPAP3	211.443	0.256642	0.204142	1.25718	0.20869	0.573078
ACSM3	100.346	-0.41131	0.395965	-1.03875	0.298919	0.659511
REXO5	31.6213	-0.142392	0.251777	-0.565547	0.571702	0.836301
CIAPIN1	292.007	0.0748146	0.14274	0.524131	0.600187	0.851564
SPPL2B	857.825	-0.366262	0.287227	-1.27517	0.20225	0.566011
ATOSB	193.722	-0.222422	0.198351	-1.12136	0.262136	0.628326
COPZ2	23.4172	-0.66549	0.419626	-1.58591	0.112759	0.442548
PRKAR2B	75.4894	-0.146245	0.465007	-0.3145	0.753141	0.918264
MSL3	309.569	-0.0562953	0.195255	-0.288317	0.773104	0.924973
CREBBP	751.767	0.0379774	0.204216	0.185967	0.852471	0.955074
TSPOAP1	283.186	-0.571249	0.458638	-1.24553	0.212936	0.578335
MPO	0.738063	-1.38451	0.916029	-1.51143	0.13068
PON1	0.981003	0.535236	0.909945	0.588207	0.556393	0.829361
GCFC2	180.532	-0.209977	0.259251	-0.809939	0.417975	0.7447
WDR54	159.619	0.20291	0.18434	1.10074	0.271011	0.63745
CROT	1000.45	-0.449682	0.193196	-2.3276	0.0199335	0.209469
ABCB4	11.0587	-1.12031	0.59246	-1.89095	0.0586313	0.336745
KMT2E	697.186	-0.178185	0.129578	-1.37512	0.169095	0.523618
RHBDD2	734.154	-0.185218	0.135865	-1.36325	0.172805	0.528593
SOX8	7.16178	-0.203889	0.488563	-0.417323	0.676442	0.887232
IBTK	406.837	0.0656456	0.208588	0.314714	0.752979	0.918245
ZNF195	477.17	-0.479942	0.249844	-1.92097	0.0547358	0.329358
MYCBP2	337.804	0.168896	0.178651	0.9454	0.344455	0.695385
FBXL3	354.355	0.290116	0.254696	1.13907	0.254675	0.620939
ITGAL	55.2082	-0.763366	0.434868	-1.7554	0.0791913	0.379893
PDK2	232.616	0.0839299	0.197792	0.424334	0.671322	0.885141
ITGA3	4711.29	-0.341913	0.262082	-1.3046	0.192028	0.554124
ZFX	266.883	0.0342369	0.16843	0.203271	0.838923	0.949519
LAMP2	655.931	0.303592	0.312336	0.972006	0.331048	0.686645
ITGA2B	4.59883	-0.113007	0.540254	-0.209173	0.834313	0.948792
ASB4	0.381559	1.02327	1.88543	0.542726	0.587318
GDE1	984.049	0.580528	0.22968	2.52755	0.0114861	0.158829
REX1BD	500.844	-0.147291	0.209788	-0.702091	0.482622	0.788423
CRLF1	19.7777	-0.286166	0.374729	-0.763661	0.445069	0.762534
OSBPL7	261.067	-0.405893	0.282889	-1.43481	0.15134	0.502582
TMEM98	292.406	0.146664	0.387091	0.378887	0.704771	0.898289
YBX2	7.79641	0.101582	0.849756	0.119543	0.904845	0.972563
KRT33A	2.40166	1.48496	0.957238	1.55129	0.120832	0.455226
MAP3K14	92.5527	-0.355866	0.227087	-1.56709	0.117094	0.448215
ABCC8	2.10992	-1.17661	0.869686	-1.35291	0.176084	0.533344
CACNG3	0.0864385	0.131555	3.46746	0.0379399	0.969736
TMEM132A	393.802	0.757312	0.384329	1.97048	0.0487836	0.313341
AP2B1	954.629	0.208266	0.213351	0.976167	0.328982	0.685101
TAC1	5.65985	0.122861	1.16302	0.10564	0.915868	0.975989
ZNF263	249.376	-0.122125	0.125097	-0.976248	0.328942	0.685101
CX3CL1	151.771	-0.987416	0.526821	-1.87429	0.0608902	0.341739
SPATA20	1557.92	-0.305388	0.264775	-1.15339	0.248751	0.614752
CACNA1G	5.60562	0.718504	0.61543	1.16748	0.243015	0.609618
TNFRSF12A	323.177	0.0655715	0.371972	0.176281	0.860073	0.957375
DLX6	29.1842	0.0711957	0.650314	0.109479	0.912823	0.975043
MAP3K9	113.933	-0.122485	0.212881	-0.575367	0.565043	0.833262
RALA	328.564	0.400915	0.203532	1.96979	0.0488627	0.313404
BAIAP2L1	892.687	-0.347704	0.211478	-1.64416	0.100144	0.420751
KDM7A	131.457	0.254836	0.221215	1.15198	0.249328	0.615066
ETV1	38.5647	-0.499738	0.369369	-1.35295	0.176072	0.533344
AGK	251.934	0.0341673	0.125665	0.271892	0.785705	0.929583
ALDH3B1	235.277	-0.809358	0.345639	-2.34163	0.0191999	0.20695
TTC22	246.869	0.134031	0.226551	0.591615	0.554108	0.827951
PHTF2	221.857	-0.115773	0.22118	-0.523433	0.600673	0.851932
CCL26	0.233668	0.689974	1.5384	0.4485	0.653793
FARP2	432.656	-0.317521	0.248823	-1.27609	0.201922	0.565938
USH1C	2.22177	0.965818	1.09418	0.882683	0.377407	0.716091
GGCT	405.17	0.460717	0.213013	2.16286	0.0305519	0.257031
DBF4	99.8036	0.286242	0.22555	1.26908	0.204411	0.567599
TBXA2R	11.486	0.144671	0.52567	0.275212	0.783153	0.929506
IFRD1	270.311	0.155433	0.230937	0.673053	0.500913	0.801052
LGALS14	0
COX10	144.059	0.113765	0.164286	0.69248	0.488636	0.792614
GTF2IRD1	521.955	0.00628494	0.223957	0.0280631	0.977612	0.99436
PAF1	423.728	0.0657428	0.173345	0.379259	0.704496	0.898289
VPS41	460.763	0.25736	0.210499	1.22262	0.221473	0.586737
ARHGAP44	55.4549	-0.443582	0.337532	-1.31419	0.188781	0.550223
ELAC2	650.831	-0.0325333	0.155656	-0.209008	0.834442	0.948792
SCIN	191.212	0.386943	0.522875	0.740029	0.459282	0.773347
ARSD	844.249	0.209562	0.210005	0.99789	0.318333	0.677715
PNPLA4	105.311	0.133986	0.275339	0.486621	0.626527	0.864895
MYH13	0.30766	-0.557875	1.87454	-0.297607	0.766003
ADIPOR2	328.243	0.263215	0.188314	1.39775	0.162188	0.515074
CDKL3	7.74402	-0.049061	0.353869	-0.138642	0.889733	0.96805
UPP2	0.363827	0.586445	1.65625	0.35408	0.723279
PRSS21	6.18373	1.35803	1.25147	1.08515	0.277856	0.643269
MARK4	504.854	-0.0569435	0.187285	-0.304048	0.761091	0.92067
PROM1	37.5374	-0.41177	0.707176	-0.582274	0.560382	0.830724
CCDC124	567.989	-0.100397	0.247005	-0.40646	0.684405	0.889029
CEACAM21	2.25577	-0.610152	0.569883	-1.07066	0.284322	0.649128
PAFAH1B1	666.492	0.0315006	0.136034	0.231565	0.816876	0.942513
NOS2	6.60466	0.537457	0.703536	0.763937	0.444905	0.762486
DNAH9	3.605	-0.772177	0.823079	-0.938157	0.348164	0.698614
BLTP2	1107.1	0.599361	0.242776	2.46878	0.0135574	0.173019
SLC13A2	4.11089	1.32161	1.4026	0.942256	0.346062	0.696483
GAS7	43.0326	-0.938628	0.470131	-1.99653	0.0458768	0.304746
TRAPPC6A	244.206	-0.0373159	0.223288	-0.16712	0.867276	0.960907
MATK	17.1577	-0.904831	0.572252	-1.58117	0.113838	0.443664
CEACAM7	65.8731	5.86297	1.15923	5.05765	4.24458e-07	0.000275927
CD79B	12.095	-0.782666	0.53069	-1.47481	0.140264	0.484645
SCN4A	1.91037	-0.0715758	0.980507	-0.0729988	0.941807	0.983708
ST7L	85.6494	-0.158014	0.150238	-1.05176	0.292912	0.655261
TKTL1	0.016863	-0.267427	3.4673	-0.0771285	0.938521
PAX6	2.34819	2.52459	1.50582	1.67656	0.093629	0.409568
RPUSD1	342.034	0.221336	0.182878	1.21029	0.226166	0.590936
RHBDF1	566.483	-0.230424	0.317902	-0.724828	0.468558	0.779344
LUC7L	1489.06	-0.384924	0.41831	-0.920188	0.357475	0.70629
CACNA2D2	13.1994	-0.427486	0.357758	-1.1949	0.232126	0.598037
BAIAP3	344.163	-1.0433	0.416294	-2.50615	0.0122052	0.163186
TSR3	439.561	0.143786	0.175483	0.819373	0.412574	0.74117
PIGQ	581.451	-0.16952	0.242065	-0.700307	0.483736	0.789626
CRAMP1	473.011	-0.294377	0.262171	-1.12285	0.261503	0.627478
TEAD3	847.83	-0.365578	0.18738	-1.951	0.0510565	0.319604
SELE	15.6121	0.0828046	0.648978	0.127592	0.898472	0.970622
DNAJC11	433.072	-0.0146124	0.145904	-0.10015	0.920225	0.976989
FMO3	2.7251	-0.515149	0.65818	-0.782688	0.43381	0.754052
MYLIP	483.725	0.48888	0.270303	1.80863	0.0705079	0.362078
NOX1	13.8216	2.31329	0.85613	2.70203	0.0068917	0.126877
E2F2	33.6	2.08093	0.513362	4.05353	5.04502e-05	0.00690881
PSMB1	904.592	0.0151565	0.160761	0.0942797	0.924887	0.978023
SYN1	12.01	-0.408935	0.492102	-0.830996	0.405976	0.735909
JARID2	315.785	0.359355	0.272463	1.31891	0.187198	0.548415
CDKL5	144.428	0.000530248	0.25128	0.00211019	0.998316	0.999323
CAMK1G	2.14919	-1.08486	0.662218	-1.63822	0.101376	0.423264
CDK11A	790.261	-0.205964	0.36805	-0.559609	0.575746	0.838364
NADK	970.701	0.0859785	0.162831	0.528023	0.597483	0.849811
TFAP2B	46.1743	2.22625	0.812902	2.73864	0.00616933	0.119532
TFAP2D	0
DLEC1	34.4161	-0.431312	0.433562	-0.994811	0.319828	0.678078
CYTH3	116.395	0.213276	0.263922	0.808101	0.419033	0.745316
ADAM22	31.2062	-0.0116172	0.343867	-0.0337839	0.973049	0.992658
SYPL1	1337.36	0.400452	0.28345	1.41278	0.157722	0.510559
CYB561	736.646	0.138064	0.178986	0.771365	0.440491	0.759756
SPAG9	489.438	0.0650844	0.204886	0.317662	0.750742	0.917833
CELSR3	176.329	2.62778	0.440209	5.96938	2.38163e-09	5.61231e-06
AASS	333.308	-0.755317	0.338336	-2.23245	0.0255854	0.236207
PLEKHG6	462.345	0.0304411	0.233669	0.130275	0.896349	0.969699
SS18L2	184.201	0.240045	0.219968	1.09127	0.275154	0.640673
MPND	261.644	-0.000734462	0.187424	-0.00391872	0.996873	0.998781
MGST1	2080.12	0.639932	0.306017	2.09117	0.0365129	0.276869
CRY1	110.117	0.803807	0.287074	2.8	0.00511024	0.107631
PGLYRP1	0.0897286	-1.0765	3.33429	-0.322857	0.746803
NFIX	259.851	-0.881482	0.341101	-2.58422	0.00975984	0.14853
ST3GAL1	1146.87	0.586091	0.276852	2.11699	0.0342611	0.269849
MMP25	13.1226	-0.424071	0.438155	-0.967857	0.333116	0.688558
IL32	380.025	-0.538787	0.420816	-1.28034	0.200426	0.565014
PKD1	664.909	-0.606821	0.315817	-1.92143	0.0546776	0.329218
MAPK8IP2	21.5264	0.883967	0.534846	1.65275	0.0983819	0.417931
MED24	625.106	-0.196647	0.231789	-0.848385	0.396223	0.729471
RHOBTB2	667.879	-0.124575	0.389683	-0.319683	0.749209	0.91724
HEATR5B	321.58	-0.184148	0.175969	-1.04648	0.295338	0.657279
SEC62	3976.48	0.0919051	0.511057	0.179833	0.857283	0.956571
RPS20	13269.4	-0.229306	0.245822	-0.932814	0.350916	0.700791
CSDE1	3463.62	0.0273387	0.14994	0.18233	0.855323	0.955795
UBE3C	580.578	0.368942	0.154349	2.39031	0.0168341	0.194816
REV3L	113.838	-0.205175	0.196268	-1.04538	0.295847	0.657279
TENM1	1.15265	-0.938162	1.0251	-0.915188	0.360093	0.707498
PAX7	1.54169	2.6272	1.37413	1.91191	0.0558881	0.331326
MASP2	9.01516	-0.621635	0.486834	-1.27689	0.20164	0.565587
IYD	24.8397	2.41749	0.563644	4.28904	1.79444e-05	0.0035886
FAM76A	88.9344	0.0379697	0.210992	0.179958	0.857186	0.956569
TRAF3IP3	26.885	-0.666922	0.412305	-1.61754	0.105761	0.430906
POMT2	213.462	-0.336211	0.272114	-1.23555	0.216626	0.581616
VTA1	410.38	0.31307	0.22878	1.36844	0.171176	0.526428
MLXIPL	40.5446	-0.698756	0.676462	-1.03296	0.301624	0.661727
BAZ1B	691.958	0.265345	0.135572	1.95723	0.0503204	0.317059
RANBP9	411.672	0.191257	0.161564	1.18378	0.2365	0.602474
ETV7	130.005	-0.106577	0.257592	-0.413743	0.679062	0.887342
SPRTN	82.7216	0.203382	0.159683	1.27367	0.202782	0.566352
METTL13	178.319	0.234974	0.171364	1.3712	0.170314	0.525746
DYRK4	159.309	-0.116189	0.249851	-0.465032	0.641908	0.872051
ZNF207	1289.58	0.173826	0.17377	1.00032	0.317157	0.676438
UQCRC1	1542.65	0.0473079	0.139752	0.338512	0.734977	0.912179
STARD3NL	179.805	0.0182192	0.191298	0.0952403	0.924124	0.97778
CD9	4234.91	0.214418	0.323922	0.661942	0.508008	0.804264
HHATL	0.207202	-0.861931	2.33328	-0.369407	0.711825
NCAPD2	528.144	0.342586	0.242476	1.41286	0.157696	0.510559
IFFO1	58.6925	-1.0768	0.403952	-2.66566	0.00768368	0.133751
GIPR	95.0331	-1.34408	0.519994	-2.58481	0.00974338	0.14853
PHF7	33.2408	-0.370952	0.273025	-1.35867	0.17425	0.530346
SEMA3G	50.6345	-0.228314	0.398938	-0.572304	0.567116	0.834129
NISCH	1582.13	-0.464928	0.276377	-1.68223	0.0925251	0.407257
STAB1	426.422	-0.67214	0.448573	-1.4984	0.13403	0.473912
FUZ	225.709	0.216908	0.23559	0.920701	0.357207	0.706232
SLC6A13	1.2472	0.45608	0.851949	0.535337	0.592417	0.846528
IDS	884.492	0.0941788	0.184213	0.511249	0.609176	0.855115
PRSS3	23.8357	1.61692	0.64818	2.49456	0.0126115	0.166726
ZNF200	103.665	0.102436	0.220305	0.464976	0.641949	0.872051
CD4	227.014	-0.00653856	0.402303	-0.0162528	0.987033	0.996441
LRRC23	64.5251	0.248203	0.307133	0.80813	0.419016	0.745316
BTK	11.7227	0.105636	0.439524	0.240342	0.810065	0.939426
HFE	156.804	0.148306	0.191019	0.776392	0.437518	0.756705
SCMH1	568.461	-0.313713	0.186157	-1.68521	0.0919482	0.406331
FYN	103.988	-0.0771376	0.318822	-0.241945	0.808822	0.939109
HIVEP2	386.135	0.0176066	0.196585	0.0895624	0.928635	0.979781
FMO1	0.801737	-1.93917	1.21167	-1.60041	0.109507
ELOA	562.298	0.183288	0.121522	1.50827	0.131485	0.46952
LYPLA2	1110.64	-0.0108406	0.171108	-0.0633558	0.949483	0.98599
CLCN6	163.937	-0.145199	0.272194	-0.533437	0.593731	0.847314
MRC2	395.218	-0.929738	0.334919	-2.77601	0.00550308	0.112125
NME1-NME2	46.5096	1.228	0.443268	2.77032	0.00560011	0.113399
SLC6A7	0.276269	-1.12378	1.40276	-0.80112	0.423062
TSPAN9	248.506	-0.142875	0.297244	-0.480666	0.630754	0.867166
BTBD7	445.619	-0.0558708	0.164605	-0.339424	0.73429	0.912179
APBA3	233.469	-0.54095	0.287106	-1.88415	0.0595451	0.33878
MKS1	192.102	-0.236636	0.190102	-1.24479	0.213211	0.578588
ABHD5	353.416	0.812058	0.230372	3.52499	0.000423506	0.0251067
ANOS1	19.7165	-0.426634	0.370161	-1.15256	0.249091	0.614847
AKAP8L	1410.33	-0.0665161	0.309353	-0.215017	0.829754	0.947113
MBTD1	307.231	-0.0661849	0.18373	-0.36023	0.718675	0.905508
UTP18	240.118	0.388943	0.201101	1.93407	0.0531048	0.324097
RNF216	327.521	0.0678707	0.134034	0.506368	0.612598	0.857365
TTC19	393.116	-0.048878	0.127861	-0.382275	0.702257	0.897009
PTBP1	2710.56	0.0113471	0.118959	0.0953863	0.924008	0.97778
DPF1	3.87355	-0.281511	0.660843	-0.425987	0.670117	0.884787
SYT7	251.796	0.608628	0.6305	0.965309	0.33439	0.688931
LARS2	144.067	0.503078	0.177936	2.8273	0.00469423	0.103022
PIK3C2A	331.757	-0.0305765	0.163829	-0.186636	0.851946	0.954982
PLAUR	107.977	0.645964	0.383881	1.68272	0.0924293	0.407026
ANLN	125.396	2.33536	0.507138	4.60498	4.12497e-06	0.00126227
WIZ	726.866	0.127964	0.194789	0.656936	0.511222	0.805569
RABGAP1	485.89	-0.451291	0.154594	-2.9192	0.0035093	0.0875189
DCN	381.492	-0.450789	0.478369	-0.942344	0.346016	0.696466
QPCTL	129.316	0.00433412	0.196235	0.0220863	0.982379	0.995724
PPP5C	364.008	0.136524	0.142564	0.957633	0.338248	0.692128
CEP68	193.994	-0.21583	0.170427	-1.26641	0.205365	0.568786
MAP4K3	504.089	0.514299	0.213908	2.4043	0.0162035	0.190204
ZBTB32	2.51873	0.116979	0.700771	0.166929	0.867426	0.960907
TYROBP	124.325	-0.313726	0.391259	-0.801836	0.422648	0.747234
LDAF1	541.601	-0.0753096	0.193037	-0.390131	0.696439	0.894609
GABRA3	29.2366	-0.46674	0.557124	-0.837767	0.402162	0.734101
BRCA1	75.9644	1.19888	0.335171	3.57693	0.000347656	0.0221419
ERCC1	423.323	-0.135541	0.150014	-0.903518	0.366251	0.710368
CD22	6.70923	-0.844163	0.684748	-1.23281	0.217647	0.582419
SEMA3B	385.065	-0.565775	0.462329	-1.22375	0.221047	0.586498
MBTPS2	77.4864	0.650503	0.304131	2.13889	0.0324444	0.262845
PRICKLE3	327.549	-0.0599643	0.203665	-0.294426	0.768432	0.923171
LTF	7.844	0.606732	0.780622	0.777242	0.437016	0.756462
EXTL3	346.686	-0.0066961	0.215396	-0.0310874	0.9752	0.993397
NR1H4	22.2427	-1.42327	0.950673	-1.49712	0.134362	0.474253
ELOVL5	222.167	0.585339	0.312559	1.87273	0.0611053	0.342233
ALOX5	1692.41	-0.542305	0.300389	-1.80534	0.071021	0.36264
KDM5D	503.891	-0.446562	0.721086	-0.61929	0.535725	0.81827
CALCOCO1	549.699	-0.516628	0.20317	-2.54283	0.0109958	0.156206
UBR7	228.896	0.102505	0.175369	0.584507	0.558879	0.83028
MAP4K5	394.423	-0.100043	0.177508	-0.563598	0.573028	0.836958
EHD3	333.298	0.616939	0.313325	1.96901	0.0489523	0.313468
PSMC4	764.925	0.139596	0.105549	1.32257	0.185979	0.546419
MAN2B2	485.943	0.178932	0.186952	0.957102	0.338516	0.692384
SLC7A14	0.110219	-1.19065	2.80255	-0.424846	0.670949
CLDN11	23.1409	-0.345635	0.428963	-0.805746	0.420389	0.745818
SLC25A39	1300.72	0.127752	0.168574	0.75784	0.448547	0.764824
MVP	2070.77	-0.215675	0.187066	-1.15293	0.248937	0.614752
NUB1	469.326	-0.06495	0.118507	-0.548067	0.583646	0.842336
PGM3	265.235	0.281322	0.180423	1.55923	0.118942	0.451529
RWDD2A	57.5313	0.306917	0.222566	1.37899	0.167897	0.522007
CLK1	1362.91	-0.321926	0.357165	-0.901337	0.367409	0.710905
POLR3B	104.926	0.436709	0.23562	1.85345	0.0638178	0.347614
ANGEL1	196.061	-0.0862655	0.245303	-0.35167	0.725086	0.907787
RNF14	303.832	0.201094	0.192011	1.04731	0.294958	0.65712
DNASE1L1	237.185	-0.224499	0.197753	-1.13525	0.256271	0.62258
DDX11	362.701	-0.273065	0.327821	-0.832968	0.404863	0.73503
HEBP1	361.244	0.388564	0.271072	1.43343	0.151734	0.502926
GPRC5A	1419.31	0.0607915	0.468594	0.129732	0.896779	0.969743
MAMLD1	6.74085	-0.697508	0.485246	-1.43743	0.150596	0.50108
CD6	27.737	-0.130734	0.569781	-0.229447	0.818522	0.943015
TACC3	574.123	-0.800144	0.364039	-2.19796	0.0279521	0.246112
UFL1	488.447	0.0536924	0.223355	0.24039	0.810028	0.939426
POLA2	106.829	0.207945	0.177183	1.17362	0.240548	0.606858
ZC3H3	481.108	-0.04765	0.247195	-0.192763	0.847145	0.952904
CAPN1	4538.17	-0.113883	0.147706	-0.771014	0.440699	0.759829
ACP3	21.8827	1.01163	0.585503	1.7278	0.0840242	0.390752
MDH1	780.751	-0.139319	0.216858	-0.642444	0.520585	0.810606
SLC30A9	401.189	0.447583	0.20924	2.13909	0.0324285	0.262845
MTMR11	138.825	-0.27504	0.312263	-0.880795	0.378429	0.71673
COX15	282.297	-0.0900568	0.152086	-0.592143	0.553755	0.827951
CCDC88C	298.907	-0.92177	0.225183	-4.09342	4.25049e-05	0.00614033
YAF2	147.271	-0.293481	0.24843	-1.18134	0.237467	0.603415
ZMYND11	719.508	-0.0273266	0.153307	-0.178248	0.858528	0.957068
WAS	49.1478	-1.09809	0.410353	-2.67596	0.00745157	0.131533
DPEP1	1.61614	-1.01755	1.03528	-0.982872	0.325671	0.682475
BID	454.011	0.691865	0.241086	2.86979	0.00410749	0.0957162
MATR3	1730.87	0.0810605	0.179326	0.45203	0.651247	0.87588
NPC1L1	1.87345	1.02133	0.763498	1.3377	0.180996	0.539467
XYLT2	349.275	-0.247619	0.218885	-1.13127	0.25794	0.624302
RGPD5	291.963	-0.750384	0.371118	-2.02196	0.0431809	0.296556
STMN4	0.203135	-0.183655	1.96732	-0.093353	0.925623
NUDCD3	632.813	-0.0955604	0.155882	-0.613032	0.539855	0.820622
ISL1	10.2979	-5.97136	1.01872	-5.86162	4.58373e-09	9.60139e-06
CHDH	46.5954	0.799157	0.336853	2.37242	0.0176719	0.199069
IL20RA	351.785	0.473687	0.260442	1.81878	0.0689448	0.358848
CLCA1	0.206566	0.509091	2.07798	0.244993	0.806462
CLCA4	889.155	-0.0374456	0.529908	-0.0706643	0.943665	0.983904
GLT8D1	486.746	0.496767	0.213054	2.33165	0.0197194	0.208772
ATP2C1	876.119	0.136009	0.159091	0.854913	0.392599	0.726898
IGF1	11.9571	0.689808	0.690462	0.999053	0.317769	0.676978
SLC38A5	176.954	-0.112704	0.601778	-0.187286	0.851437	0.954752
RALBP1	2103.02	1.23292	0.354186	3.481	0.000499555	0.0283663
RUFY3	281.224	-0.386794	0.242541	-1.59476	0.110766	0.439157
CNTN1	15.8908	-1.11219	0.744015	-1.49485	0.134953	0.475094
SLC11A1	18.1688	-0.190522	0.353852	-0.538423	0.590285	0.845793
WWTR1	259.603	-0.0697529	0.240518	-0.290011	0.771808	0.92456
AGPS	300.316	0.0843318	0.210172	0.401252	0.688235	0.890789
ZNF285CP	0.0618182	0.072719	3.4675	0.0209716	0.983268
STEEP1	139.366	0.295407	0.198867	1.48545	0.137425	0.479323
ATP1A2	6.77148	-0.286501	0.710611	-0.403176	0.686819	0.890319
TTC27	118.886	0.327704	0.19049	1.72033	0.0853733	0.392359
ZNF582	26.2026	-0.40038	0.322674	-1.24082	0.214672	0.57958
VSIG2	2307.92	0.408109	0.22356	1.8255	0.067926	0.3562
PHLDB1	459.215	-0.435679	0.33784	-1.2896	0.197189	0.560462
MARCO	2.44243	1.61018	0.965139	1.66834	0.0952491	0.412316
CYP24A1	696.622	0.316068	0.505417	0.62536	0.531735	0.816025
PRDM11	107.895	-0.6303	0.234624	-2.68642	0.00722213	0.129437
SYT13	0.770177	-0.799813	1.49127	-0.536331	0.59173
SNAI2	183.463	0.284547	0.282565	1.00701	0.313928	0.673515
CD74	7049.28	-0.246512	0.340277	-0.724444	0.468793	0.779544
HGF	6.83554	0.296664	0.617803	0.480191	0.631092	0.867216
ZRANB1	267.656	-0.0597062	0.192821	-0.309646	0.75683	0.918841
NCDN	257.281	0.222737	0.183188	1.2159	0.224024	0.589683
ADGRA2	152.505	-0.64649	0.502142	-1.28746	0.197933	0.561079
CCT8L1P	0.14364	-0.682443	2.67819	-0.254816	0.798866
ZFP64	140.32	0.387743	0.170899	2.26884	0.0232779	0.224327
MNAT1	108.391	-0.119589	0.23417	-0.510694	0.609565	0.855533
SAMD4A	121.989	0.779678	0.420917	1.85233	0.0639778	0.348069
RUNX3	30.0371	-0.694779	0.439013	-1.58259	0.113514	0.443253
MRE11	250.498	0.0350511	0.170416	0.20568	0.837041	0.94945
PLEKHB1	54.5633	-0.196608	0.446581	-0.44025	0.659756	0.87955
SERPINB1	440.24	-0.129743	0.233284	-0.556158	0.578103	0.839585
CYP3A43	0.317527	0.62267	1.7217	0.361661	0.717606
SLC7A9	10.8745	-1.05465	0.46403	-2.2728	0.0230383	0.223472
SPAST	193.013	0.340888	0.219338	1.55417	0.120144	0.453806
NRXN3	188.261	0.651219	0.473249	1.37606	0.168803	0.523143
OSBPL5	204.193	-0.459856	0.247105	-1.86097	0.0627485	0.345915
AQR	422.393	-0.218729	0.188159	-1.16247	0.245045	0.611713
CPS1	8.09388	0.0130497	0.736483	0.0177189	0.985863	0.99633
C8B	0.128424	0.628972	3.46687	0.181424	0.856035
FHL1	96.0393	-0.610054	0.464073	-1.31457	0.188656	0.550223
RTF2	628.549	0.0425344	0.113481	0.374816	0.707797	0.899822
GABRA1	0.0507811	0.254604	3.46736	0.0734287	0.941465
NLRP2	192.853	-0.21139	0.960766	-0.220022	0.825854	0.945427
SLC45A4	201.935	-0.00581896	0.230144	-0.025284	0.979828	0.994869
RNF10	1858.09	0.0892891	0.227183	0.393027	0.6943	0.893885
ZNF839	176.552	-0.634636	0.304774	-2.08231	0.0373137	0.279586
ZDHHC6	376.335	-0.113047	0.194713	-0.58058	0.561524	0.83124
GRAMD1B	11.7933	-0.234361	0.468374	-0.500371	0.616814	0.859672
RNH1	1094.8	-0.0786962	0.185077	-0.425208	0.670685	0.885107
NDUFS1	571.572	0.348016	0.172903	2.01278	0.0441373	0.300007
RB1CC1	530.803	0.408387	0.207696	1.96627	0.0492677	0.314371
ERP44	567.53	0.0165922	0.212842	0.0779551	0.937864	0.982173
ALAS1	698.865	0.24502	0.247849	0.988585	0.322866	0.680373
BIRC3	82.9872	-0.460717	0.386147	-1.19311	0.232826	0.598236
AKAP11	386.399	0.0808592	0.225709	0.358246	0.720159	0.905881
GLRX2	213.316	0.199376	0.227052	0.878106	0.379886	0.717274
SNAPC1	141.111	-0.129915	0.252832	-0.513838	0.607365	0.854163
DERA	167.113	0.0467555	0.198366	0.235703	0.813663	0.940732
STRAP	601.21	0.232109	0.22009	1.05461	0.291606	0.65429
ABCC2	36.7902	0.0580502	0.629772	0.0921766	0.926558	0.978819
DEF6	619.773	-0.707911	0.289517	-2.44514	0.0144794	0.179755
PLEKHO1	211.553	0.183851	0.311112	0.590948	0.554555	0.828471
GCLM	200.128	0.891927	0.293348	3.04051	0.0023618	0.0709385
UBR2	420.721	-0.10095	0.121838	-0.828555	0.407356	0.736853
EHD2	426.109	-0.832789	0.348177	-2.39185	0.0167636	0.194427
DEPDC1	40.8331	1.91251	0.538047	3.55455	0.00037863	0.0233057
CCDC28A	140.518	-0.565885	0.178184	-3.17584	0.00149401	0.0550099
RRAGD	60.0925	0.581977	0.358368	1.62396	0.104384	0.429695
HSF2	102.02	0.258727	0.237199	1.09076	0.275379	0.640673
PHF20	270.3	0.251648	0.200358	1.25599	0.209118	0.573372
HSD17B6	6.74129	0.780597	0.601348	1.29808	0.194261	0.557499
NR1H3	395.445	-0.693421	0.338067	-2.05114	0.0402537	0.289216
TYMP	716.435	0.546661	0.386177	1.41557	0.156901	0.509545
NCAPH2	441.017	0.0146879	0.208143	0.0705663	0.943743	0.983931
TOMM34	525.78	0.219905	0.216602	1.01525	0.309988	0.670171
SEC63	550.618	0.177022	0.173569	1.01989	0.307779	0.667614
KPNA6	554.25	0.123012	0.150767	0.815908	0.414553	0.742673
VIM	1576.24	-0.410637	0.310086	-1.32427	0.185413	0.545732
RTEL1-TNFRSF6B	93.0244	-0.965024	0.415961	-2.31999	0.0203416	0.210472
FAS	81.0465	-0.96029	0.275417	-3.48667	0.000489067	0.027939
RNASET2	1181.32	0.506517	0.240559	2.10558	0.0352409	0.273737
CD44	1889.04	-0.899993	0.306018	-2.94098	0.00327174	0.0844916
KCNG1	280.343	1.19266	0.557573	2.13903	0.0324335	0.262845
AGPAT4	60.6186	-0.506813	0.410963	-1.23323	0.217489	0.582363
SLAMF7	62.3637	0.309755	0.429873	0.720573	0.471173	0.781226
BTN3A1	256.236	-0.362189	0.26292	-1.37756	0.168339	0.522476
MIPEP	86.403	-0.0678024	0.294954	-0.229874	0.818189	0.942818
PRKCH	259.501	0.0968752	0.204743	0.473155	0.636103	0.869602
INSRR	0.360867	-0.938839	2.44509	-0.383969	0.701001
IFNGR1	783.252	0.143222	0.238204	0.601259	0.547667	0.82474
B4GALT7	322.893	-0.204205	0.210552	-0.969856	0.332118	0.68772
SH2D2A	38.5766	0.452856	0.372053	1.21718	0.223535	0.589327
VRK2	94.1672	0.0472093	0.163099	0.289451	0.772236	0.92456
TNFRSF1B	116.823	-0.0569975	0.339159	-0.168055	0.86654	0.96069
VEZT	381.602	-0.199187	0.143307	-1.38993	0.164549	0.51805
POU2F2	116.263	0.291729	0.522452	0.558384	0.576582	0.838925
BRD9	570.572	0.0587142	0.19809	0.296402	0.766923	0.922716
SNX1	854.957	0.0441794	0.160915	0.274551	0.783661	0.929506
TBPL1	106.126	-0.0505785	0.199722	-0.253245	0.800079	0.93585
BMAL2	116.455	0.949886	0.386566	2.45724	0.0140009	0.176433
BCLAF1	970.008	0.169747	0.152504	1.11307	0.265679	0.631721
SLC39A9	419.253	0.270728	0.206312	1.31222	0.189445	0.55118
ANK1	15.5215	-0.206078	0.489862	-0.420685	0.673985	0.88608
IBSP	1.81289	1.56338	1.004	1.55715	0.119435	0.452456
TFB1M	132.601	-0.489993	0.308576	-1.58791	0.112306	0.441762
RABEP1	179.905	0.0285316	0.17734	0.160887	0.872183	0.963032
HMGB3	463.549	0.832695	0.220532	3.77584	0.000159468	0.0141806
NUP160	300.297	0.151947	0.162387	0.935707	0.349424	0.699739
BAK1	338.791	0.303604	0.225135	1.34854	0.177483	0.535518
MUSK	1.10883	0.511525	0.90928	0.56256	0.573735	0.837609
IKZF2	527.726	0.0680467	0.239472	0.284153	0.776293	0.926598
GRN	2815.94	0.167102	0.190655	0.876463	0.380778	0.717915
FAM13B	313.931	-0.120798	0.187384	-0.644655	0.519151	0.809992
ARHGAP31	57.5362	-0.024402	0.297318	-0.0820738	0.934588	0.980951
CENPQ	48.5607	0.875368	0.295191	2.96543	0.00302263	0.0800628
SARS1	634.179	-0.00539288	0.146528	-0.0368045	0.970641	0.992005
RANBP3	697.832	-0.11377	0.148309	-0.767111	0.443016	0.76067
ARID4A	222.441	-0.118347	0.171015	-0.692025	0.488921	0.792713
EIPR1	187.16	0.140145	0.188337	0.744115	0.456807	0.771097
PNPLA6	1379.93	-0.140918	0.33575	-0.419712	0.674696	0.886362
IFT88	77.0788	-0.549096	0.210622	-2.60702	0.0091333	0.145178
ALG1	198.838	0.431723	0.275355	1.56788	0.11691	0.447872
ZCCHC8	355.319	-0.36973	0.244557	-1.51184	0.130575	0.468758
ABCF2	384.188	0.208734	0.151422	1.37849	0.168053	0.522105
CHPF2	650.417	-0.0991803	0.172463	-0.57508	0.565237	0.833374
LRRC7	9.05451	0.133598	0.503611	0.265279	0.790795	0.931626
FUT8	211.189	0.653296	0.308635	2.11673	0.0342829	0.269849
UBA6	600.295	0.251229	0.200621	1.25226	0.210475	0.575021
GAB2	98.0612	0.112091	0.305939	0.366383	0.714079	0.902993
ATP6V0A1	213.542	0.319117	0.191012	1.67066	0.0947879	0.411748
PIAS1	312.468	0.155637	0.187704	0.829161	0.407013	0.736659
SLC4A7	326.607	0.646295	0.345012	1.87325	0.0610335	0.341933
APBA2	70.1166	0.261733	0.512479	0.510719	0.609548	0.855533
MAP2K3	522.349	0.0967564	0.161456	0.599276	0.548989	0.825586
CLXN	19.2802	-1.59741	0.526105	-3.0363	0.00239503	0.0709682
TMSB10	6823.66	-0.0627572	0.286263	-0.219229	0.826471	0.945427
ASTE1	60.8634	0.108052	0.186394	0.579698	0.562118	0.831794
RNF19A	811.493	0.350067	0.232031	1.50871	0.131374	0.469394
PEX3	88.893	0.0078957	0.253335	0.031167	0.975136	0.993397
GABARAPL2	461.078	0.10062	0.2184	0.460713	0.645004	0.873119
MYOC	1.20208	1.88007	1.13396	1.65796	0.0973252	0.41643
SH3YL1	1267.63	-0.183559	0.181746	-1.00998	0.312506	0.671982
FAM136A	414.697	0.138686	0.14615	0.948925	0.342659	0.694864
VCL	981.587	0.148148	0.219528	0.674845	0.499774	0.80035
DEPDC1B	31.4707	1.89132	0.540674	3.49808	0.000468628	0.0270171
DAPK2	76.1096	-0.57722	0.463216	-1.24611	0.212723	0.578258
NSMAF	298.909	0.1036	0.172915	0.599137	0.549081	0.825586
ADSS2	531.813	0.0506217	0.137914	0.367052	0.713581	0.902716
STAP1	1.2246	-0.743065	0.742603	-1.00062	0.317009	0.676277
TIMP2	451.674	-0.238252	0.442425	-0.538514	0.590222	0.845793
RFC1	279.337	0.385407	0.194066	1.98596	0.0470375	0.3079
TBC1D23	240.84	0.13513	0.141798	0.952974	0.340603	0.693269
CUL3	569.197	-0.0973922	0.170831	-0.570107	0.568605	0.834702
MYOM2	19.6859	-1.06307	0.452939	-2.34704	0.0189232	0.205778
OTC	0.0605806	0.0159305	3.46721	0.00459461	0.996334
CYP46A1	2.57511	-0.622942	0.801127	-0.777582	0.436816	0.756254
ZZZ3	293.728	-0.15081	0.146467	-1.02965	0.303173	0.663349
SLC18A1	0.0829331	-0.581884	3.41901	-0.170191	0.86486
USP2	18.0116	-0.60278	0.464423	-1.29791	0.194318	0.557576
CASR	7.03545	1.19202	1.1239	1.0606	0.288869	0.65259
TUBG2	468.592	-0.726111	0.338272	-2.14653	0.0318305	0.26134
RPL26L1	135.634	0.069238	0.220164	0.314483	0.753154	0.918264
FLT4	88.5313	-0.17916	0.398688	-0.449373	0.653162	0.877211
NSUN2	584.001	-0.00145619	0.150814	-0.00965555	0.992296	0.997535
FBXO42	246.007	0.104736	0.175816	0.595713	0.551367	0.826853
MFAP3	131.927	0.089604	0.200012	0.447993	0.654158	0.877672
MRI1	478.488	-0.733496	0.258954	-2.83254	0.00461798	0.102181
METTL1	172.329	0.344999	0.278661	1.23806	0.215693	0.580678
HOXC8	3.86232	2.05137	1.58325	1.29567	0.195089	0.558577
AGA	151.602	0.0766818	0.176992	0.433251	0.664832	0.882138
PI4K2B	222.225	0.3753	0.245749	1.52717	0.12672	0.462937
BOD1L1	349.48	0.0716165	0.218766	0.327366	0.743391	0.915073
MAT2B	565.284	-0.0477702	0.215894	-0.221267	0.824885	0.945427
TLL1	3.74114	-1.39035	0.545084	-2.55072	0.0107502	0.155355
EDC4	676.545	-0.202575	0.204129	-0.99239	0.321007	0.679195
TRIO	625.378	-0.246587	0.225129	-1.09532	0.273378	0.639875
VCAN	126.862	0.416709	0.466326	0.8936	0.371536	0.713113
CLEC16A	349.46	-0.099516	0.225927	-0.440478	0.659591	0.879486
MSR1	32.6929	0.278156	0.469751	0.592134	0.553761	0.827951
CDH1	3165.08	0.380639	0.260005	1.46397	0.143202	0.490132
MTREX	504.874	0.0560796	0.184965	0.303191	0.761744	0.920834
DNAH5	30.1698	-0.828932	0.473269	-1.7515	0.079859	0.381048
ZFYVE16	357.463	0.0111109	0.206735	0.0537447	0.957139	0.987766
RIPOR1	597.395	0.04469	0.278116	0.160688	0.872339	0.963032
C6	0.629964	1.65533	1.61437	1.02537	0.305188
RAI14	579.425	0.891751	0.296869	3.00385	0.00266585	0.0754603
SOX30	0.908483	-0.336325	0.708589	-0.47464	0.635043
PNKP	604.921	-0.367268	0.272258	-1.34897	0.177346	0.535291
BEST2	0.243744	-0.74041	1.60352	-0.461741	0.644267
PHLPP2	47.0144	-0.198071	0.208382	-0.950519	0.341849	0.69423
SPDL1	75.791	0.644597	0.254697	2.53083	0.0113791	0.158498
STAU2	281.57	0.327733	0.210671	1.55566	0.119788	0.453008
SLC66A1	167.412	0.248633	0.165568	1.50169	0.133176	0.472643
CTNS	152.357	0.00753246	0.173693	0.0433665	0.965409	0.990061
RTN4R	32.438	0.342374	0.355573	0.962882	0.335607	0.690479
PHF23	277.54	0.103989	0.157942	0.6584	0.510281	0.805241
CDH10	1.21698	-1.38045	1.19871	-1.15162	0.249478	0.615195
INPP4A	468.126	-0.350866	0.272335	-1.28836	0.197619	0.560988
RAB27B	293.712	1.01854	0.325031	3.13367	0.00172634	0.0590652
PSMA4	1075.01	0.323791	0.175316	1.8469	0.0647615	0.348811
MYO16	0.514053	-0.539069	1.10474	-0.487958	0.62558
LSG1	389.979	-0.144244	0.187987	-0.76731	0.442897	0.760567
PARP3	367.071	-0.78288	0.260215	-3.00859	0.00262463	0.0753327
TNC	52.6623	0.185103	0.566127	0.326964	0.743695	0.91509
THAP3	322.336	-0.0298363	0.224137	-0.133116	0.894101	0.969185
RIPOR3	66.1314	-0.915985	0.443422	-2.06572	0.0388553	0.284759
TDP1	153.491	0.517611	0.195707	2.64482	0.00817333	0.138316
AIFM2	217.91	0.087023	0.222316	0.391438	0.695473	0.894465
C2orf83	0
SPATA7	89.7222	-0.190083	0.231698	-0.820389	0.411995	0.74073
MED17	233.028	0.0789948	0.14518	0.544117	0.586361	0.84363
RETSAT	297.911	-0.0363108	0.246923	-0.147053	0.88309	0.966222
CAPG	1454.54	-0.36512	0.269196	-1.35634	0.174992	0.531744
AP2S1	612.261	0.248207	0.167158	1.48487	0.137578	0.479501
USH2A	2.64638	0.47109	0.646901	0.728226	0.466475	0.777885
ZPBP	0.0371021	-0.10186	3.46732	-0.0293772	0.976564
TG	29.6986	-0.990432	0.593357	-1.6692	0.0950773	0.412235
ADAM28	236.136	-1.30286	0.403276	-3.23068	0.00123496	0.049221
BARX2	17.687	0.662648	0.738466	0.89733	0.369543	0.712206
DCUN1D1	408.775	0.19082	0.209651	0.910182	0.362727	0.708548
JADE2	313.25	-0.713096	0.194024	-3.6753	0.00023757	0.0174268
ZIC2	6.54892	2.66255	0.909616	2.92712	0.00342119	0.0865722
LCP2	56.4523	-0.627695	0.341282	-1.83923	0.065882	0.351644
TRIT1	275.137	0.126067	0.150886	0.835508	0.403432	0.73424
ADRB1	47.5531	0.534304	0.419769	1.27285	0.203071	0.566417
GUCA2B	0.481681	1.61639	1.59261	1.01494	0.310137
CUL7	571.357	-0.184102	0.239241	-0.769524	0.441582	0.7599
CTNNA1	2406.91	0.062028	0.145214	0.427149	0.669271	0.884541
PHKA2	335.156	0.061813	0.299117	0.206652	0.836282	0.949192
CNTLN	27.6273	0.0389757	0.383365	0.101668	0.919021	0.976904
EPHA3	12.8205	0.412317	0.474825	0.868356	0.3852	0.721847
HSPA5	3209.64	0.737569	0.302034	2.442	0.014606	0.180191
DSG2	1235.73	-0.162992	0.307113	-0.530723	0.595611	0.848516
GEMIN8	226.1	-0.136595	0.146072	-0.935124	0.349724	0.700132
OFD1	1038.94	-0.423883	0.325386	-1.30271	0.192675	0.555054
GPM6B	21.0526	0.54586	0.420209	1.29902	0.193937	0.557076
MAGEC2	0.539783	1.9	3.46267	0.54871	0.583205
PREX2	59.8887	-0.979429	0.415118	-2.3594	0.0183047	0.20198
WDR37	191.868	-0.155021	0.180386	-0.859389	0.390126	0.725218
YTHDC2	340.326	-0.28316	0.229787	-1.23227	0.217847	0.582449
CTPS2	243.471	-0.106723	0.208335	-0.512265	0.608465	0.854562
ATP6V1H	360.889	0.0760398	0.231082	0.32906	0.74211	0.914496
POLR2B	560.964	0.148334	0.126437	1.17319	0.240719	0.607026
ATOSA	536.405	0.0147402	0.280529	0.0525442	0.958095	0.987859
ARAP2	247.453	-0.15533	0.219399	-0.707979	0.478958	0.786663
TPR	1079.84	-0.194804	0.191218	-1.01875	0.30832	0.66802
CP	335.059	1.23982	0.94859	1.30701	0.191209	0.553404
KATNIP	290.013	-0.133503	0.260092	-0.51329	0.607748	0.854185
DTNBP1	103.007	0.362544	0.230224	1.57474	0.115316	0.445478
XK	27.1386	0.452116	0.45942	0.984102	0.325065	0.681661
ANO2	7.83271	0.0711513	0.578594	0.122973	0.902129	0.971949
C12orf4	110.178	0.0431195	0.206675	0.208634	0.834734	0.948792
SCML1	78.5705	-0.496332	0.398541	-1.24537	0.212995	0.578335
WWC3	257.595	-0.136044	0.22466	-0.605554	0.544811	0.823045
ARHGAP6	350.887	-0.528269	0.408562	-1.293	0.196013	0.559799
FAM184B	2.86939	0.0831549	0.768505	0.108203	0.913834	0.975184
MAP4	1186.63	0.255217	0.181047	1.40968	0.158635	0.511884
GOPC	414.391	-0.103574	0.15387	-0.673124	0.500868	0.801052
ROS1	0.123086	0.778134	3.46659	0.224467	0.822394
USP28	187.024	0.127107	0.207917	0.611335	0.540978	0.820872
HDAC9	14.0361	-0.189344	0.492649	-0.384339	0.700728	0.896026
TSPAN17	410.111	0.232468	0.174874	1.32934	0.183735	0.543285
NOP16	246.698	-0.0891446	0.187365	-0.475781	0.634231	0.869156
CC2D2A	57.7959	-0.445963	0.244364	-1.82499	0.0680018	0.356301
RRM2B	266.086	0.152627	0.245055	0.622826	0.533399	0.817133
ZNF800	245.828	0.298929	0.190476	1.56938	0.116559	0.44753
TNFRSF17	0.590544	1.26975	1.52463	0.832824	0.404944
SNX29	119.977	0.0428906	0.207158	0.207043	0.835976	0.949163
LMO3	43.6976	-0.318126	0.569492	-0.558614	0.576425	0.838809
MRPS10	350.023	0.158931	0.187718	0.846647	0.397192	0.730363
GUCA1A	0.206443	0.394959	2.58303	0.152905	0.878473
RSF1	425.635	0.406566	0.198297	2.05029	0.0403365	0.289216
VPS13D	464.263	-0.511167	0.153927	-3.32085	0.000897436	0.0404777
CELF2	82.367	-0.726249	0.416321	-1.74444	0.0810818	0.384252
FAM120A	1666.86	-0.128877	0.184085	-0.700097	0.483867	0.789685
R3HDM1	181.029	0.35798	0.174116	2.05599	0.0397838	0.288118
COL9A2	824.865	-0.871461	0.451854	-1.92864	0.053776	0.325976
KITLG	89.3578	-0.342102	0.405588	-0.843471	0.398965	0.73162
ERCC8	73.4388	0.246061	0.235187	1.04623	0.295453	0.657279
ADAMTS6	5.85435	-0.423842	0.618055	-0.685768	0.492859	0.795404
H6PD	599.711	0.0286071	0.243757	0.117359	0.906576	0.972724
VAMP3	755.514	-0.0612347	0.149237	-0.410318	0.681572	0.887975
PER3	178.413	-0.344712	0.35656	-0.966772	0.333658	0.688768
UTS2	6.13025	1.36913	0.673085	2.03411	0.0419404	0.293617
TNFRSF9	8.34587	-1.3356	0.658948	-2.02687	0.0426755	0.295214
EPN3	1174.4	0.380929	0.249331	1.5278	0.126561	0.462736
LTBP1	345.06	-0.18813	0.272502	-0.690379	0.489956	0.793595
RCN1	1868.41	0.322499	0.192552	1.67487	0.0939602	0.410222
ELN	66.9169	-0.819719	0.543248	-1.50892	0.131319	0.469394
RFC2	173.266	0.395009	0.208133	1.89786	0.0577142	0.33439
ARID1B	885.146	-0.122884	0.168117	-0.730944	0.464813	0.776651
CLPTM1L	691.974	0.53666	0.193052	2.77988	0.00543797	0.11131
NEDD4L	1220.33	0.250937	0.247281	1.01479	0.310208	0.67034
FOXP3	13.2523	-0.135548	0.497851	-0.272266	0.785418	0.929583
PPP1R3F	50.4033	0.338073	0.307196	1.10051	0.271108	0.637453
HEXB	382.904	0.449317	0.185941	2.41645	0.0156727	0.185942
PTCD2	67.0597	-0.109848	0.275788	-0.398306	0.690405	0.891474
NEXMIF	0.990482	-0.715267	0.94876	-0.753897	0.450911	0.76637
JKAMP	227.556	0.152173	0.18682	0.814544	0.415333	0.742903
DKK3	179.429	-0.868231	0.371125	-2.33946	0.0193116	0.207032
ARHGEF5	268.96	0.406811	0.223547	1.8198	0.0687897	0.358535
NFE2L3	194.037	0.0253618	0.266892	0.0950266	0.924294	0.977877
MCUR1	284.561	0.258638	0.265245	0.97509	0.329515	0.685131
LIMA1	1024.79	-0.510363	0.224264	-2.27572	0.0228626	0.223012
LETMD1	531.196	-0.342802	0.194455	-1.76288	0.0779203	0.377374
SLC4A8	7.5674	0.411327	0.596582	0.689473	0.490526	0.793947
LAMC3	160.571	-0.690472	0.477788	-1.44514	0.148418	0.497683
PTGER3	2.02134	1.3527	0.821454	1.64671	0.0996176	0.420208
TNIP3	0.849828	0.710508	1.02111	0.695821	0.486541
MAPK9	275.252	0.194321	0.137235	1.41597	0.156785	0.509545
COL23A1	5.037	-1.06466	0.588941	-1.80775	0.0706455	0.36224
BCAR1	779.954	-0.287848	0.215212	-1.33751	0.181056	0.539563
FHIP1B	352.731	-0.510771	0.298696	-1.71	0.0872659	0.39677
HERPUD1	646.692	0.421922	0.232602	1.81392	0.0696896	0.359598
HOMER3	623.187	-0.0837862	0.214508	-0.390597	0.696095	0.894609
RAD51	45.6733	1.90513	0.428084	4.45037	8.57221e-06	0.00212636
POLQ	41.8173	1.61034	0.495471	3.25013	0.00115351	0.0474207
PIK3CB	197.274	0.346747	0.246121	1.40885	0.15888	0.511884
CYBA	5358.33	-0.0830064	0.382577	-0.216967	0.828234	0.946295
THOC3	404.69	-0.0743301	0.258423	-0.28763	0.77363	0.925294
HEBP2	1694.44	-0.425922	0.202661	-2.10165	0.0355843	0.274654
MPHOSPH9	54.548	0.0682374	0.364073	0.187428	0.851325	0.954752
PLEKHA5	392.288	-0.36911	0.192168	-1.92077	0.0547606	0.329403
PRSS8	328.404	0.66043	0.440882	1.49798	0.134139	0.473912
SIKE1	297.582	0.320884	0.209043	1.53501	0.124781	0.460577
RRP12	321.741	-0.0233497	0.215254	-0.108475	0.913619	0.975084
FNIP2	123.961	-0.0725305	0.271348	-0.267297	0.789241	0.93105
MSMO1	596.761	0.592531	0.321411	1.84353	0.0652514	0.349764
TTC17	691.932	-0.255663	0.238287	-1.07292	0.283306	0.648716
ALX4	0.160163	0.0730565	1.63955	0.044559	0.964459
FSTL4	262.421	-0.897551	0.408102	-2.19933	0.0278543	0.245837
FOXN3	470.984	-0.0656301	0.193744	-0.338746	0.734801	0.912179
METTL24	3.78371	-0.986015	0.482598	-2.04314	0.0410388	0.291317
AKR7A2	276.864	0.346841	0.237724	1.45901	0.144563	0.492376
MRTO4	456.363	0.188874	0.141055	1.33901	0.180568	0.539334
NNAT	19.2747	0.333864	0.620527	0.538033	0.590555	0.845793
USE1	208.442	-0.207851	0.152739	-1.36082	0.173569	0.529262
MCF2L2	8.47116	0.00854435	0.520419	0.0164182	0.986901	0.996441
NRIP2	14.2224	-0.497002	0.354401	-1.40237	0.160804	0.513905
LAMA3	202.457	-0.998449	0.389831	-2.56123	0.0104302	0.153323
AP5M1	383.829	0.0508865	0.24672	0.206252	0.836594	0.949402
ANAPC4	504.837	-0.44752	0.301889	-1.4824	0.138234	0.480741
KCNQ1	540.307	-0.165747	0.269083	-0.615969	0.537915	0.819655
TRAPPC3	409.673	0.115723	0.12476	0.927565	0.353633	0.703058
THRAP3	836.711	-0.0987855	0.107706	-0.917173	0.359052	0.706803
PHPT1	700.714	-0.751356	0.269658	-2.78633	0.00533087	0.110316
ENTPD2	21.6697	-0.047743	0.411339	-0.116067	0.907599	0.972953
LY75	330.397	-0.107103	0.268255	-0.399258	0.689703	0.891142
ARID4B	428.824	-0.101278	0.155217	-0.652494	0.514082	0.807985
OPN3	188.765	0.343558	0.312929	1.09788	0.272258	0.638861
SDCCAG8	185.434	0.00162604	0.226631	0.00717484	0.994275	0.998083
PTPRN	0.503196	0.289924	0.906508	0.319825	0.749101
HHAT	124.575	-0.325109	0.231049	-1.4071	0.159398	0.512528
KIF1B	266.36	0.323514	0.17326	1.86722	0.061871	0.343663
FOXC1	392.826	-0.187356	0.32877	-0.56987	0.568766	0.834702
TBC1D22A	230.695	0.094153	0.180537	0.521516	0.602007	0.85257
SYNE2	426.288	-0.698025	0.242563	-2.8777	0.00400581	0.094397
PLEKHH1	607.854	-0.852456	0.371167	-2.29669	0.0216363	0.216328
ATP9A	630.409	-0.252723	0.212081	-1.19163	0.233406	0.599071
SPO11	0
CBLN4	0.146571	-0.00851918	2.16925	-0.00392725	0.996867
CHRDL2	0.448636	0.826369	1.56303	0.528696	0.597016
FAM168A	318.351	0.126409	0.18097	0.698511	0.484857	0.790126
RELT	45.0251	0.806761	0.271713	2.96917	0.00298606	0.0797355
GALC	199.822	0.194043	0.23554	0.823822	0.410041	0.739125
NOP58	861.772	0.308745	0.249906	1.23545	0.216665	0.581616
SZRD1	950.788	0.256289	0.18755	1.36651	0.171778	0.527591
KCNH2	10.5266	-1.5931	0.687986	-2.3156	0.0205804	0.21184
CUL1	517.941	0.183249	0.140171	1.30732	0.191103	0.553321
FAM114A2	118.165	-0.271896	0.179371	-1.51583	0.129561	0.466765
CYFIP2	310.886	-0.516899	0.269666	-1.91682	0.0552613	0.330411
TAB2	529.837	0.063418	0.189862	0.334022	0.738363	0.912707
GINM1	337.637	-0.129827	0.190425	-0.681773	0.495383	0.797315
EIF2AK2	491.936	0.248844	0.163668	1.52042	0.128405	0.46545
USP36	353.992	-0.0532454	0.199405	-0.267022	0.789453	0.931173
KMT2C	515.173	0.0155792	0.161487	0.0964735	0.923145	0.977583
MCOLN3	11.4963	-2.22681	0.521393	-4.2709	1.9469e-05	0.0037452
CCDC85A	6.81993	0.982331	0.848171	1.15818	0.246792	0.61274
PUM2	1446.37	0.00530522	0.134471	0.0394526	0.96853	0.991167
MRPL43	581.15	-0.0341849	0.147967	-0.231031	0.81729	0.942531
ITIH4	92.3083	-0.620177	0.553604	-1.12025	0.262606	0.628773
ITIH1	0.328783	-1.72109	1.66819	-1.03171	0.302209
HPF1	99.7709	0.370979	0.171243	2.16639	0.0302816	0.256356
ZFR	660.285	-0.0329062	0.166101	-0.19811	0.842959	0.950998
ZNF280C	42.5799	0.0137055	0.166876	0.08213	0.934543	0.980951
NPFFR2	1.77838	-0.716712	0.800932	-0.894847	0.370869	0.712718
PHF21B	3.49418	1.86266	1.32205	1.40892	0.158859	0.511884
TRAF1	157.437	-0.964146	0.402173	-2.39734	0.0165147	0.192658
RC3H2	247.984	-0.0538895	0.193472	-0.278539	0.780598	0.92836
IL17RB	27.8992	0.64327	0.396164	1.62375	0.10443	0.429695
TRAF3IP2	286.205	-0.409182	0.213161	-1.9196	0.0549088	0.329649
GYG2	34.2624	0.851626	0.460733	1.84842	0.064542	0.348597
DCBLD2	143.377	-0.0284777	0.365072	-0.0780058	0.937823	0.982173
SERPINB3	45.9592	1.10013	1.15409	0.953242	0.340468	0.693269
SOAT1	229.528	0.259126	0.270022	0.959646	0.337233	0.691411
PKP2	115.642	0.0501576	0.315123	0.159168	0.873536	0.963261
MSH4	0.722727	0.79632	1.35524	0.587587	0.556809
F7	0.537585	-2.02644	1.28236	-1.58024	0.114052
GDI2	1702.64	0.530582	0.246442	2.15297	0.0313211	0.259013
PRDM1	96.0493	-0.277057	0.320534	-0.864361	0.38739	0.723706
ATG5	331.608	0.38744	0.212098	1.82671	0.067744	0.355543
TMCC3	35.8574	-0.537831	0.340288	-1.58052	0.113989	0.443775
PITHD1	344.957	0.123878	0.161831	0.765475	0.443989	0.761678
MTA3	338.634	-0.225342	0.217551	-1.03581	0.300291	0.660523
USP13	49.3241	0.477083	0.380446	1.25401	0.209839	0.574348
ATP11B	440.451	0.524789	0.286764	1.83003	0.0672449	0.354567
LAMC2	421.936	0.224207	0.345138	0.649614	0.515941	0.808704
CDK14	64.2523	-0.136853	0.41283	-0.331499	0.740268	0.913512
SEC61A1	2221.57	0.308546	0.141663	2.17803	0.029404	0.253919
PPP1R12A	618.05	-0.372057	0.277608	-1.34022	0.180172	0.538854
RASGRF1	10.7659	-1.05418	0.581261	-1.81361	0.0697372	0.359695
CAMK2B	6.10232	0.422578	0.692584	0.610147	0.541764	0.821365
CROCC	887.177	-0.341103	0.37768	-0.903154	0.366444	0.710368
POLR3E	332.026	-0.178555	0.13483	-1.3243	0.185404	0.545732
ATP2B4	668.161	-0.259158	0.247961	-1.04516	0.295949	0.657279
ZC3H11A	1380.12	-0.184509	0.160551	-1.14923	0.250463	0.61642
RIOK2	148.649	-0.424327	0.208028	-2.03976	0.0413745	0.292527
YIPF1	219.318	0.15863	0.167629	0.946314	0.343988	0.695177
NDC1	232.846	0.637308	0.263627	2.41746	0.0156292	0.18566
DGKG	22.1772	0.240467	0.520675	0.461837	0.644198	0.872907
FLYWCH1	730.289	-0.887267	0.314344	-2.8226	0.00476354	0.103938
UNKL	114.451	-0.500317	0.27576	-1.81432	0.0696285	0.359598
TBXAS1	38.476	-0.080911	0.45567	-0.177565	0.859065	0.957153
PARP12	434.251	-0.276596	0.220307	-1.2555	0.209297	0.573533
ALDH18A1	529.844	0.280553	0.156006	1.79835	0.0721217	0.365691
TARBP1	390.817	-0.188421	0.32465	-0.580382	0.561657	0.831352
GATB	170.933	0.226489	0.197915	1.14437	0.25247	0.618722
MXD1	242.439	0.971044	0.353089	2.75014	0.00595694	0.116615
CDK17	200.643	-0.234285	0.166764	-1.40489	0.160055	0.513305
DNAJC25	81.4996	0.030124	0.195268	0.15427	0.877397	0.964127
SLC2A3	68.2681	-0.672888	0.376196	-1.78867	0.0736685	0.367991
PSD	37.0747	0.278353	0.361064	0.770924	0.440752	0.759829
CTDP1	297.487	-0.0104519	0.185864	-0.0562344	0.955155	0.987646
YBX3	2595.9	-0.257978	0.153754	-1.67786	0.0933742	0.409085
STYK1	144.251	0.311932	0.252149	1.23709	0.216053	0.580752
WNK1	857.307	0.0173016	0.150793	0.114737	0.908654	0.973624
RPS17P5	0
CCAR1	1469.66	-0.0792344	0.276886	-0.286163	0.774753	0.925814
OGFR	988.891	-0.240988	0.260097	-0.92653	0.354171	0.703787
GNA15	510.434	-0.0472078	0.198917	-0.237324	0.812406	0.94043
CREB3L3	3.06355	-1.64893	0.937641	-1.7586	0.078646	0.379129
PIGV	148.296	-0.2239	0.19138	-1.16992	0.242032	0.60829
PTPRU	1577.93	-0.389331	0.222888	-1.74676	0.0806793	0.383212
SNRNP40	183.773	0.352121	0.158646	2.21953	0.0264505	0.23894
RIMBP2	0.759944	-2.20292	0.991733	-2.22128	0.0263321
COL11A1	9.35018	-0.000103031	0.75416	-0.000136617	0.999891	0.999912
QSER1	242.937	0.466857	0.181597	2.57084	0.0101452	0.150359
MPC1	218.74	-0.282663	0.16168	-1.74829	0.0804136	0.38254
ACAA1	1169.12	0.0541522	0.187087	0.289449	0.772238	0.92456
BCAT1	27.6675	0.736672	0.463967	1.58777	0.112339	0.441762
HDAC7	1344.96	-0.457331	0.253821	-1.80179	0.071579	0.364606
LZTS1	25.495	-0.206302	0.491122	-0.420063	0.674439	0.886277
PRDM6	20.0805	-0.453816	0.511255	-0.88765	0.374729	0.714585
WNT8A	0.0442846	0.191959	3.46742	0.0553608	0.955851
SPAG4	292.282	0.392211	0.298782	1.3127	0.189284	0.551016
NCKAP1	1355.81	0.188796	0.206341	0.914971	0.360207	0.707498
MRPS35	404.181	0.627595	0.287661	2.18172	0.0291304	0.252313
GUCY1B1	37.97	0.241207	0.359309	0.671308	0.502024	0.801436
SFSWAP	820.684	-0.592437	0.272777	-2.17187	0.0298654	0.254527
TNK2	1781.17	-0.469396	0.339233	-1.3837	0.16645	0.519704
MON2	383.67	-0.602065	0.237229	-2.53791	0.0111518	0.157135
CDH3	510.587	-0.313749	0.328797	-0.954233	0.339966	0.693014
ARSF	0.702314	-0.515231	1.06894	-0.482004	0.629803
GPBP1	757.597	-0.0251096	0.180378	-0.139205	0.889288	0.967952
DGAT2	419.828	0.110137	0.292769	0.376192	0.706774	0.899002
ZNF112	33.6334	-0.0459062	0.196937	-0.233101	0.815683	0.942058
CS	967.445	0.121438	0.13135	0.92454	0.355205	0.704506
LTK	14.5701	-1.62752	0.630402	-2.58172	0.00983094	0.148685
MRPS24	348.541	0.217451	0.200372	1.08524	0.277817	0.643269
ELMO2	391.266	-0.362736	0.189299	-1.9162	0.0553391	0.330496
WAPL	348.319	0.121298	0.169573	0.715313	0.474416	0.783034
VMP1	1509.5	-0.00436873	0.283918	-0.0153873	0.987723	0.996604
APPBP2	305.749	0.0539136	0.137315	0.392626	0.694596	0.893885
POLD1	304.755	0.342752	0.291384	1.17629	0.239478	0.605505
SEZ6	0.346443	-2.32105	1.7758	-1.30705	0.191197
EIF4B	3401.09	-0.21342	0.172354	-1.23826	0.215618	0.580678
SLC6A16	3.03644	0.271284	0.885498	0.306363	0.759328	0.920053
BICRA	419.531	-0.260684	0.315101	-0.827303	0.408065	0.737498
SPHK2	261.298	0.33803	0.24814	1.36226	0.173117	0.528843
RPL18	10409.5	-0.204207	0.228821	-0.892433	0.372161	0.713441
CA11	64.3681	0.0819289	0.438909	0.186665	0.851923	0.954982
ISOC2	487.585	0.0273374	0.218414	0.125163	0.900394	0.971509
U2AF2	1557.71	0.0707937	0.172916	0.40941	0.682239	0.888229
EPN1	1183	0.113667	0.219028	0.518962	0.603787	0.85364
MED29	525.323	0.0625268	0.145188	0.430662	0.666714	0.883052
AHRR	37.4939	-0.756094	0.522843	-1.44612	0.148144	0.497028
GSC2	0.426984	-0.251641	2.9462	-0.0854119	0.931934
ZNF275	169.837	-0.116653	0.165206	-0.706106	0.480122	0.787206
MTMR1	351.987	-0.104981	0.137959	-0.760954	0.446685	0.763557
GPC1	2308.87	-0.368278	0.273451	-1.34678	0.17805	0.536113
ADCK1	92.2567	-0.0827643	0.218441	-0.378887	0.704772	0.898289
HAGH	282.592	0.086774	0.174843	0.496296	0.619686	0.861655
RNF4	462.087	0.335744	0.153806	2.18291	0.0290422	0.251957
CASP8	328.586	-0.140874	0.175872	-0.801004	0.423129	0.747491
LIMCH1	1092.62	0.368597	0.300162	1.22799	0.219449	0.584575
INTS13	264.945	0.172156	0.287431	0.598947	0.549208	0.825586
TM7SF3	651.064	-0.0586852	0.281805	-0.208248	0.835036	0.948833
DLX3	57.8704	1.42988	0.41529	3.44309	0.000575106	0.0314258
SPA17	49.8472	-0.120103	0.22762	-0.527646	0.597745	0.849909
TSPAN32	5.58799	-0.636977	0.653403	-0.97486	0.32963	0.685135
CCN5	4.90364	0.473651	0.853723	0.554807	0.579027	0.840389
DMRT3	0.36102	0.0521375	2.40869	0.0216456	0.982731
ST3GAL6	10.7574	-0.540716	0.413126	-1.30884	0.190589	0.552937
ATP2C2	296.66	-0.58132	0.454698	-1.27847	0.201082	0.565177
NGFR	24.9762	-2.31914	0.716504	-3.23674	0.00120903	0.0485966
CDON	21.2562	-0.522325	0.528037	-0.989182	0.322574	0.680373
TAF2	268.423	0.152631	0.17903	0.852545	0.393912	0.727471
HIPK2	219.085	-0.223607	0.204827	-1.09169	0.274971	0.640673
TNPO3	357.192	0.160484	0.152435	1.0528	0.292432	0.654894
BORCS8-MEF2B	22.9403	0.010277	0.534348	0.0192328	0.984655	0.99633
RFXANK	532.593	-0.185867	0.202013	-0.920074	0.357534	0.70629
TMEM161A	309.362	0.120428	0.205016	0.587411	0.556928	0.829441
LPAR2	448.146	-0.0568388	0.209077	-0.271856	0.785733	0.929583
CTSA	1140.18	0.107332	0.18333	0.585458	0.55824	0.83016
SUGP2	771.688	-0.396784	0.290695	-1.36495	0.17227	0.528263
SLC12A2	187.817	0.440493	0.337513	1.30511	0.191855	0.553797
SNX24	67.3146	-0.0548239	0.242583	-0.226	0.821201	0.944614
EYA2	197.365	-0.87512	0.488521	-1.79137	0.0732346	0.367186
CNN2	2108.95	-0.356019	0.2342	-1.52015	0.128473	0.46545
ABCA7	701.253	-0.498732	0.421403	-1.1835	0.23661	0.602597
SNCAIP	24.0711	-0.947165	0.632415	-1.4977	0.134212	0.474075
DDX20	158.805	0.126445	0.159669	0.791917	0.428409	0.750453
BTBD1	415.792	0.533755	0.232795	2.29281	0.0218587	0.217916
FAR2	98.8029	1.46783	0.490821	2.99056	0.00278469	0.0771268
BCAS1	2281.25	0.107707	0.28736	0.374816	0.707797	0.899822
POU1F1	0.52234	-0.259526	0.95068	-0.27299	0.784861
CHI3L2	8.20773	-0.0892333	0.587727	-0.151828	0.879323	0.964676
SBNO2	1118.71	-0.120714	0.243649	-0.495441	0.620289	0.861732
PMS1	159.731	0.0594144	0.222831	0.266634	0.789751	0.931339
HMG20B	1279.36	-0.15179	0.206173	-0.736226	0.461593	0.774609
CALCRL	87.3283	-0.399976	0.397633	-1.00589	0.314467	0.674287
TAF11	245.36	0.104538	0.164856	0.634116	0.526005	0.813661
ANKS1A	562.829	0.449817	0.281083	1.6003	0.109532	0.437728
AP3D1	1362.54	-0.114418	0.160996	-0.710692	0.477275	0.784993
ZNF76	536.899	-0.415623	0.270698	-1.53538	0.124691	0.460577
SLC9A3R2	528.368	-0.231852	0.293807	-0.789129	0.430036	0.751836
NTHL1	120.653	0.245866	0.231027	1.06423	0.287225	0.651402
BLTP3A	148.158	0.108203	0.189043	0.57237	0.567071	0.834129
GNAI3	661.625	0.286715	0.217789	1.31648	0.188013	0.549352
IPO5	925.153	0.0359595	0.195545	0.183894	0.854097	0.955598
OAT	241.276	-0.0301866	0.325289	-0.0927993	0.926063	0.97854
WDR3	268.223	0.707091	0.239001	2.95852	0.00309116	0.0809368
PKN2	592.925	-0.0238714	0.189832	-0.12575	0.89993	0.971493
WDR18	419.054	0.0221288	0.245338	0.0901971	0.928131	0.979769
TRAM2	104.447	0.242181	0.226855	1.06756	0.285719	0.650451
NTN1	26.0309	-1.28225	0.708551	-1.80968	0.0703447	0.361641
GLP2R	1.91938	-0.147232	0.761815	-0.193265	0.846752	0.952904
MCM10	34.0484	2.10138	0.562214	3.73769	0.000185718	0.0152945
DGKA	1851.56	-0.407223	0.342943	-1.18744	0.235056	0.600444
ERBB3	3073.23	0.296419	0.311195	0.952517	0.340835	0.693462
ROPN1	0.12011	0.161917	3.46741	0.0466969	0.962755
ANKRD44	59.4383	-0.530117	0.263387	-2.01269	0.0441472	0.300007
KARS1	1152.64	-0.108659	0.141134	-0.769904	0.441357	0.759829
ADAT1	228.912	0.228179	0.224338	1.01712	0.309095	0.668853
PDIA5	102.59	0.513895	0.23616	2.17604	0.0295522	0.253919
TBC1D22B	144.958	-0.078926	0.123536	-0.638893	0.522893	0.811972
NDUFB4	941.014	-0.0568302	0.169264	-0.33575	0.73706	0.912407
SPEN	567.044	-0.277173	0.195366	-1.41873	0.155977	0.5087
MYLK	117.985	0.241936	0.351103	0.689075	0.490776	0.793947
ZC3H15	505.498	0.261274	0.137513	1.89999	0.057434	0.334085
MAP2K4	270.735	-0.0267935	0.152558	-0.175628	0.860586	0.957539
PACC1	76.5971	0.569963	0.202196	2.81887	0.00481932	0.104345
SNAP91	32.4779	2.68275	0.827333	3.24265	0.00118424	0.0479083
SLK	1214.32	0.124938	0.227825	0.548395	0.583421	0.842258
CYB5R4	191.97	0.326986	0.317333	1.03042	0.302814	0.662795
COL17A1	833.924	-0.555525	0.448911	-1.23749	0.215903	0.580752
GSTO2	259.644	-0.380779	0.205328	-1.85449	0.0636693	0.347106
SEC61A2	49.8869	0.158352	0.274174	0.57756	0.563561	0.832296
PRKCQ	24.5364	-0.73735	0.547602	-1.34651	0.178139	0.536208
TLE2	1138.12	-0.543805	0.313276	-1.73587	0.0825877	0.387679
ASB1	142.431	-0.122618	0.219668	-0.558199	0.576708	0.839003
FAM107B	585.198	0.316164	0.27262	1.15973	0.246161	0.612267
ME1	43.5399	-0.0390093	0.319632	-0.122044	0.902864	0.972129
TBC1D1	830.876	-0.197123	0.246616	-0.79931	0.42411	0.748044
CDK13	680.633	-0.158414	0.18543	-0.854307	0.392935	0.727153
MTHFD2	199.445	1.33004	0.373023	3.56557	0.000363062	0.022739
SLC9A7	128.192	-0.660827	0.348822	-1.89446	0.0581645	0.3359
FOXJ2	139.473	0.0669259	0.172151	0.388763	0.697452	0.894812
YBX1	5267.84	0.150857	0.190434	0.792174	0.428259	0.750453
PDE4A	225.489	0.111178	0.320392	0.347007	0.728586	0.909864
PPP2R5A	380.001	0.179502	0.196153	0.915113	0.360132	0.707498
CTNNA2	0.486678	0.530639	1.97539	0.268625	0.788218
ELAVL1	881.474	0.337855	0.175333	1.92693	0.0539878	0.32705
TIE1	67.451	0.336246	0.379168	0.886801	0.375186	0.714734
DIP2B	222.586	0.0805571	0.180512	0.44627	0.655402	0.877869
SMARCD1	522.76	-0.0820839	0.122251	-0.671438	0.501941	0.801436
KDM4A	611.586	0.27528	0.170269	1.61674	0.105934	0.431241
NFYC	462.137	-0.170832	0.120325	-1.41976	0.155678	0.508638
ZMYND12	18.1119	0.407132	0.390912	1.04149	0.297647	0.658674
SLC9A3	52.3602	0.253211	0.28881	0.876739	0.380628	0.717847
NGEF	60.0743	-0.0484354	0.396258	-0.122232	0.902715	0.972129
ASPM	63.3475	1.93847	0.538572	3.59927	0.000319106	0.0210342
CD84	12.4442	0.00335822	0.448732	0.0074838	0.994029	0.998082
ELOVL1	1128.7	0.467423	0.133134	3.51092	0.000446554	0.0261442
SPI1	129.212	-0.406949	0.422829	-0.962445	0.335826	0.69065
POLR1H	236.178	0.00607298	0.160117	0.0379283	0.969745	0.991627
MPPED2	115.595	-1.36732	0.382617	-3.57359	0.000352117	0.0222755
CLDN18	1.71563	1.8146	1.20081	1.51114	0.130753	0.46898
ZBTB11	242.756	-0.0510816	0.185942	-0.274718	0.783533	0.929506
ATXN3	225.582	-0.385098	0.256232	-1.50292	0.132859	0.472235
GOLGA5	306.203	0.0379882	0.144299	0.263261	0.792349	0.932303
FGFR2	331.77	-0.116796	0.348972	-0.334686	0.737862	0.912501
LRRC40	139.418	0.31994	0.16902	1.89292	0.0583691	0.336419
ISOC1	283.072	0.105889	0.218713	0.484146	0.628282	0.86626
EML1	52.7905	0.142565	0.421329	0.338369	0.735085	0.912179
TRMT11	127.652	0.0331004	0.22779	0.145311	0.884465	0.96667
THUMPD1	547.13	-0.215591	0.14281	-1.50963	0.131138	0.469378
MSANTD3	104.805	0.220836	0.227043	0.972662	0.330721	0.686278
KIF26A	13.9203	0.2168	0.627479	0.345509	0.729712	0.910395
ATG2B	293.425	-0.203188	0.228834	-0.887925	0.374581	0.71452
ARFGEF1	653.625	-0.127052	0.173082	-0.734057	0.462914	0.775375
ACSM2B	0.0770136	-0.557246	3.46677	-0.160739	0.872299
ZFAT	58.0103	-0.311896	0.213979	-1.4576	0.14495	0.49278
MTFR1	186.961	0.679135	0.201825	3.36496	0.000765544	0.036856
STAG3	15.4675	0.506789	0.620655	0.816539	0.414192	0.742588
FECH	134.407	0.194363	0.238748	0.814093	0.415592	0.742951
MYO9A	246.447	-0.15036	0.266622	-0.563944	0.572792	0.836881
DDX3Y	491.049	-0.276262	0.681036	-0.40565	0.685	0.889429
PFKP	790.479	0.162564	0.204773	0.793875	0.427268	0.749917
IDI1	281.982	1.26974	0.315254	4.02765	5.63369e-05	0.00737544
SP100	651.041	-0.406724	0.200705	-2.02648	0.0427161	0.295214
KLF6	1938.83	0.350059	0.289911	1.20747	0.227251	0.592058
PLPP1	698.132	0.249763	0.256165	0.975009	0.329556	0.685131
NEO1	258.9	0.225091	0.308022	0.730762	0.464924	0.776651
TRAM1	1606.39	0.469743	0.267379	1.75684	0.0789452	0.379706
PHKA1	110.045	0.220675	0.231069	0.955015	0.33957	0.692961
TNFRSF1A	1522.97	0.152956	0.185904	0.822766	0.410641	0.739726
CACNB1	203.661	-0.153538	0.399739	-0.384096	0.700907	0.896135
EVI5	133.693	0.131636	0.200328	0.657103	0.511115	0.805543
STOML1	95.1529	-0.0245795	0.170712	-0.143982	0.885514	0.967
PKM	10922.5	0.191308	0.198934	0.961666	0.336217	0.690755
DHX29	247.965	0.23832	0.187341	1.27212	0.203331	0.566417
DNTTIP2	478.601	0.158418	0.198336	0.798736	0.424443	0.748124
METTL22	107.376	0.137783	0.284774	0.483834	0.628504	0.866299
TP53BP1	573.336	-0.0440814	0.211509	-0.208414	0.834906	0.9488
TRO	76.0869	-0.739892	0.543405	-1.36159	0.173329	0.528908
RRP15	139.702	0.562793	0.294099	1.91362	0.0556691	0.33095
RHOA	2543.3	0.293989	0.160978	1.82627	0.0678102	0.355791
DHX8	330.662	0.0653944	0.145789	0.448556	0.653752	0.877591
PMS2P4	60.3642	-0.064897	0.24916	-0.260463	0.794506	0.933311
PRKCZ	428.868	0.160567	0.189271	0.848345	0.396246	0.729471
ZFY	174.093	0.455797	0.740979	0.615128	0.53847	0.819838
IARS2	592.343	0.61449	0.244554	2.5127	0.0119811	0.16145
SYT1	26.2927	2.11197	0.817366	2.58388	0.00976961	0.14853
NAV3	10.3008	-1.54468	0.622003	-2.4834	0.0130133	0.169434
IDH3G	474.13	-0.114428	0.155142	-0.737573	0.460774	0.77404
ROGDI	379.627	-0.200055	0.197597	-1.01244	0.311326	0.671064
PDZD4	20.6837	-0.494245	0.439755	-1.12391	0.261051	0.627402
ATP2B3	0.408278	-1.06661	1.24198	-0.8588	0.390451
ROCK1	418.09	0.322277	0.188763	1.70731	0.0877638	0.398188
CBFB	599.681	0.342516	0.182828	1.87344	0.0610081	0.341892
PDK3	249.652	0.278776	0.249858	1.11574	0.264534	0.630548
HYAL2	414.897	0.160407	0.216138	0.742151	0.457996	0.771939
HDAC4	85.3234	0.0872186	0.168395	0.51794	0.6045	0.853751
RASSF1	100.442	-0.0683883	0.202144	-0.338315	0.735126	0.912179
FGFR3	6693.15	0.406769	0.35367	1.15014	0.250087	0.615809
IFI35	238.422	-0.244903	0.251106	-0.975295	0.329414	0.685131
HEATR6	234.691	-0.265314	0.224864	-1.17989	0.238045	0.604037
COASY	679.801	-0.0394921	0.178611	-0.221107	0.825009	0.945427
PLEKHH3	1280.74	0.0452549	0.284231	0.159219	0.873496	0.963261
MEF2A	390.311	-0.180142	0.150568	-1.19641	0.231535	0.59785
OTUD5	608.684	-0.168896	0.155803	-1.08404	0.278349	0.643674
TFE3	435.28	-0.233134	0.166592	-1.39942	0.161686	0.514794
TBC1D25	170.204	0.0287798	0.210159	0.136943	0.891076	0.968279
ACSL4	283.076	0.251345	0.268888	0.934759	0.349913	0.700196
INPP5A	333.565	0.0905625	0.168177	0.538494	0.590236	0.845793
GPKOW	145.919	0.440141	0.193556	2.27397	0.0229676	0.223073
GRIPAP1	510.168	-0.0900768	0.196431	-0.458566	0.646546	0.873803
FTSJ1	263.91	0.126713	0.180241	0.70302	0.482043	0.788058
PRR11	185.489	1.24016	0.419941	2.95318	0.00314521	0.0820103
REEP1	2.7005	1.89761	0.816142	2.32509	0.0200669	0.210111
ATP11A	154.165	0.409356	0.300985	1.36006	0.173812	0.529567
POLR1A	414.035	0.114541	0.192868	0.593881	0.552592	0.827702
LAPTM4A	1799.66	0.262457	0.281023	0.933936	0.350337	0.700424
TTC7A	179.569	-0.102177	0.22598	-0.452153	0.651159	0.87588
IP6K2	1240.92	-0.0992949	0.200475	-0.495298	0.62039	0.861773
STON1-GTF2A1L	0.784099	0.872246	1.42809	0.610776	0.541348
SRBD1	86.852	-0.108714	0.169186	-0.642573	0.520501	0.810606
KIF2A	298.743	0.180509	0.186982	0.965378	0.334355	0.688931
RASGRP2	26.4576	-0.764737	0.405221	-1.88721	0.0591324	0.33774
PSME4	711.704	-0.0929777	0.124891	-0.744471	0.456592	0.770953
IFT80	306.363	-0.0515631	0.244657	-0.210756	0.833077	0.948152
SIRT2	399.717	-0.0446462	0.17534	-0.254627	0.799011	0.935123
ERLEC1	364.342	0.463885	0.221649	2.09288	0.0363598	0.276281
PPP2R5B	217.939	-0.421637	0.253998	-1.66	0.0969141	0.415611
PYGM	8.37828	-1.39286	0.539018	-2.58406	0.00976443	0.14853
PAGE1	0.0148206	0.0169239	3.46752	0.0048807	0.996106
PITX1	483.249	0.876222	0.373176	2.34801	0.0188738	0.20567
TRPC7	0.051234	-0.139583	3.4666	-0.0402653	0.967882
MAST4	1103.56	-0.19095	0.229749	-0.831124	0.405904	0.735849
ADGRF5	126.748	0.384318	0.341489	1.12542	0.260412	0.627122
SDK2	45.2184	-1.98415	0.560337	-3.54099	0.000398629	0.0240864
ADAM7	0
NUP133	270.067	0.111368	0.164959	0.675129	0.499594	0.80035
NUCKS1	3285.37	-0.17735	0.269193	-0.658821	0.510011	0.805118
VPS35	1701.08	0.142388	0.174464	0.816146	0.414417	0.742588
DNAJA2	865.878	0.0597632	0.131161	0.455646	0.648644	0.874508
BCL3	539.719	-0.230245	0.284651	-0.808866	0.418592	0.745095
KCNAB2	88.1525	0.401668	0.345077	1.164	0.244426	0.611211
ABCC9	30.9208	-0.865841	0.328765	-2.63362	0.00844809	0.140706
GAL	2.10017	1.81692	1.27275	1.42755	0.153421	0.505204
CLEC2D	230.077	-0.851883	0.353473	-2.41004	0.0159509	0.188177
FUNDC1	167.077	-0.0284597	0.186013	-0.152998	0.8784	0.964353
MAOB	7.13932	0.581572	0.651025	0.893317	0.371688	0.713184
RORA	64.0426	-0.256789	0.433016	-0.593023	0.553166	0.827951
DRD4	22.6748	-0.713635	0.584114	-1.22174	0.221806	0.587013
TGFBR3	455.718	0.0430731	0.271654	0.158559	0.874017	0.963285
PLA2G10	73.777	-0.0308029	0.36081	-0.0853716	0.931966	0.980394
HES2	50.3107	-1.65462	0.566813	-2.91917	0.00350967	0.0875189
ATP1B3	876.641	0.194516	0.262229	0.741779	0.458221	0.772162
NEDD4	157.894	-0.083156	0.200939	-0.413836	0.678994	0.887342
PIGB	126.329	-0.0991955	0.247345	-0.401041	0.68839	0.890789
MAPK6	564.111	0.281301	0.291255	0.965824	0.334132	0.688931
GNB5	241.451	-0.230918	0.248932	-0.927635	0.353597	0.703058
RAB27A	115.106	0.00878248	0.198334	0.0442812	0.96468	0.990045
HDHD5	257.89	0.360082	0.174142	2.06775	0.0386638	0.284759
UFD1	425.051	0.172963	0.173547	0.996638	0.31894	0.677715
LRP6	177.87	0.105811	0.209214	0.505756	0.613028	0.857647
GUCY2C	0.770518	-1.31544	0.907827	-1.449	0.147337
SCT	2.15595	-0.25288	0.840518	-0.300862	0.76352	0.92109
PHRF1	790.203	-0.038035	0.241043	-0.157794	0.874619	0.96361
ELP1	319.747	-0.539683	0.222929	-2.42087	0.0154834	0.185294
NUCB2	190.311	0.225559	0.290776	0.775713	0.437918	0.756912
PFN2	974.987	0.375145	0.22451	1.67095	0.094731	0.411748
PTPN3	375.04	-0.74762	0.284418	-2.6286	0.00857374	0.141163
SPTB	9.00082	-0.486287	0.487649	-0.997208	0.318663	0.677715
DAPP1	168.205	-0.160991	0.218046	-0.738336	0.46031	0.77386
FGF10	0.908294	1.76305	1.56316	1.12787	0.259374
SLC44A1	957.044	0.0438191	0.263037	0.166589	0.867694	0.96109
TMEM260	221.901	-0.166587	0.16836	-0.989467	0.322435	0.680306
SMG6	316.121	-0.434424	0.177506	-2.44738	0.0143897	0.179197
EXOC5	381.645	0.42364	0.226323	1.87184	0.0612291	0.34252
CLTCL1	26.917	0.863646	0.560496	1.54086	0.123351	0.459313
FGF22	1.42911	1.23232	0.861001	1.43126	0.152355	0.503376
FSTL3	117.452	-0.295856	0.327808	-0.902527	0.366777	0.710368
DGCR2	1052.22	0.214796	0.164515	1.30563	0.191677	0.553623
RNF126	728.872	-0.0314922	0.185685	-0.1696	0.865325	0.959933
MNT	386.733	0.274011	0.177915	1.54012	0.123531	0.459694
ZXDC	303.802	-0.346225	0.183086	-1.89105	0.0586176	0.336745
JMJD6	153.232	0.150333	0.161185	0.932675	0.350988	0.70086
POLB	251.486	0.0585178	0.228082	0.256564	0.797515	0.934536
ST6GALNAC1	56.4361	-0.672022	0.501992	-1.33871	0.180665	0.539334
WIPI1	120.228	0.156387	0.203117	0.769938	0.441337	0.759829
FRMPD1	0.578276	0.0971248	1.3257	0.0732627	0.941597
GBA2	542.03	-0.535922	0.241623	-2.21801	0.0265541	0.239099
NDST1	357.952	0.300351	0.316675	0.948452	0.3429	0.694864
ASNS	257.127	-0.0820425	0.331018	-0.247849	0.804251	0.937553
AP3M2	210.003	-0.1741	0.18008	-0.966794	0.333647	0.688768
CNGB1	9.09113	0.807903	0.709936	1.13799	0.255123	0.621152
ST6GALNAC2	256.184	-1.48059	0.429555	-3.44681	0.000567257	0.0311776
CHAT	0.220383	0.200433	1.87202	0.107068	0.914735
PABPC1	25332.1	-0.0375086	0.211342	-0.177479	0.859133	0.957153
TESK2	82.3159	-0.605947	0.311569	-1.94483	0.0517959	0.321407
CFAP20	162.83	0.0732004	0.20262	0.36127	0.717898	0.905211
CSNK2A2	345.23	0.00315495	0.174819	0.018047	0.985601	0.99633
PTPN21	140.899	-0.462179	0.238135	-1.94083	0.0522788	0.322291
EIF2B3	99.9654	0.282327	0.187077	1.50915	0.131261	0.469394
CAMK2A	1.00011	-1.47521	1.1277	-1.30816	0.19082	0.553047
TCOF1	1391.44	-0.0053114	0.418807	-0.0126822	0.989881	0.997207
CDC42	1523.76	0.21826	0.243891	0.894908	0.370836	0.712718
OSBPL3	489.398	-1.25478	0.300523	-4.17533	2.97553e-05	0.00483575
EPHA8	0.323229	1.50016	2.11199	0.710306	0.477515
SLC12A3	1.47293	1.62214	1.05553	1.5368	0.124343	0.460577
RAD18	70.2893	0.481472	0.256263	1.87882	0.0602696	0.340384
ATP2B1	622.868	0.623159	0.271192	2.29786	0.02157	0.216296
TRPM5	21.3079	-1.28506	0.585449	-2.19499	0.0281642	0.247414
NCK2	595.309	0.039824	0.170702	0.233295	0.815532	0.94205
MAP4K4	670.536	0.329988	0.243237	1.35665	0.174891	0.531528
MGAT4A	217.973	0.680985	0.295565	2.30401	0.0212219	0.214878
RPL31	8941.17	-0.209487	0.20418	-1.02599	0.304896	0.664698
WDR1	2422.56	0.117657	0.137533	0.855482	0.392284	0.726692
SNX13	309.86	0.0751701	0.195882	0.383751	0.701163	0.896279
MS4A12	0.0116902	-0.0411605	3.46753	-0.0118703	0.990529
ARHGAP10	174.212	0.321779	0.247565	1.29978	0.193678	0.556721
RPS6KA2	257.84	-0.368124	0.281793	-1.30636	0.191429	0.553404
ING3	92.413	0.0825762	0.173839	0.475015	0.634776	0.869435
VASH1	139.441	-0.214771	0.318318	-0.674704	0.499864	0.800359
LMCD1	96.6504	-0.0195204	0.408767	-0.0477543	0.961912	0.988928
BUD23	718.289	-0.00357319	0.123163	-0.0290118	0.976855	0.994233
SEL1L	507.86	0.303854	0.221682	1.37067	0.170477	0.525823
TRIP13	88.0285	1.63295	0.48223	3.38625	0.000708559	0.0355259
ATP6AP1	1518.42	0.319618	0.16205	1.97234	0.0485713	0.312645
TCF3	886.806	0.061157	0.166284	0.367786	0.713033	0.902457
TRIB2	889.864	-0.0333971	0.32597	-0.102454	0.918396	0.97668
DAZAP1	1544.62	-0.00655744	0.177433	-0.0369572	0.970519	0.991934
MBD3	1008.94	0.091564	0.191524	0.478082	0.632592	0.868258
PRLH	0
HLTF	219.541	0.630091	0.27582	2.28443	0.0223464	0.220764
FAM50A	799.163	-0.0570403	0.193903	-0.294169	0.768629	0.923236
FAM3A	527.562	-0.125133	0.160849	-0.777954	0.436596	0.756086
CPSF1	1576.45	-0.112918	0.345823	-0.326521	0.74403	0.915193
MYO3B	75.0698	-1.80951	0.549905	-3.29059	0.000999761	0.0431293
CYBRD1	136.612	-0.579795	0.42053	-1.37872	0.16798	0.522007
CDH19	1.02423	2.07288	1.45314	1.42648	0.153728	0.505687
PDCD2	463.113	0.0269297	0.158409	0.170001	0.865009	0.95982
SLC6A15	0.218771	-0.543805	1.86716	-0.291247	0.770862
RDH11	973.766	0.363975	0.241823	1.50513	0.132291	0.471002
PRKACA	734.733	-0.020421	0.163237	-0.125101	0.900444	0.971509
ADGRL1	547.457	0.319743	0.395725	0.807995	0.419094	0.745354
SPP2	0.0186618	0.0112474	3.46742	0.00324372	0.997412
ACTN1	650.526	-0.393536	0.226967	-1.73389	0.0829374	0.388456
ZFYVE26	242.687	-0.35872	0.19917	-1.80108	0.0716904	0.364847
RPS6KA6	101.443	0.00383468	0.254723	0.0150543	0.987989	0.996628
EPN2	268.433	0.315844	0.236211	1.33713	0.181181	0.539763
PTPN18	935.26	-0.0979323	0.285493	-0.343029	0.731577	0.911004
LIMS2	102.021	-0.285522	0.395228	-0.722424	0.470034	0.780781
ASIC4	0.344296	1.13257	1.46729	0.771878	0.440187
SPEG	129.889	-0.651918	0.683517	-0.95377	0.3402	0.693196
LNX1	160.601	0.0278642	0.210976	0.132073	0.894927	0.969384
ALDH3A2	508.377	-0.18648	0.239257	-0.779411	0.435738	0.755263
TFRC	801.809	0.572312	0.278334	2.05621	0.0397627	0.288118
SREBF1	2129.29	0.6627	0.318672	2.07957	0.0375649	0.281021
TRPC5	0.322835	0.605449	1.40772	0.430091	0.667129
AFF4	587.035	0.0355824	0.148059	0.240326	0.810078	0.939426
UBE2D1	300.212	0.289695	0.256629	1.12885	0.258961	0.625648
PALS1	185.736	0.216021	0.189172	1.14193	0.253484	0.620044
RHOBTB1	99.9621	-0.422206	0.317851	-1.32831	0.184074	0.543572
SMC1A	412.966	0.575513	0.222375	2.58803	0.00965255	0.148063
HSD17B10	489.834	0.169442	0.157383	1.07662	0.28165	0.64708
MARK2	747.23	0.102244	0.16554	0.61764	0.536813	0.81877
HMMR	59.0666	2.16222	0.485477	4.4538	8.43644e-06	0.00212058
CHFR	519.106	-0.277613	0.252104	-1.10118	0.270816	0.637302
TRHDE	64.8196	1.78252	0.689016	2.58705	0.00968022	0.148247
P4HA2	243.071	0.10454	0.182111	0.574046	0.565936	0.83355
FCGR2B	20.0825	0.185834	0.498449	0.372824	0.70928	0.900453
NFATC3	152.878	0.0302991	0.231981	0.13061	0.896084	0.969523
TRNT1	276.523	0.114426	0.160186	0.714333	0.475021	0.783303
ACADVL	5465.88	-0.434185	0.331894	-1.3082	0.190804	0.553047
STK10	239.968	-0.269302	0.197307	-1.36488	0.172289	0.528263
FBXW11	265.53	-0.104656	0.212357	-0.492831	0.622132	0.862342
ACAP1	74.4529	-0.453912	0.413616	-1.09742	0.272456	0.639087
CRMP1	28.9095	-0.788652	0.352938	-2.23454	0.0254478	0.235514
EVC	70.21	-0.364278	0.443849	-0.820725	0.411803	0.740703
DERL2	371.463	-0.0441516	0.149877	-0.294587	0.76831	0.923147
SIDT1	209.657	-0.624627	0.276816	-2.25647	0.0240412	0.228325
NDE1	157.404	0.0418092	0.318336	0.131337	0.895509	0.969523
IRAG1	88.2714	-1.18282	0.415298	-2.84811	0.00439796	0.0999891
TMEM38A	26.8352	0.469123	0.289824	1.61865	0.105523	0.430505
AP1M1	469.746	0.0040453	0.146207	0.0276684	0.977927	0.994407
PVR	213.148	0.505408	0.236738	2.13488	0.0327707	0.264507
XRCC1	272.216	0.0226678	0.169856	0.133453	0.893835	0.969148
SCARB1	285.398	0.162513	0.241486	0.672972	0.500965	0.801052
CYP2W1	35.5903	-1.09892	0.602587	-1.82368	0.0682006	0.356802
MCM2	222.022	1.6674	0.421601	3.95493	7.65584e-05	0.00890912
MOV10L1	1.50489	-0.0975152	0.880198	-0.110788	0.911785	0.974842
PANX2	130.419	-0.0662201	0.343257	-0.192917	0.847024	0.952904
SELENOO	680.993	-0.265245	0.271293	-0.977707	0.328219	0.684468
TP63	1702.11	-0.211138	0.293825	-0.718584	0.472397	0.781882
ALPK1	240.921	-0.463724	0.238536	-1.94405	0.05189	0.321407
LLGL2	1574.45	-0.25471	0.291592	-0.873515	0.382382	0.719147
PDE8A	425.642	-0.246093	0.253805	-0.969613	0.332239	0.68772
CLCN4	14.5577	-0.0162176	0.421442	-0.0384813	0.969304	0.991445
NLE1	162.431	0.411536	0.192866	2.13379	0.0328601	0.264507
SDHA	792.965	0.0170108	0.202503	0.0840026	0.933054	0.980421
SMARCE1	1181.65	0.172023	0.143619	1.19777	0.231005	0.597149
FNDC8	0.282549	-0.41414	1.59407	-0.2598	0.795018
GSDMB	898.134	-0.235047	0.358853	-0.654996	0.51247	0.806603
KDM5A	362.484	-0.0970203	0.207371	-0.467859	0.639885	0.871171
ADAM11	15.1911	-0.120339	0.48083	-0.250272	0.802377	0.936736
PPP2R3A	67.1715	0.295209	0.30214	0.977062	0.328538	0.684754
FERMT2	84.0253	-0.284189	0.316863	-0.896882	0.369782	0.712357
ABCB11	2.76224	-1.20143	1.19717	-1.00356	0.315591	0.675315
DHRS9	10.6154	0.772268	0.982633	0.785917	0.431916	0.753293
CD5L	0.130312	0.364186	3.13089	0.11632	0.907399
PTGS2	301.254	-0.152746	0.488486	-0.312693	0.754514	0.918513
IGF2BP2	83.9147	-1.40735	0.760826	-1.84977	0.0643473	0.348485
MAP3K13	292.742	0.0240814	0.153459	0.156924	0.875305	0.963833
ST6GAL1	75.7713	-0.369761	0.441551	-0.837415	0.40236	0.734101
TBX21	3.14451	0.0493676	0.573161	0.0861321	0.931361	0.980289
VDAC1P1	0.477248	0.511285	1.15124	0.444115	0.656959
FRY	547.406	-0.360959	0.301753	-1.19621	0.231616	0.59785
PICALM	980.722	0.0314508	0.128891	0.244012	0.807222	0.93833
NSF	368.172	0.595838	0.188139	3.167	0.0015402	0.0554852
GLI2	4.81633	-1.08033	0.628745	-1.71823	0.0857549	0.39325
CLASP1	508.544	-0.392999	0.153512	-2.56005	0.0104658	0.153436
MRPS34	633.216	0.33409	0.214164	1.55997	0.118767	0.451386
NOTCH3	1800.12	0.31753	0.242655	1.30857	0.190681	0.553047
CLNS1A	554.521	0.105078	0.217854	0.482333	0.629569	0.866497
PPP2R2C	7.65844	-0.847503	0.58007	-1.46104	0.144006	0.491766
TEAD2	113.772	0.918968	0.575827	1.59591	0.110509	0.43887
EED	199.504	-0.299355	0.192742	-1.55314	0.120389	0.454097
CDHR2	0.854567	1.91067	0.994196	1.92183	0.0546274
SNCB	0.322687	-0.21943	2.35039	-0.0933587	0.925619
TSG101	427.297	-0.00643189	0.171667	-0.0374672	0.970113	0.991934
NCBP3	665.029	-0.565519	0.302048	-1.87228	0.0611673	0.342479
ATP2A3	379.619	-0.0802154	0.373994	-0.214483	0.83017	0.947412
CA12	1679.64	0.134354	0.400937	0.335101	0.737549	0.912501
MGLL	215.224	-0.0317156	0.359377	-0.0882516	0.929677	0.979833
NTN4	589.783	-0.158016	0.314479	-0.502471	0.615336	0.858266
BCS1L	310.233	-0.189274	0.295661	-0.640173	0.52206	0.811434
NUAK1	79.0968	-0.543066	0.3772	-1.43973	0.149945	0.499956
DPP8	333.67	0.448594	0.206323	2.17423	0.029688	0.253919
SLC24A1	127.281	0.161829	0.223548	0.723911	0.46912	0.779813
ZNF532	349.353	-0.490028	0.247012	-1.98382	0.0472756	0.308786
SCARF1	178.162	-1.24102	0.373969	-3.31851	0.000904994	0.0406213
LMAN1	763.479	0.329914	0.197587	1.66972	0.0949748	0.412188
HACD3	917.664	0.238992	0.319464	0.748104	0.454397	0.768801
IPCEF1	46.9792	-0.191496	0.433989	-0.441245	0.659036	0.879486
ZZEF1	551.934	-0.198256	0.204119	-0.971274	0.331412	0.686893
NOX3	0.0194913	-0.0411605	3.46753	-0.0118703	0.990529
ENO1	5328.3	0.464427	0.199069	2.33299	0.0196485	0.208449
SLC12A1	0.0591586	-0.269261	3.46706	-0.0776626	0.938096
MYDGF	452.544	0.586727	0.236761	2.47814	0.013207	0.171105
ANO8	294.029	0.0547132	0.321674	0.170089	0.86494	0.95982
TUBE1	147.15	-0.51125	0.281674	-1.81505	0.069517	0.359598
ARHGEF10L	1627.95	-0.172907	0.279881	-0.617787	0.536716	0.81877
TXK	18.6312	0.45058	0.403618	1.11635	0.264271	0.630548
WSCD2	138.986	1.00359	0.456624	2.19784	0.0279604	0.246112
KCNQ2	0.281148	-0.00202504	1.70175	-0.00118997	0.999051
TACR2	4.74663	-0.136106	0.40387	-0.337004	0.736114	0.912407
ACTR6	174.44	0.247725	0.177547	1.39526	0.162936	0.516071
TIPIN	38.1631	0.253009	0.2843	0.889936	0.3735	0.71412
SRI	856.862	0.327164	0.230867	1.41711	0.156451	0.50943
EIF4G3	1017.36	-0.217806	0.183054	-1.18985	0.234107	0.599726
NUP37	138.418	0.250016	0.24521	1.0196	0.307917	0.667614
SEMA3A	12.5425	0.426009	0.552995	0.770366	0.441083	0.759829
GTSE1	65.6768	1.43787	0.489372	2.93819	0.00330139	0.0849083
SEMA3C	1358.74	0.424074	0.266744	1.58982	0.111876	0.441021
TTC38	188.522	0.0399259	0.200465	0.199166	0.842133	0.950809
ACAT1	104.548	0.445128	0.304965	1.4596	0.144399	0.492148
GRAMD4	243.138	-0.528681	0.263923	-2.00316	0.0451599	0.302732
CELSR1	670.811	-1.01356	0.274435	-3.69327	0.000221389	0.0168635
WNT8B	1.92105	0.28298	0.820033	0.345083	0.730032	0.910455
ZNF638	1088.97	-0.30124	0.250692	-1.20163	0.229505	0.595053
SLC25A40	114.903	0.421256	0.252597	1.6677	0.095375	0.412671
TIMM21	142.932	-0.134245	0.129265	-1.03853	0.299025	0.659511
ADD2	7.06094	-1.79802	0.708694	-2.53709	0.0111778	0.157257
FGF4	0.188456	0.438017	3.32595	0.131697	0.895224
RASAL2	158.092	-0.17444	0.198212	-0.880065	0.378824	0.71673
VPS9D1	399.322	-0.455407	0.357246	-1.27477	0.202391	0.566011
ZNF37A	158.603	-0.259349	0.200759	-1.29184	0.196412	0.560424
MARK3	973.894	-0.10945	0.234701	-0.466337	0.640975	0.871522
SLC25A3	2110.9	-0.0644859	0.160974	-0.400599	0.688715	0.890789
FNDC3B	708.877	0.72161	0.25346	2.84704	0.00441276	0.0999891
FOSL2	2296.49	0.30262	0.176204	1.71744	0.0858989	0.393453
CACNG5	0.175538	0.00812408	2.29781	0.00353558	0.997179
CACNG4	114.884	-0.442841	0.686265	-0.645292	0.518738	0.809876
FRYL	455.159	-0.339675	0.158172	-2.14751	0.0317531	0.261173
TMEM131	431.817	-0.15467	0.166013	-0.931672	0.351506	0.701127
FSCN1	1692.81	-0.00855675	0.33231	-0.0257493	0.979457	0.994652
ACTB	29938.5	-0.00220528	0.20719	-0.0106437	0.991508	0.997535
MOCOS	188.976	0.527948	0.264999	1.99226	0.0463423	0.306005
PLD1	144.286	-0.43361	0.307737	-1.40903	0.158827	0.511884
ATP12A	1.24702	0.790877	1.56531	0.505253	0.613381	0.857654
WDR62	42.4932	1.25063	0.401126	3.11781	0.00182202	0.0612276
DLG1	589.529	-0.123705	0.154641	-0.799949	0.42374	0.747873
RAB7A	1855.69	0.320893	0.146496	2.19046	0.0284907	0.248775
BCAP29	254.932	0.40909	0.187303	2.18411	0.0289543	0.251311
SEC31B	86.4892	-0.618477	0.433313	-1.42732	0.153487	0.505334
SART3	539.119	0.0215215	0.236626	0.0909515	0.927531	0.979378
ARHGAP15	18.8168	0.0537392	0.369776	0.145329	0.884451	0.96667
TUBA3D	0.603505	1.43146	1.07911	1.32651	0.18467
PAX2	0.661892	-1.15135	1.21588	-0.946924	0.343678
EXOSC7	277.877	-0.0618314	0.129385	-0.477886	0.632731	0.868258
KIFAP3	131.249	-0.00507117	0.220419	-0.0230069	0.981645	0.995426
MKRN2	281.772	-0.0676938	0.15203	-0.445267	0.656127	0.87819
MCM6	181.465	0.92729	0.309534	2.99576	0.0027376	0.0765715
REXO2	272.132	0.0934087	0.151732	0.615617	0.538147	0.819838
RBM7	168.745	0.1922	0.212185	0.905811	0.365036	0.710236
RBMS2	261.726	-0.647595	0.192454	-3.36493	0.000765618	0.036856
BAZ2A	918.206	-0.252356	0.189153	-1.33414	0.182159	0.541991
PTPN23	781.951	-0.302057	0.18959	-1.59321	0.111114	0.439785
MLH1	188.091	0.0374605	0.130589	0.286858	0.774221	0.925652
UNG	487.125	0.442832	0.249162	1.77728	0.0755216	0.372612
FMO4	31.7476	-0.373766	0.302534	-1.23545	0.216662	0.581616
KLHL20	87.2205	0.0847355	0.168716	0.502238	0.6155	0.85843
RGS11	27.9742	-0.368876	0.638306	-0.577899	0.563333	0.832023
SLC46A1	163.173	-0.300564	0.274658	-1.09432	0.273816	0.640046
PLXNA2	627.787	0.189611	0.342988	0.55282	0.580386	0.841281
SPAG5	174.753	0.175716	0.372304	0.47197	0.636948	0.87019
ANKRD13A	445.869	0.366755	0.245456	1.49418	0.135128	0.475245
TPD52	597.067	0.340064	0.250045	1.36001	0.173826	0.529567
ACACB	145.128	-0.776394	0.307011	-2.52888	0.0114428	0.158733
TRAF4	2158.85	0.0788056	0.190319	0.414072	0.678821	0.887335
PAG1	173.243	0.318323	0.305318	1.04259	0.297136	0.658313
GPATCH1	152.233	-0.153217	0.198856	-0.770491	0.441009	0.759829
ICAM3	90.4802	0.268487	0.284342	0.94424	0.345047	0.695638
NT5C2	1295.84	0.168044	0.194202	0.865304	0.386872	0.723471
MCAM	322.733	0.392226	0.399831	0.980979	0.326603	0.683427
GPC4	81.2135	0.232159	0.394602	0.588337	0.556306	0.829361
MBNL3	255.703	0.11781	0.23851	0.493943	0.621347	0.862012
CAMSAP3	592.256	-0.41473	0.256194	-1.61881	0.105488	0.430505
RAP1GAP	404.124	0.239086	0.352898	0.677494	0.498093	0.799901
XAB2	889.251	-0.0220217	0.186619	-0.118003	0.906065	0.972724
ARHGEF1	1168.34	-0.0193431	0.335758	-0.0576103	0.954059	0.98719
STXBP2	1229.34	-0.116551	0.173442	-0.671988	0.501592	0.801115
MAP2K7	654.591	-0.0453641	0.235756	-0.19242	0.847413	0.952904
NMRK2	0.0240257	0.0343247	3.46751	0.00989894	0.992102
DGKD	390.78	-0.425069	0.279651	-1.52	0.128511	0.465455
CTTNBP2	11.7259	-1.09469	0.535225	-2.0453	0.0408257	0.291202
ACTL6B	0.0248454	0.0734344	3.4675	0.0211779	0.983104
RARB	40.7043	-0.908111	0.379056	-2.39571	0.016588	0.193328
TOP2B	1897.03	0.477167	0.206238	2.31368	0.0206855	0.212399
TM9SF3	1669.71	0.350656	0.204636	1.71356	0.0866102	0.39525
NFKB2	881.888	-0.154918	0.357118	-0.433801	0.664433	0.882062
UBE2T	81.3998	1.34715	0.325384	4.14017	3.4705e-05	0.00540709
PPP1R12B	192.476	-0.322897	0.333124	-0.9693	0.332396	0.68772
DNAJC10	638.137	0.105795	0.196355	0.538794	0.590029	0.845793
GTF3C1	806.009	0.110568	0.204949	0.53949	0.589549	0.845793
IL4R	1038.52	-0.512348	0.251833	-2.03447	0.0419041	0.293617
USP33	505.19	0.0657624	0.167295	0.393093	0.694251	0.893885
PAK3	3.50969	-1.00087	1.01004	-0.990917	0.321726	0.679941
CAPN6	1.71236	-1.0857	0.893624	-1.21494	0.224391	0.590059
DCX	0.258066	-0.807892	2.76036	-0.292676	0.769769
SNRPA	724.581	-0.109631	0.191858	-0.571416	0.567718	0.834273
SPAG6	0.853833	0.847739	1.20909	0.70114	0.483215
EXOSC5	301.617	0.0491576	0.221786	0.221644	0.824591	0.945427
DYNC1I2	1115	0.27275	0.281532	0.968808	0.332641	0.688057
APBB1IP	44.0317	-0.0405747	0.431537	-0.0940237	0.92509	0.978095
LRCH4	725.877	-0.229734	0.256795	-0.894621	0.37099	0.712718
FAM76B	212.548	-0.115063	0.294345	-0.390913	0.695862	0.894598
SIRT6	346.665	-0.156971	0.207747	-0.755586	0.449897	0.765752
TYR	0
POLD3	120.642	-0.00600691	0.189185	-0.0317515	0.97467	0.993162
ACTN2	1.37179	-1.90227	0.84909	-2.24036	0.0250673	0.233945
CAPZB	1854.57	0.00227469	0.120399	0.0188929	0.984927	0.99633
GPR137B	230.956	-0.0688841	0.195882	-0.35166	0.725093	0.907787
NAALAD2	8.38544	-0.266588	0.339921	-0.784265	0.432885	0.753722
JADE1	265.532	-0.150421	0.260036	-0.578463	0.562951	0.831917
SLC25A43	153.709	0.111381	0.299486	0.371907	0.709962	0.900687
UBE2A	432.244	0.353989	0.157835	2.24278	0.0249109	0.233062
FGFR1	73.9167	-0.576781	0.425313	-1.35613	0.175057	0.531744
FKBP6	0.810252	-0.11949	0.847321	-0.141021	0.887853
SMC1B	4.65629	1.95801	0.808158	2.42281	0.015401	0.18446
FBLN1	4046.41	0.908446	0.473112	1.92015	0.0548389	0.329536
ITGA8	63.8563	-0.708502	0.411027	-1.72374	0.0847554	0.391467
CST7	14.8918	0.223368	0.535279	0.417293	0.676464	0.887232
MAP2	12.7345	-0.0566653	0.401653	-0.14108	0.887807	0.967567
PIAS2	196.746	-0.177452	0.209696	-0.846233	0.397423	0.730448
AMPH	3.6737	0.00567655	0.764365	0.0074265	0.994075	0.998082
ARAF	403.47	-0.156083	0.189271	-0.824652	0.409569	0.738766
MCCC1	420.706	-0.163484	0.222116	-0.736027	0.461714	0.774743
LAMP3	60.5027	-0.595307	0.352721	-1.68776	0.0914582	0.405702
FAP	7.79314	0.317071	0.48195	0.657893	0.510607	0.805263
NEBL	219.865	0.0239273	0.354551	0.0674862	0.946195	0.985125
ACER3	272.216	0.26378	0.227689	1.15851	0.246655	0.612731
UBE2K	677.013	0.288019	0.212969	1.3524	0.176249	0.533537
PIK3C3	209.759	-0.0437695	0.199341	-0.219571	0.826205	0.945427
N4BP2	103.488	-0.0761636	0.229515	-0.331846	0.740006	0.913512
TIGAR	126.628	-0.024465	0.308164	-0.0793898	0.936723	0.982143
TULP3	158.319	0.0718891	0.196636	0.365594	0.714668	0.903177
SYNJ2	224.708	-0.359961	0.225532	-1.59605	0.110477	0.43887
ADCY2	7.97379	0.0511856	0.800465	0.0639448	0.949014	0.985828
PPP2R5C	786.373	-0.15443	0.116095	-1.3302	0.183453	0.542979
PMS2P1	0.265327	1.25746	3.46525	0.362878	0.716696
RBFOX1	0.892347	0.178891	1.44392	0.123892	0.901401
GNB1	1898.57	0.406693	0.14157	2.87273	0.00406947	0.0951213
HOXA9	87.1933	-1.04033	0.62888	-1.65425	0.0980761	0.417648
EDN1	61.2602	0.331635	0.393012	0.84383	0.398765	0.73153
MLLT10	290.233	-0.406097	0.175721	-2.31104	0.0208307	0.213213
ZCWPW1	76.5127	-0.906325	0.296733	-3.05435	0.00225551	0.0694304
ADCYAP1R1	0.777851	-1.96588	1.05866	-1.85694	0.063319
FGF20	3.00737	-2.32866	1.03362	-2.25291	0.0242647	0.229444
P2RY10	6.79555	-0.31208	0.579102	-0.538904	0.589953	0.845793
ITM2A	42.0992	-0.326944	0.50249	-0.650648	0.515274	0.808433
NRDC	962.072	-0.0181283	0.231431	-0.0783315	0.937564	0.982166
VDAC3	717.793	0.107894	0.154041	0.700422	0.483664	0.789576
PCM1	753.511	-0.321106	0.180887	-1.77517	0.0758692	0.373398
TNRC6C	304.878	0.0784233	0.378863	0.206997	0.836012	0.949163
CBFA2T2	435.492	-0.0539659	0.229046	-0.235611	0.813734	0.940732
BRINP1	46.1309	0.309961	0.735298	0.421545	0.673357	0.885791
ITCH	510.193	0.198928	0.219219	0.907438	0.364175	0.709532
PKD2L2	0.435806	-1.24399	1.29089	-0.96367	0.335211
TP53INP2	192.685	0.556778	0.251961	2.20978	0.0271207	0.242083
SDF4	1512.48	0.0886404	0.132678	0.668086	0.504079	0.802474
MYH7B	26.0844	-0.431871	0.571881	-0.755177	0.450143	0.765893
BPIFB2	4.22019	4.65946	2.38528	1.95342	0.0507702	0.318934
TP73	60.1098	-0.427563	0.472919	-0.904092	0.365947	0.710368
TOLLIP	1086.67	-0.0172144	0.174567	-0.0986124	0.921446	0.977442
UBE2D4	201.012	-0.107649	0.161831	-0.665194	0.505926	0.803368
CLUL1	4.27367	-0.539335	0.625827	-0.861796	0.3888	0.724262
RUNX1T1	8.82165	-1.43714	0.596661	-2.40863	0.0160125	0.188667
CDH17	1.24798	0.10176	1.05258	0.096677	0.922983	0.977583
THOC1	303.115	-0.276	0.26861	-1.02751	0.30418	0.664166
FKBP7	56.2912	-0.123503	0.290065	-0.425776	0.670271	0.884808
OSBPL6	5.46761	-0.318122	0.612327	-0.51953	0.603391	0.853312
SLC1A3	65.6731	-0.0444819	0.480221	-0.0926279	0.926199	0.978629
XRCC5	1990.74	0.00451107	0.17385	0.0259481	0.979299	0.994652
LXN	118.166	0.0526548	0.350457	0.150246	0.88057	0.965094
SP140	11.1537	-0.373764	0.519244	-0.719823	0.471634	0.781373
MKNK1	451.436	-0.402922	0.266726	-1.51062	0.130885	0.469278
TNS1	251.558	-0.639137	0.366178	-1.74543	0.0809102	0.383535
REXO1	648.208	-0.18425	0.23037	-0.799801	0.423826	0.747915
SAR1A	611.876	0.0968794	0.13071	0.74118	0.458584	0.772585
CDC14A	93.2459	-0.291789	0.236039	-1.23619	0.216387	0.581187
RAPGEF3	465.885	-2.01127	0.491163	-4.09491	4.22333e-05	0.00614033
CEACAM1	228.431	0.277963	0.307172	0.904908	0.365514	0.710368
SENP1	136.795	0.21614	0.172561	1.25254	0.210372	0.575021
DUSP13	1.41303	-0.561561	0.778687	-0.721163	0.470809	0.781058
CIC	900.362	-0.262852	0.220389	-1.19267	0.232999	0.59841
LIPE	166.674	0.184977	0.210771	0.87762	0.38015	0.717274
FDFT1	1135.18	0.217829	0.218585	0.996541	0.318987	0.677715
PAFAH1B3	565.657	0.578828	0.198112	2.92173	0.00348098	0.0875189
OPHN1	98.8735	-0.299615	0.223171	-1.34253	0.179423	0.538225
AFM	0.0139845	-0.285522	3.46733	-0.0823463	0.934371
KIF22	513.069	0.154929	0.207556	0.746444	0.455399	0.769971
SCGN	0.506549	-1.68974	1.44226	-1.17159	0.241361
CARMIL1	155.452	-0.132617	0.256881	-0.516256	0.605675	0.853904
PGM1	224.035	0.376652	0.314432	1.19788	0.230963	0.597149
DDX1	687.668	0.234389	0.132517	1.76874	0.0769366	0.375274
DNM2	3924.2	0.259815	0.219707	1.18255	0.236988	0.603002
EPB41L2	139.018	-0.138872	0.263061	-0.527908	0.597563	0.849824
RIMS1	0.424428	0.156925	1.85569	0.0845643	0.932608
MOXD1	17.151	-1.45174	0.573947	-2.5294	0.0114257	0.15867
STX7	473.045	0.156722	0.257212	0.60931	0.542319	0.821725
RABL2B	195.26	-0.335981	0.15557	-2.15968	0.0307978	0.258159
KEAP1	769.837	0.15277	0.171198	0.892362	0.372199	0.713441
DDX43	5.73324	0.0918915	0.912399	0.100714	0.919777	0.976989
PTPRH	35.8557	0.330633	0.576328	0.57369	0.566178	0.83355
DCT	0.391556	0.273793	1.64431	0.166509	0.867756
SLC35C2	568.419	-0.101478	0.153137	-0.662661	0.507548	0.804163
CRYBG3	98.1701	-0.0218624	0.287347	-0.0760834	0.939353	0.982669
EPHA6	1.88616	0.845268	0.98926	0.854445	0.392858	0.727153
SCTR	0.827464	-1.37326	1.17737	-1.16639	0.243458
RFX3	87.157	-0.202894	0.264796	-0.766227	0.443541	0.761326
RIF1	310.126	0.198606	0.187273	1.06052	0.288909	0.65259
RAB21	792.445	0.417781	0.275686	1.51542	0.129665	0.466765
SLC4A4	59.4434	-0.53542	0.586103	-0.913527	0.360966	0.707667
SMARCA2	548.164	-0.174191	0.199359	-0.873756	0.382251	0.719147
RDH8	0.112924	0.172318	3.46587	0.0497184	0.960347
SESN1	285.743	-0.0879532	0.198195	-0.44377	0.657209	0.878889
MID2	95.4197	0.353965	0.312802	1.13159	0.257805	0.624187
DNAAF6	0
COL5A3	80.587	-0.139126	0.397607	-0.349908	0.726408	0.908628
SRCAP	191.445	0.0647932	0.253783	0.25531	0.798484	0.934796
PUM3	219.231	-0.146697	0.216411	-0.677865	0.497857	0.799592
CPB2	0.390184	1.30354	1.9681	0.662335	0.507757
CHRNA3	8.25677	-1.61926	0.68062	-2.3791	0.017355	0.197809
KCNN2	8.75152	1.11782	0.601537	1.85827	0.0631313	0.346656
CNOT4	166.842	-0.0992549	0.0993222	-0.999322	0.317639	0.676829
PSEN1	616.113	-0.112866	0.114387	-0.9867	0.32379	0.681058
CPOX	182.688	0.0550939	0.177568	0.310269	0.756356	0.918798
CLDND1	419.055	0.00513403	0.263077	0.0195153	0.98443	0.99633
MOK	98.4675	-0.313515	0.320242	-0.978995	0.327583	0.684011
HSP90AA1	11422	0.422298	0.228181	1.85072	0.0642104	0.348243
RBL1	64.5532	0.687417	0.295643	2.32516	0.0200633	0.210111
DLGAP4	918.004	-0.061045	0.187903	-0.324875	0.745276	0.915593
IGSF9B	26.9977	-0.2565	0.580128	-0.442144	0.658385	0.879153
CFHR2	0
CROCCP3	7.32395	-0.863936	0.747571	-1.15566	0.247821	0.613996
NDC80	66.1674	1.53612	0.46547	3.30015	0.000966315	0.0424638
AP4E1	79.524	-0.105636	0.159422	-0.662618	0.507575	0.804163
RSBN1	206.603	0.190152	0.201062	0.94574	0.344281	0.695319
MAGI3	81.5477	0.244512	0.225946	1.08217	0.279178	0.644746
CXCL2	13.0664	0.825524	0.825741	0.999737	0.317438	0.676578
AFP	0.0755477	0.265932	3.46734	0.076696	0.938865
COL4A4	22.0297	-1.27208	0.593466	-2.14348	0.0320744	0.262246
TCF7	95.9233	-0.35628	0.356333	-0.999852	0.317382	0.676536
OSTM1	182.201	0.155941	0.213462	0.730533	0.465064	0.77676
CDH7	0.757918	-1.54865	1.07586	-1.43945	0.150023
IMPG2	3.5248	-0.577315	0.512975	-1.12543	0.260409	0.627122
PCNP	917.615	0.044228	0.162543	0.2721	0.785545	0.929583
EXD2	211.818	-0.0604427	0.141651	-0.426702	0.669596	0.884762
ARG2	152.251	0.172757	0.314156	0.549908	0.582382	0.841816
MEF2C	83.4044	-0.0276763	0.32399	-0.0854235	0.931925	0.980394
PTPRC	52.7539	-0.390521	0.366497	-1.06555	0.286627	0.650825
CACNA1S	0.203602	0.833233	2.92818	0.284557	0.775983
PKP1	354.733	-0.309992	0.50955	-0.608363	0.542946	0.822205
UBA5	339.935	-0.0464565	0.169297	-0.274408	0.783771	0.929555
STK17B	265.358	0.0700238	0.254795	0.274824	0.783451	0.929506
CDC14B	311.32	-0.28081	0.223322	-1.25742	0.208601	0.573078
ZNF510	112.689	-0.121231	0.197479	-0.61389	0.539288	0.820281
LRP2	1.59969	0.62745	0.985627	0.6366	0.524385	0.812952
ZNF506	353.425	-0.157413	0.165581	-0.950669	0.341772	0.694149
JMJD4	240.956	0.189803	0.160326	1.18386	0.236469	0.602474
DUSP12	89.6206	0.542873	0.204119	2.65959	0.00782365	0.135189
AACS	191.375	0.262795	0.178299	1.4739	0.140509	0.485005
DELE1	456.685	-0.203656	0.16065	-1.2677	0.204906	0.567768
SLC13A1	0.00773805	-0.0312751	3.46754	-0.0090194	0.992804
CADPS2	115.721	0.155502	0.293875	0.529144	0.596705	0.849311
PCDHB4	10.3766	0.153958	0.598697	0.257155	0.797059	0.934404
PCDHA6	1.19208	1.66697	1.39578	1.1943	0.232362	0.598181
PCDHGA2	3.18368	-0.327053	0.523978	-0.624173	0.532514	0.816334
HSPB11	129.779	0.0606163	0.166067	0.365012	0.715102	0.903197
PHLPP1	360.713	0.195918	0.197593	0.991523	0.32143	0.679653
ATP8B1	2120.25	0.238594	0.238129	1.00195	0.316366	0.675822
IL12RB2	2.58466	0.246933	0.517906	0.47679	0.633511	0.868716
SMARCD3	215.923	-0.68793	0.318816	-2.15776	0.0309463	0.258591
WDR70	187.796	0.0282397	0.184639	0.152946	0.878441	0.964353
FYB1	82.3751	0.18138	0.444077	0.408444	0.682948	0.88837
MPP4	0.279154	-0.137628	1.31985	-0.104275	0.916951
STRADB	77.3282	-0.0693338	0.238327	-0.290919	0.771113	0.924453
BZW1	1643.07	0.355972	0.248714	1.43125	0.152358	0.503376
PGR	9.39772	-1.3766	0.589072	-2.3369	0.0194446	0.207218
C1QTNF3	64.5522	-0.297427	0.342029	-0.869596	0.384521	0.721078
ME2	273.342	-0.0994661	0.144442	-0.688622	0.491061	0.794224
C5orf22	181.602	0.432721	0.228548	1.89335	0.0583117	0.336419
CCNT2	801.088	-0.393423	0.250332	-1.5716	0.116042	0.446911
FAM135A	151.296	0.0201736	0.278287	0.072492	0.94221	0.98385
COL19A1	2.9334	-2.61691	0.938942	-2.78708	0.00531849	0.110316
EPB41L3	73.2759	-0.835868	0.434082	-1.9256	0.0541546	0.327744
COBLL1	585.841	-0.393997	0.196593	-2.00412	0.0450568	0.302282
DLG3	422.564	0.23056	0.161937	1.42377	0.154514	0.506502
KCNK2	2.405	1.76811	1.27672	1.38489	0.166087	0.519336
SERTAD4	54.1863	0.0256679	0.445897	0.0575646	0.954095	0.98719
TRAF5	291.995	-1.22311	0.334575	-3.65572	0.000256464	0.0183
MRPL22	223.638	-0.126974	0.198311	-0.640279	0.521991	0.811434
GEMIN5	132.227	0.0412222	0.166261	0.247937	0.804183	0.937553
OPRK1	0.585245	-0.473053	1.58172	-0.299075	0.764883
NFE2L1	1151.46	0.0757466	0.16522	0.458459	0.646622	0.873844
SEMA5B	12.1511	-0.410074	0.498346	-0.822869	0.410582	0.739708
GSK3B	677.929	0.202002	0.250463	0.806514	0.419946	0.745802
ITGB5	517.995	-0.270053	0.352567	-0.765962	0.443699	0.761388
ERC1	198.236	-0.0695776	0.259884	-0.267725	0.788911	0.931047
XPO1	1575.66	-0.0176633	0.18364	-0.0961844	0.923374	0.977583
LINC01587	0.575504	-0.0930939	0.821828	-0.113277	0.909811
RNF13	422.973	0.225536	0.20316	1.11014	0.26694	0.633079
TRPM3	0.319485	-1.5805	2.00454	-0.788461	0.430427
PALB2	137.813	-0.0787706	0.216983	-0.363027	0.716585	0.904041
DOP1A	242.724	-0.589283	0.245612	-2.39924	0.0164291	0.192016
LYRM2	318.452	0.457683	0.23345	1.96052	0.0499353	0.316029
BCKDHB	262.625	0.456565	0.274374	1.66402	0.0961077	0.414007
KAT6A	372.906	0.226959	0.178534	1.27124	0.203644	0.566573
TUT7	300.405	-0.255204	0.206113	-1.23817	0.215652	0.580678
ULK2	166.437	0.185703	0.228052	0.8143	0.415473	0.742951
GRHL2	903.143	0.0236056	0.200894	0.117503	0.906462	0.972724
TNPO1	584.902	0.515341	0.244513	2.10762	0.0350637	0.272699
PLOD1	616.253	0.499095	0.187394	2.66334	0.00773681	0.134412
P2RX5	5.73351	0.691055	0.753883	0.916661	0.359321	0.707015
ITGAE	110.084	0.040768	0.167104	0.243968	0.807256	0.93833
DIS3	485.87	0.394136	0.181364	2.17318	0.0297667	0.253919
PIBF1	174.453	-0.297118	0.250375	-1.18669	0.235349	0.600974
TDRD3	169.502	0.263896	0.202744	1.30162	0.193047	0.55579
NUFIP1	75.6129	0.369488	0.179617	2.05709	0.0396775	0.287914
PDS5B	185.175	0.169002	0.213649	0.791027	0.428928	0.750634
OXCT1	46.5215	-0.107602	0.451902	-0.238108	0.811797	0.940396
RRAGB	144.429	-0.268211	0.24872	-1.07836	0.280871	0.646251
EPYC	0.287053	-0.545345	3.07038	-0.177615	0.859025
CYLD	256.499	-0.173355	0.179625	-0.965097	0.334496	0.688931
SLC27A5	63.8354	-0.182431	0.2816	-0.647839	0.517089	0.808933
ZNF324	102.618	0.476907	0.151469	3.14855	0.00164083	0.0573896
ZNF671	56.0043	-0.990915	0.43462	-2.27996	0.0226102	0.221773
ZNF416	37.7542	0.268472	0.172373	1.55751	0.11935	0.45244
ZNF586	120.889	-0.31994	0.167344	-1.91187	0.0558932	0.331326
ZNF446	208.9	-0.268875	0.193	-1.39314	0.163578	0.517238
ZNF264	261.866	0.219282	0.229429	0.955773	0.339187	0.692731
RPS5	5168.2	0.0507777	0.17529	0.289679	0.772062	0.92456
FAT1	1662.41	0.436772	0.23496	1.85892	0.0630384	0.346656
YTHDC1	850.938	-0.136345	0.125781	-1.08398	0.278372	0.643674
CHMP2B	577.664	0.332294	0.252885	1.31402	0.188841	0.550223
SMAP2	260.623	-0.0823555	0.114334	-0.720309	0.471335	0.781289
PPIE	396.496	0.104087	0.101274	1.02777	0.304056	0.664116
ZMPSTE24	440.234	0.443558	0.228131	1.94431	0.0518578	0.321407
STARD7	851.396	0.242454	0.164509	1.4738	0.140534	0.485005
NOA1	290.032	0.217252	0.187876	1.15636	0.247534	0.613645
REST	326.409	0.0590577	0.174755	0.337946	0.735404	0.912269
HAL	3.48711	0.0584902	0.531643	0.110018	0.912395	0.974918
SSH1	422.928	-0.163848	0.20328	-0.806021	0.420231	0.745818
GSTP1	6366.16	-0.166587	0.192634	-0.864788	0.387155	0.72357
APLP2	4144.91	0.164724	0.204648	0.804916	0.420868	0.746181
FAM234B	130.085	0.659763	0.368143	1.79214	0.0731111	0.367186
SLCO1A2	6.63567	-0.907277	1.31431	-0.690305	0.490002	0.793602
WBP11	551.839	0.0398321	0.131747	0.302338	0.762394	0.920906
EIF3I	2199.13	-0.0756837	0.161297	-0.46922	0.638912	0.87098
NKAIN1	2.00747	1.17665	0.789033	1.49126	0.135893	0.476742
COL16A1	159.824	-1.2852	0.471954	-2.72314	0.00646643	0.122764
TXLNA	575.566	0.425465	0.175569	2.42335	0.0153782	0.184358
APOB	0.107195	0.34843	2.02716	0.171881	0.863531
NCOA1	352.613	-0.111316	0.143117	-0.7778	0.436687	0.7561
AGBL5	254.851	-0.0418615	0.144716	-0.289267	0.772377	0.92456
EFR3B	8.71244	0.246382	0.418055	0.589354	0.555624	0.82919
KIF3C	141.158	0.721919	0.285824	2.52574	0.0115454	0.158937
RAB10	1647.49	0.35623	0.172405	2.06625	0.0388051	0.284759
GCKR	2.77131	2.09042	0.976388	2.14097	0.0322764	0.262845
HADHA	1317.22	-0.0196612	0.13763	-0.142856	0.886404	0.967343
MAPRE3	191.434	-0.739859	0.20588	-3.59363	0.000326098	0.0214202
CAD	401.953	0.0775195	0.238655	0.324819	0.745318	0.915593
CD59	2327.92	0.157116	0.286692	0.548031	0.583671	0.842336
CD82	303.105	0.040283	0.399155	0.100921	0.919613	0.976989
BCORL1	120.405	-0.0485024	0.256794	-0.188877	0.850189	0.954204
ATRX	732.333	0.295103	0.224533	1.3143	0.188747	0.550223
AK6	143.434	0.255166	0.206284	1.23697	0.2161	0.580752
FCN1	6.33128	-0.00278698	0.653039	-0.00426771	0.996595	0.998751
MYNN	237.437	0.26069	0.202479	1.28749	0.197923	0.561079
MECOM	1767.24	0.0973257	0.23909	0.407067	0.683959	0.888812
SCAMP1	484.352	0.540773	0.271701	1.99032	0.0465556	0.306614
PREP	498.488	-0.0129915	0.176559	-0.0735821	0.941343	0.98355
HACE1	121.62	-0.0176787	0.263627	-0.0670596	0.946534	0.985261
SEH1L	291.252	0.346714	0.176855	1.96044	0.0499444	0.316029
WDR47	88.0506	0.15314	0.185488	0.825604	0.409029	0.738454
WDFY1	389.38	0.144295	0.187428	0.769866	0.441379	0.759829
OVGP1	120.745	-0.15558	0.341178	-0.456009	0.648383	0.87444
SLC25A24	374.946	0.507285	0.242929	2.08821	0.0367793	0.277593
MAP3K4	245.851	-0.382542	0.229737	-1.66513	0.0958867	0.413621
PILRA	10.9539	-0.0512257	0.421284	-0.121594	0.90322	0.972129
IGSF9	396.022	-0.648707	0.382848	-1.69442	0.0901847	0.403851
ABCB1	34.581	-0.725573	0.378437	-1.91729	0.0552013	0.330226
ZNF213	276.213	-0.04428	0.202837	-0.218303	0.827193	0.945729
AKR1B1	634.867	0.539967	0.354994	1.52106	0.128245	0.46545
CPNE3	934.004	0.494677	0.227939	2.17022	0.0299904	0.255187
RRN3	497.023	0.0813462	0.114185	0.712405	0.476214	0.784306
CTTN	3524.35	0.0296062	0.224112	0.132104	0.894902	0.969384
WNT11	7.98314	0.776836	0.799925	0.971136	0.33148	0.686937
MTIF2	311.377	0.0687101	0.146156	0.470116	0.638272	0.870674
DDHD2	256.677	0.149873	0.291147	0.514768	0.606715	0.853955
TTC39A	175.761	-0.044103	0.262187	-0.168212	0.866416	0.960635
EPS15	485.141	0.26525	0.165122	1.60639	0.108189	0.435342
ORC1	17.2562	1.52928	0.401825	3.80584	0.000141322	0.0134398
MGST2	870.776	-0.0521896	0.185773	-0.280932	0.778762	0.927665
CHERP	646.271	-0.0351825	0.104322	-0.337249	0.735929	0.912407
ATG16L1	190.007	0.0299151	0.135039	0.221529	0.82468	0.945427
USP40	847.917	-0.455485	0.272424	-1.67197	0.0945303	0.411377
POMGNT1	742.573	-0.242503	0.20563	-1.17932	0.238272	0.604171
RAD54L	31.102	0.987198	0.400763	2.4633	0.0137666	0.1746
MAST2	501.905	-0.577399	0.344426	-1.67641	0.0936584	0.409568
DNAJA1	1213.71	0.16559	0.236571	0.699958	0.483953	0.789707
B4GALT1	1020.18	0.62494	0.255692	2.44411	0.014521	0.179915
CHMP5	501.915	-0.00587938	0.160834	-0.0365557	0.970839	0.9921
NFX1	360.961	-0.13384	0.163175	-0.820222	0.41209	0.74073
AQP6	0.19392	-0.60747	1.71242	-0.354745	0.722781
DIMT1	218.576	0.073168	0.166945	0.438275	0.661187	0.880274
IPO11	101.897	0.237179	0.21322	1.11237	0.265979	0.632186
FOLH1	17.5514	0.798101	0.379518	2.10293	0.0354718	0.274538
EIF2AK1	1241.92	0.132848	0.139512	0.95223	0.34098	0.693462
NME8	1.66257	-1.84817	0.970157	-1.90502	0.056778	0.332313
EPDR1	39.0793	-0.771812	0.419483	-1.83991	0.065781	0.351304
SNX10	66.0299	0.621199	0.39207	1.58441	0.113101	0.442777
SEPHS1	439.221	0.429163	0.160618	2.67195	0.00754125	0.132372
MRPL28	447.304	-0.0691917	0.177747	-0.389271	0.697075	0.894755
HBQ1	0.730825	-2.40349	1.54712	-1.55352	0.120299
ITPKC	622.684	0.140001	0.215235	0.650456	0.515398	0.808488
CEACAM6	461.761	6.54501	1.08376	6.03917	1.54905e-09	4.86711e-06
FAT2	433.373	-0.711151	0.450303	-1.57927	0.114274	0.444102
RBM22	394.445	-0.215856	0.14428	-1.49609	0.13463	0.474846
TMED2	1546.08	0.506925	0.286183	1.77133	0.0765054	0.374641
ERO1B	125.068	-0.302603	0.230034	-1.31547	0.188353	0.549833
ZFAND6	476.716	0.40553	0.173773	2.33368	0.0196123	0.208362
HSD17B2	1339.07	0.207354	0.31528	0.657681	0.510743	0.805263
TXLNG	178.263	0.00662536	0.170171	0.0389336	0.968943	0.991322
PPEF1	1.85528	0.398356	0.829154	0.480436	0.630917	0.867166
LAT2	26.2307	-0.369598	0.31369	-1.17822	0.238707	0.604772
HUWE1	1185.21	-0.00531932	0.132095	-0.0402689	0.967879	0.990983
ZW10	83.4866	0.445612	0.161118	2.76575	0.00567915	0.114194
ALG9	200.678	-0.132183	0.257515	-0.513302	0.60774	0.854185
MYBPC2	0.295314	-0.559156	1.02577	-0.545106	0.585681
NOX4	11.0523	-0.238963	0.524328	-0.455751	0.648569	0.874504
ACOX3	271.828	0.0589429	0.265385	0.222103	0.824233	0.945382
MTMR2	259.926	0.443125	0.192216	2.30535	0.0211472	0.214834
PPP1R15A	1733.01	0.19186	0.332431	0.577142	0.563843	0.832386
HSD17B14	194.92	-0.192008	0.392464	-0.489238	0.624673	0.863812
TRIP6	885.426	-0.0993743	0.163099	-0.609289	0.542333	0.821725
ACHE	46.1948	-0.629318	0.517001	-1.21725	0.22351	0.589327
FTL	10736.1	0.13122	0.180429	0.727266	0.467063	0.778344
SRRT	1610.82	-0.107468	0.245792	-0.437233	0.661942	0.880721
BAX	493.159	0.0927418	0.227348	0.40793	0.683325	0.888528
NLK	226.246	0.214647	0.189698	1.13152	0.257836	0.624187
PIGS	272.526	0.533114	0.239805	2.22311	0.0262082	0.238135
ADAMTS2	37.0998	-0.188571	0.474757	-0.397194	0.691224	0.89186
TMPRSS11E	36.1174	-1.04045	0.68767	-1.51301	0.130277	0.468251
ATXN7L3	886.326	-0.0839419	0.164709	-0.509636	0.610306	0.855745
PGS1	284.58	-0.152917	0.167501	-0.912931	0.361279	0.707866
PSMC5	1346.2	-0.139414	0.137588	-1.01327	0.310929	0.670745
UIMC1	162.863	-0.356414	0.216415	-1.6469	0.0995779	0.420208
CETP	4.14876	0.651257	0.514367	1.26613	0.205465	0.568786
MMP2	1120.3	-0.514007	0.360491	-1.42586	0.15391	0.505755
MT3	0.809666	-0.706849	1.50942	-0.468292	0.639576
LPCAT2	283.641	-0.314665	0.283786	-1.10881	0.267511	0.633477
GNAO1	16.7488	-1.19452	0.659144	-1.81224	0.0699498	0.360397
OGFOD1	304.733	0.342625	0.214401	1.59806	0.11003	0.438622
SH3BP2	991.775	0.018384	0.279674	0.0657338	0.94759	0.985574
NOP14	505.915	0.445192	0.204786	2.17394	0.0297094	0.253919
ADD1	2036.43	-0.0927096	0.23222	-0.399232	0.689722	0.891142
L2HGDH	78.9725	0.716043	0.226386	3.16293	0.00156191	0.0559795
TXNDC16	51.0602	0.920447	0.429973	2.14071	0.0322974	0.262845
RTRAF	881.308	-0.16966	0.198	-0.856868	0.391518	0.726218
NID2	25.0546	0.251428	0.538301	0.467077	0.640445	0.871205
GMCL1	268.546	0.486669	0.191178	2.54563	0.010908	0.155904
SF3B2	1302.08	0.133282	0.0994272	1.3405	0.180082	0.538854
KLHL42	229.787	0.136309	0.206092	0.661398	0.508357	0.804405
GNAS	15659.7	-0.0953344	0.21053	-0.452831	0.65067	0.875499
DNM1L	800.217	0.06815	0.204877	0.332639	0.739407	0.913334
PTHLH	6.57254	0.920761	0.627268	1.46789	0.142134	0.488343
PHACTR3	18.4057	-0.87184	0.545693	-1.59768	0.110115	0.438622
ERGIC2	446.681	0.422798	0.297174	1.42273	0.154814	0.506751
TFAP2C	142.729	-0.113881	0.239735	-0.475026	0.634768	0.869435
AURKA	82.3386	0.923533	0.367663	2.5119	0.0120082	0.161583
CASS4	3.48278	0.162186	0.484045	0.335063	0.737577	0.912501
PIR	315.907	-0.504566	0.360238	-1.40065	0.16132	0.514316
AAMDC	91.0367	-0.588049	0.247727	-2.37378	0.0176073	0.198897
RFX2	152.021	-0.606148	0.305459	-1.98439	0.0472129	0.308726
METTL2A	183.241	0.448583	0.230436	1.94667	0.0515738	0.3208
SULT2B1	20.1486	0.3103	0.664052	0.467283	0.640298	0.871205
ALG6	142.476	0.333008	0.200279	1.66272	0.0963695	0.414575
CNOT3	666.926	0.0724713	0.195118	0.371423	0.710322	0.90086
GP6	3.48377	0.11905	0.662715	0.17964	0.857435	0.956571
PTPN4	146.183	0.0208804	0.250708	0.0832858	0.933624	0.980421
DDX18	533.046	0.308096	0.161385	1.90908	0.056252	0.331491
KHSRP	2259.42	0.0386699	0.144144	0.268272	0.78849	0.93103
GNA11	791.748	-0.06855	0.192949	-0.355274	0.722384	0.907097
ASAP3	203.78	-0.841492	0.318692	-2.64046	0.00827948	0.139237
EDEM2	239.943	0.14136	0.118734	1.19057	0.233823	0.599325
DNMT3B	89.5707	-0.221392	0.324507	-0.68224	0.495087	0.797094
REM1	8.86471	-0.0571829	0.545372	-0.104851	0.916494	0.976199
TPX2	213.706	1.72065	0.547679	3.14172	0.0016796	0.058103
FER1L4	6276	0.0270592	0.421881	0.0641394	0.948859	0.985722
PDRG1	171.353	0.019615	0.200482	0.097839	0.92206	0.977583
EPB41L1	1160.61	-0.103127	0.231061	-0.446318	0.655368	0.877869
SLC15A1	138.006	-0.0523447	0.391714	-0.13363	0.893695	0.969052
DOCK9	344.264	0.0135363	0.217006	0.0623777	0.950262	0.986269
ANKRD10	933.691	-0.217648	0.285754	-0.761661	0.446262	0.763216
TGDS	81.1901	0.264365	0.172003	1.53698	0.124298	0.460577
DOCK3	34.4394	-1.4168	0.599756	-2.36229	0.0181625	0.201293
C3orf18	32.9204	-0.400239	0.333422	-1.2004	0.229985	0.595723
COQ9	472.924	-0.0971681	0.166573	-0.583336	0.559667	0.830629
TMEM40	426.971	-0.112326	0.360055	-0.311969	0.755064	0.918539
KIF9	43.0074	-0.0865841	0.268473	-0.322506	0.747069	0.915957
ARHGAP28	33.1323	-0.677021	0.517005	-1.30951	0.190363	0.552707
CRLS1	463.721	0.216478	0.182057	1.18907	0.234413	0.600244
DEFB127	0
PPP1R13B	612.869	-0.732393	0.263011	-2.78465	0.00535859	0.110525
ATRN	483.218	0.280278	0.204025	1.37375	0.16952	0.52433
SMOX	94.2382	0.239094	0.281617	0.849003	0.39588	0.729462
SIGLEC1	39.674	-0.141033	0.478008	-0.295043	0.767961	0.922956
FKBP1A	2156.23	0.175982	0.157033	1.12067	0.262428	0.628547
NSFL1C	624.902	0.394505	0.179507	2.19771	0.0279695	0.246112
SLC4A11	826.713	-0.838001	0.461406	-1.81619	0.0693412	0.359522
DNAAF9	367.451	-0.407716	0.264838	-1.53949	0.123684	0.460045
ZNF343	97.4304	0.0171176	0.191873	0.0892132	0.928912	0.979781
EBF4	455.652	-0.582001	0.427227	-1.36228	0.17311	0.528843
CPXM1	46.0821	-1.04928	0.49983	-2.09927	0.0357929	0.275003
MAVS	1325.59	0.378225	0.272843	1.38624	0.165674	0.51876
LZTS3	255.329	-0.281875	0.30236	-0.93225	0.351207	0.701004
F11	0.142907	0.400664	3.46704	0.115564	0.907998
XRN2	533.876	0.327706	0.190716	1.71829	0.0857443	0.39325
KIZ	201.093	-0.297457	0.291737	-1.0196	0.307916	0.667614
DYNLL1	1573.92	0.145158	0.188548	0.769869	0.441377	0.759829
TESC	974.125	0.35975	0.473504	0.75976	0.447398	0.763981
SNX5	785.641	0.17601	0.175497	1.00292	0.315898	0.67565
RPL6	15609.2	0.0838143	0.253252	0.330952	0.740681	0.91383
SIRPG	7.53347	0.063629	0.576102	0.110447	0.912055	0.974842
MAPKAPK5	352.279	0.755907	0.283428	2.66702	0.00765283	0.133475
P2RX7	9.09414	-0.625213	0.489796	-1.27648	0.201787	0.565798
ESF1	185.048	0.352261	0.17427	2.02136	0.0432428	0.296765
RBBP9	184.627	0.289234	0.197604	1.4637	0.143276	0.490283
ANAPC5	989.035	-0.185526	0.195891	-0.947089	0.343593	0.695177
SLC23A2	1364.35	-0.305464	0.305166	-1.00098	0.316838	0.676141
SLC8B1	480.909	0.0691631	0.221538	0.312195	0.754892	0.918539
TMEM230	1190.71	-0.0831246	0.151111	-0.550089	0.582258	0.841816
DZANK1	55.2011	-0.423559	0.279422	-1.51584	0.12956	0.466765
KDM2B	359.153	-0.161354	0.219007	-0.736751	0.461274	0.774349
CFAP61	0.454527	0.623789	1.00476	0.620832	0.53471
LHX5	10.2426	2.24465	0.60658	3.7005	0.000215173	0.0164896
TASP1	56.2732	0.132698	0.209144	0.634484	0.525765	0.813661
OAS1	1106.87	0.44688	0.275428	1.6225	0.104697	0.429729
GCN1	1326.84	0.340172	0.248452	1.36917	0.170947	0.52632
RPLP0	20137.5	0.0307557	0.192769	0.159547	0.873238	0.963103
PXN	1823.67	-0.354382	0.19709	-1.79807	0.0721658	0.365781
SIRT4	3.72381	-1.012	0.442341	-2.28782	0.0221481	0.220001
RPH3A	0.544128	0.0998389	1.47159	0.067844	0.94591
KIF16B	303.79	0.0602967	0.324737	0.185679	0.852697	0.955098
TRMT6	158.788	0.382046	0.159015	2.40258	0.0162798	0.190981
CHGB	1.00215	0.305561	0.890386	0.343178	0.731465	0.910984
PEBP1	3961.32	0.15834	0.195053	0.81178	0.416918	0.744017
TBX5	5.36956	0.596413	0.78122	0.763438	0.445202	0.762541
BRAP	282.899	0.359333	0.191497	1.87644	0.0605947	0.341181
ERP29	942.961	0.294388	0.235647	1.24928	0.211564	0.576527
NOS1	1.22893	-0.104168	1.88367	-0.0553007	0.955899	0.987743
FUS	1773.31	-0.386424	0.260444	-1.48371	0.137886	0.480187
IGBP1	723.774	-0.119037	0.168544	-0.706265	0.480023	0.787206
FXYD5	908.86	-0.226199	0.418166	-0.540932	0.588554	0.845173
ZNF302	312.196	-0.221368	0.291739	-0.758788	0.447979	0.764314
GRAMD1A	773.044	-0.446733	0.264821	-1.68693	0.0916177	0.405726
FXYD3	4863.15	0.385643	0.224645	1.71668	0.0860374	0.393971
HEPH	21.8358	-0.859893	0.451421	-1.90486	0.0567986	0.33233
CDIP1	280.473	-0.560838	0.391975	-1.4308	0.152487	0.503625
CMTM1	5.90082	0.445031	0.510747	0.871333	0.383573	0.719989
KCNH4	40.0555	-1.45979	0.416083	-3.50842	0.000450783	0.0263101
GANAB	1683.47	0.0682701	0.164037	0.416188	0.677273	0.887232
GMIP	376.416	0.127337	0.18438	0.690623	0.489802	0.793453
RBM41	263.841	0.0320935	0.228965	0.140168	0.888527	0.967567
BIRC5	145.81	1.93472	0.50512	3.83022	0.000128028	0.0125297
LAG3	24.6139	0.087305	0.51965	0.168007	0.866578	0.96069
MLF2	1376.8	-0.104307	0.136785	-0.762561	0.445725	0.762968
OTUB2	32.1631	0.422971	0.250324	1.68969	0.0910871	0.404898
DDX24	620.814	-0.339502	0.156548	-2.16868	0.0301068	0.255542
ZBTB25	125.956	-0.24843	0.220864	-1.12481	0.260669	0.627122
NECAP1	207.661	-0.0756139	0.145795	-0.518632	0.604017	0.853657
ARHGAP4	406.235	0.0475088	0.502317	0.0945792	0.924649	0.978023
ANKRD24	85.2704	-0.725887	0.491058	-1.47821	0.139351	0.482765
DHX32	309.665	0.00373234	0.130647	0.028568	0.977209	0.994298
RCOR1	282.654	-0.0215192	0.171188	-0.125705	0.899965	0.971493
GPATCH2L	204.044	0.100719	0.24725	0.407355	0.683747	0.888782
LTBP4	1498.41	-1.33232	0.383264	-3.47626	0.000508459	0.028699
BLVRB	293.629	0.339993	0.189841	1.79094	0.0733035	0.367251
SLC9A1	1189.46	0.191381	0.210769	0.908015	0.363871	0.709305
SPTLC1	498.086	-0.0445039	0.217023	-0.205065	0.837521	0.94945
PAPOLA	1550.04	0.262423	0.18833	1.39343	0.163491	0.517216
CCNK	545.53	-0.0390906	0.14345	-0.272504	0.785234	0.929583
PCBP4	641.965	0.177296	0.312103	0.56807	0.569988	0.835633
RGS1	98.387	-0.380225	0.435446	-0.873187	0.382561	0.719263
YPEL3	1514.15	-0.244336	0.250884	-0.973897	0.330108	0.685528
MRPS33	268.048	-0.0114235	0.213394	-0.0535321	0.957308	0.987766
NDUFB2	527.963	0.151162	0.214388	0.705088	0.480755	0.787488
NUDC	786.053	-0.0966832	0.156771	-0.616715	0.537423	0.819337
MAEA	839.327	0.0338023	0.133134	0.253897	0.799575	0.935573
ICAM1	105.742	-0.470661	0.388895	-1.21025	0.226182	0.590936
STRN4	1060.85	-0.0176689	0.18313	-0.0964829	0.923137	0.977583
IRAK3	63.7778	-1.1468	0.351952	-3.25842	0.00112036	0.0463182
LYZ	175.101	0.307807	0.48532	0.634236	0.525927	0.813661
SI	0.140679	0.842172	3.4664	0.242953	0.808042
MUL1	203.661	0.398411	0.208909	1.9071	0.0565076	0.33191
TFAP4	179.719	0.0646804	0.21474	0.301204	0.763259	0.921011
PDCD7	247.816	0.290696	0.169763	1.71237	0.086829	0.395769
SPG21	799.477	0.154396	0.132802	1.1626	0.24499	0.611713
FETUB	0.00640755	-0.0520984	3.46754	-0.0150246	0.988013
DNAJB11	464.404	0.335422	0.156237	2.14687	0.0318036	0.26134
P3H2	129.988	-0.0123742	0.407007	-0.0304028	0.975746	0.993828
THPO	0.285497	-0.955378	1.38562	-0.689497	0.490511
CHRD	30.8541	-0.583319	0.505628	-1.15365	0.248643	0.614752
FLT3LG	78.4133	-0.623545	0.264542	-2.35708	0.0184194	0.202592
RAB11FIP3	489.791	0.00816127	0.246139	0.0331571	0.973549	0.992878
GNPTG	834.964	-0.042089	0.177735	-0.236808	0.812806	0.940581
ZNF268	231.338	0.0978765	0.233723	0.41877	0.675384	0.8869
GOLGA3	787.799	0.00442846	0.147637	0.0299957	0.97607	0.993836
PABPC4	3279.07	-0.0802642	0.255499	-0.314147	0.75341	0.918264
CD209	9.49306	-1.05652	0.598639	-1.76488	0.0775846	0.376605
CERS4	112.146	-1.88725	0.497315	-3.79487	0.000147721	0.0137057
MCOLN1	303.729	0.228015	0.274985	0.829192	0.406996	0.736659
USP48	509.707	-0.0923445	0.148896	-0.620196	0.535129	0.817988
EFNB1	1509.68	-0.0810821	0.270866	-0.299344	0.764678	0.921373
PDPR	334.066	0.0689818	0.24207	0.284966	0.77567	0.926323
AARS1	569.594	0.117213	0.153343	0.764384	0.444639	0.762171
GLG1	875.742	0.261907	0.185137	1.41467	0.157166	0.510052
KIF4A	64.0712	2.33874	0.555537	4.20988	2.55507e-05	0.0044191
TNRC6A	968.83	-0.393389	0.331039	-1.18835	0.234697	0.600403
PLEKHG2	239.558	-0.0820873	0.326419	-0.251478	0.801444	0.936517
DLL3	2.18252	0.564091	0.718277	0.78534	0.432254	0.753326
NAT14	142.417	-0.0181357	0.323073	-0.056135	0.955234	0.987646
PITPNM2	104.113	-0.715103	0.302419	-2.36461	0.0180492	0.200863
EXOC1	512.566	-0.326504	0.210914	-1.54804	0.121612	0.456337
RBM27	275.409	-0.0410537	0.187958	-0.218419	0.827102	0.945729
POU4F3	1.30025	0.334719	0.733667	0.456227	0.648227	0.87444
OSBPL8	351.824	0.372192	0.256084	1.4534	0.146113	0.494233
DTX2	568.697	-0.360927	0.258603	-1.39568	0.162811	0.516071
NLRC4	2.42098	-0.0789655	0.552921	-0.142815	0.886436	0.967343
PUS7	124.583	0.737745	0.22935	3.21667	0.00129687	0.0506184
LAMB4	4.10806	0.989556	0.806096	1.22759	0.2196	0.584575
NRCAM	7.3959	0.418158	0.531987	0.786031	0.43185	0.75326
LAMB1	1910.59	-0.179136	0.28074	-0.638084	0.523419	0.81234
SLC26A4	1.4286	0.265676	0.67112	0.39587	0.692201	0.892631
SLC26A3	0.104307	0.207239	3.46732	0.0597691	0.95234
DLD	494.901	0.37404	0.207863	1.79945	0.0719474	0.3652
WDR7	94.0764	0.0773076	0.215995	0.357913	0.720409	0.906013
TXNL1	556.136	-0.161553	0.178276	-0.9062	0.36483	0.710236
IL5RA	0.5657	0.59236	1.29261	0.458267	0.646761
ABCC6	4.29307	-0.487007	0.737562	-0.660294	0.509065	0.804526
CMTM6	1320.82	0.170212	0.211513	0.804737	0.420971	0.746188
ITGA6	1375.96	-0.386461	0.280749	-1.37653	0.168656	0.522909
RAPGEF4	72.2137	-0.0143052	0.31536	-0.0453617	0.963819	0.989863
MAP3K20	147.58	-0.293598	0.238999	-1.22845	0.219279	0.584372
SMPX	0.0380309	0.187591	3.46742	0.0541011	0.956855
FH	355.846	0.184228	0.128071	1.43848	0.150298	0.500604
SEL1L3	507.817	0.437272	0.280279	1.56013	0.118729	0.451386
TF	40.3268	-0.0477913	0.663084	-0.0720742	0.942543	0.98385
CDV3	645.5	0.338781	0.179612	1.88618	0.0592705	0.337902
MYO15A	20.0209	0.303028	0.499848	0.606241	0.544355	0.822762
ALKBH5	494.003	0.118111	0.188976	0.625007	0.531967	0.816026
APOH	0.170442	0.75879	3.46593	0.218928	0.826706
NLRP1	854.692	-0.609908	0.452831	-1.34688	0.17802	0.536106
PITPNM3	68.527	-0.139664	0.487215	-0.286658	0.774374	0.925652
SPAG7	385.381	-0.371582	0.163318	-2.2752	0.0228939	0.223026
ORC6	114.42	0.726123	0.318776	2.27785	0.0227356	0.222309
ZFHX4	22.441	-1.88678	0.676684	-2.78828	0.0052989	0.110259
SLC17A6	0
CPA1	0.290619	-1.97984	1.58442	-1.24957	0.211457
ZC3HC1	104.313	-0.0793455	0.140306	-0.565518	0.571721	0.836301
ESR1	12.9425	-1.55871	0.540464	-2.88403	0.00392618	0.0932719
RGS17	43.2711	-0.130156	0.461162	-0.282235	0.777763	0.92709
ANGPT2	124.608	0.772884	0.297651	2.59661	0.00941477	0.146987
TMEM101	221.556	0.426994	0.200255	2.13225	0.0329862	0.264507
CD200	36.9858	-0.991752	0.366065	-2.70922	0.00674415	0.125788
CCDC80	36.7848	0.00427248	0.403259	0.0105949	0.991547	0.997535
CMA1	0.239405	1.01489	2.01306	0.504153	0.614154
PSME1	1456.43	-0.0815686	0.182416	-0.447157	0.654762	0.877672
PPP2R3C	109.723	0.216197	0.221013	0.97821	0.327971	0.684176
HAUS4	113.863	0.139439	0.233609	0.596891	0.55058	0.826462
JPH4	32.5597	-1.85428	0.407905	-4.54586	5.47116e-06	0.0015868
MYH7	0.130393	0.758737	2.48713	0.305066	0.760316
CEBPE	0.120509	-0.109474	2.21967	-0.04932	0.960664
SLC7A8	559.606	-0.186417	0.320541	-0.581569	0.560857	0.830845
OSGEP	271.057	-0.244652	0.231128	-1.05851	0.289821	0.653836
SLC22A17	235.439	-0.244541	0.329122	-0.743009	0.457476	0.771537
RNF31	695.564	-0.140482	0.315316	-0.445528	0.655938	0.878186
SCFD1	322.554	-0.165871	0.159568	-1.0395	0.298572	0.659173
G2E3	138.567	-0.0789173	0.23572	-0.334792	0.737782	0.912501
HECTD1	864.19	-0.102013	0.16124	-0.632677	0.526945	0.813988
HNRNPC	3709.75	0.00686609	0.128109	0.0535957	0.957257	0.987766
RPGRIP1	5.44528	0.655445	0.556532	1.17773	0.238904	0.604863
SUPT16H	714.504	0.150521	0.0903997	1.66506	0.0959016	0.413621
TOX4	448.518	0.312176	0.145542	2.14492	0.0319592	0.26184
GEMIN2	38.338	0.132034	0.190487	0.693139	0.488222	0.792489
TGM1	18.3021	-0.64268	0.447	-1.43776	0.150501	0.501015
TINF2	224.387	0.0778094	0.162594	0.478551	0.632258	0.868186
DAZL	0.0355826	0.217515	3.46726	0.0627338	0.949978
TBL1Y	5.4287	0.0462818	0.88374	0.0523703	0.958234	0.987893
SEMA6A	701.259	0.0888452	0.30345	0.292784	0.769687	0.923919
TRPM7	364.386	0.12895	0.150084	0.859183	0.390239	0.72526
TYRO3	110.381	0.81532	0.211503	3.85488	0.000115784	0.0118629
WDR76	33.9774	1.33985	0.410229	3.26611	0.00109036	0.0456921
CAPN3	209.79	-0.800729	0.485001	-1.65098	0.0987422	0.4185
SNAP23	658.161	0.065623	0.142826	0.459462	0.645903	0.87356
TBX15	26.3146	3.09532	0.68892	4.49301	7.02249e-06	0.00186462
PHGDH	359.049	-0.118414	0.422658	-0.280164	0.779351	0.928132
COL9A3	67.5066	-0.0739609	0.440907	-0.167747	0.866782	0.96072
EZR	4347.42	0.0397429	0.161663	0.245838	0.805808	0.937884
MYL6	3503.53	0.140303	0.186459	0.752462	0.451773	0.766798
AGO1	275.986	0.187599	0.176699	1.06169	0.288377	0.652325
TEKT2	5.17691	-0.883464	0.695501	-1.27025	0.203994	0.567006
CLSPN	40.4992	1.70796	0.460332	3.71029	0.000207023	0.0161273
RFFL	259.742	0.48256	0.217131	2.22244	0.0262535	0.238135
UNC13D	846.287	-0.752281	0.436177	-1.72471	0.084579	0.391467
MFSD11	155.162	0.303517	0.206754	1.46801	0.142102	0.488343
DPYSL2	110.651	-0.390966	0.350026	-1.11696	0.26401	0.630196
TGFB2	13.6744	0.371367	0.563798	0.658688	0.510096	0.805118
GPATCH2	167.939	0.193273	0.189483	1.02001	0.307726	0.667614
NUP50	694.687	0.0483991	0.157708	0.306891	0.758926	0.919905
CDC45	40.1197	1.49497	0.496103	3.01342	0.0025832	0.0749207
COMT	2491.66	0.00960405	0.181551	0.0529	0.957812	0.987808
ADA2	390.642	-0.0750724	0.517363	-0.145106	0.884627	0.96667
VNN3P	0.601062	0.979766	1.45739	0.672273	0.50141
ECHDC1	483.595	0.315975	0.187646	1.68389	0.0922029	0.406696
LRRFIP2	237.98	-0.201943	0.15888	-1.27104	0.203714	0.566683
SEC22C	140.775	0.0580553	0.209333	0.277334	0.781524	0.928841
XYLB	38.9469	0.606292	0.295139	2.05426	0.0399505	0.288481
[truncated: 37,953 more rows]
