# Supplementary material for: Genomic subtypes of non-muscle-invasive bladder cancer: guiding immunotherapy decision-making for patients exposed to aristolochic acid
Source: Mol Med. 2025 Apr 17;31:140. doi: 10.1186/s10020-025-01199-1 (PMC12004710; doi:10.1186/s10020-025-01199-1)
Supplement: Supplementary file 5 — Additional file 5 [file 10020_2025_1199_MOESM5_ESM.xlsx]

## Sheet: Sheet1
Hugo_Symbol	pos	ref	alt	HGVSp	SIFT_pred	MutationTaster_pred	Polyphen2_HVAR_pred	Variant_Classification
ARID1A	26772586	C	T	p.Pro1165Ser	.,D,D,D,.,.	D,D,D	.,D,B,D,.,.	Missense_Mutation
JUN	58782623	C	T	p.Val150Met	T	N	B	Missense_Mutation
RBM15	110340081	G	A	p.Glu226Lys	D,.,.,.,.	D	P,.,B,P,.	Missense_Mutation
RBM15	110340397	G	A	p.Arg331Lys	D,.,.,.,.	D	D,.,D,D,.	Missense_Mutation
NOTCH2	119941635	A	C	p.Cys958Gly	D	D	D	Missense_Mutation
LRP1B	140350871	G	A	p.Gln3940Ter		A		Nonsense_Mutation
LRP1B	140525921	G	A	p.Ser2650Leu	D	D	P	Missense_Mutation
IRS1	226797942	G	A	p.Pro266Leu	D	D	D	Missense_Mutation
PBRM1	52603587	C	G	p.Glu905Gln	T,T,T,T,T,T,T,T,T,T	D,D,D,D,D,D,D,D	P,P,B,P,P,P,D,P,B,.	Missense_Mutation
POLQ	121488255	G	A	p.Ser1559Leu	.,T	D	.,D	Missense_Mutation
PIK3CA	179218294	G	A	p.Glu542Lys	D,.	D	D,.	Missense_Mutation
EIF4A2	186787831	C	G	p.Ser343Cys	D,D	D,D,D	B,B	Missense_Mutation
BCL6	187728405	C	T	p.Glu499Lys	.,T,T,D	D,D,D	.,D,D,.	Missense_Mutation
BCL6	187729210	C	T	p.Glu399Lys	.,D,D,T	D,D,D	.,B,B,.	Missense_Mutation
FGFR3	1801841	C	G	p.Ser249Cys	D,D,D,D,.,D,D	A,A,A,A,A,A	D,D,D,D,.,D,.	Missense_Mutation
PDGFRA	54280446	G	A	p.Asp763Asn	T,T	N,D	.,B	Missense_Mutation
FAT4	125317696	G	A	p.Glu429Lys	D	D	D	Missense_Mutation
FBXW7	152326023	T	C	p.Arg543Gly	.,D,T,.,D,.	D,D,D,D	D,D,D,D,D,D	Missense_Mutation
FBXW7	152329690	C	T	p.Trp406Ter	.,.,.,.,.,.	A,A,A,A	.,.,.,.,.,.	Nonsense_Mutation
FAT1	186620759	G	A	p.Gln1943Ter	.,.	A	.,.	Nonsense_Mutation
AFF4	132896379	C	T	p.Glu751Lys	D,D	D,D	B,B	Missense_Mutation
AFF4	132896381	C	T	p.Arg750Lys	T,T	D,D	B,B	Missense_Mutation
CTNNA1	138934027	C	T	p.Gln887Ter	.,.,.	D,D,D,D,D	.,.,.	Nonsense_Mutation
NSD1	177210375	A	T	p.Asp659Val	D,D,D	D,D,D,D	B,B,B	Missense_Mutation
E2F3	20486708	C	G	p.Gln302Glu	T,D	D,D	B,.	Missense_Mutation
SGK1	134172765	G	A	p.His282Tyr	D,D,D,D,D,D	D,D,D,D,D,D	D,D,D,D,D,D	Missense_Mutation
CARD11	2945876	C	T	p.Glu101Lys	D	D	P	Missense_Mutation
IKZF1	50400484	G	C	p.Asp473His	.,D,.,D,D,D,D,.,.,.,D,D	D,D,D,D,D,D,D,D,D	D,D,.,D,.,D,D,.,.,.,D,D	Missense_Mutation
KMT2C	152187352	C	T	p.Glu1640Lys	D,D	D,D	D,D	Missense_Mutation
NBN	89955282	C	A					Splice_Site
TSC1	132896293	T	A	p.Asp1146Val	D,D,D,.,.,.,.,.,.,.,.	D,D,D,D	B,.,B,.,.,B,.,B,.,.,.	Missense_Mutation
TET1	68572345	C	T	p.Arg3Ter		A		Nonsense_Mutation
CPEB3	92081370	C	T	p.Ala607Thr	D,.,D	D,D,D	D,D,D	Missense_Mutation
CPEB3	92143065	G	A	p.His473Tyr	D,.,D	D,D,D	P,D,D	Missense_Mutation
FGFR2	121520158	G	A	p.His254Tyr	D,.,D,.,T,T,D,D,D,D,T,D,D,T	D,D,D,D,D,D,D,D,D,D,D	P,.,.,.,P,.,.,.,.,.,B,D,.,.	Missense_Mutation
MKI67	128107762	C	T	p.Glu1360Lys	T,T	N,N	B,B	Missense_Mutation
MKI67	128108235	C	T	p.Gly1202Glu	T,T	N,N	B,P	Missense_Mutation
MKI67	128108651	C	G	p.Lys1063Asn	T,T	N,N	D,P	Missense_Mutation
MKI67	128108852	C	G	p.Lys996Asn	T,T	N,N	B,B	Missense_Mutation
DDB2	47215158	G	A	p.Glu8Lys	.,.,D,.,D,D	D,D,D,D	.,.,B,.,B,B	Missense_Mutation
FOLH1	49208391	C	T	p.Glu7Lys	D,D	N,N,N,N	B,B	Missense_Mutation
CCND1	69643037	G	A	p.Glu69Lys	D	D,D	B	Missense_Mutation
PGR	101128110	G	A	p.Arg321Trp	D,D,.,.	D,D,D	D,.,.,.	Missense_Mutation
YAP1	102205897	G	A	p.Met269Ile	T,T,T,T,.,.,T,T	D,D,D,D,D,D	.,B,.,.,.,B,B,.	Missense_Mutation
KMT2A	118493147	G	A	p.Glu1699Lys	D,D,.	D,D,D	.,B,.	Missense_Mutation
ARID2	45839436	G	A	p.Glu480Lys	D,D,D	D,D,D,D	B,B,.	Missense_Mutation
ARID2	45851703	C	T	p.Gln1194Ter	.,.,.	A,A,A,A	.,.,.	Nonsense_Mutation
ERBB3	56088753	G	A	p.Glu332Lys	T,T	D,D,D	B,.	Missense_Mutation
NAB2	57094704	G	A	p.Glu521Lys	.,D	D,D,N	P,.	Missense_Mutation
LGR5	71566660	G	A	p.Glu320Lys	D,D,D	D,D,D	P,.,P	Missense_Mutation
LGR5	71572911	C	T	p.Leu400Phe	D,D,D	D,D,D	D,.,D	Missense_Mutation
NCOR2	124385796	G	T	p.Tyr656Ter	.,.,.,.,.,.,.	A,A,A,A,A,A	.,.,.,.,.,.,.	Nonsense_Mutation
INTS6	51378337	G	A	p.Gln502Ter	.,.,.,.	A,A,A,A,A	.,.,.,.	Nonsense_Mutation
FOXA1	37592327	C	T	p.Ala153Thr	T	D,D	B	Missense_Mutation
AKT1	104772409	G	A	p.Arg406Cys	D,D,D,D,D,.,D	D,D,D,D,D,D,D,D,D	P,P,P,P,P,P,P	Missense_Mutation
MGA	41710892	C	T	p.Ser876Phe	D,D,D,D,D,D	D,D,D,D,D	.,.,.,.,.,.	Missense_Mutation
TSC2	2076574	G	C	p.Glu942Asp	D,.,.,D,.,T,.,.,D,D,.,.,.,.,T	D,D,D,D,D,D,D	D,.,.,.,D,B,.,.,D,D,.,.,.,.,.	Missense_Mutation
CREBBP	3773903	G	A	p.Gln771Ter	.,.,.	A,A	.,.,.	Nonsense_Mutation
RMI2	11345706	G	A	p.Gly79Arg	D,.	D,D,D,D	D,.	Missense_Mutation
SMG1	18841592	T	G	p.Gln2223His	D,.	N,N	D,.	Missense_Mutation
SMG1	18852378	G	A	p.Ser1618Phe	D,.	D,D	P,.	Missense_Mutation
CBFB	67029726	G	A					Splice_Site
PLCG2	81859153	A	G	p.Arg157Gly	D,.,T	D	.,B,.	Missense_Mutation
HSD17B2	82035642	C	T	p.Ser73Phe	D,D,D	N	P,.,.	Missense_Mutation
FANCA	89815879	C	T	p.Glu63Lys	T,T,T,T,T,T	D,D,D,D	P,.,P,.,P,P	Missense_Mutation
EZH1	42718612	C	T	p.Arg258Gln	T,.,.,.,.,.	N,N,N,N,N,N	B,.,B,B,.,.	Missense_Mutation
CLTC	59666909	C	T	p.Ser687Phe	.,D,D	D,D,D	.,P,D	Missense_Mutation
PPM1D	60656743	G	A	p.Glu388Lys	.,T	D	.,B	Missense_Mutation
PPM1D	60663029	C	T	p.Ser432Phe	T	D	B	Missense_Mutation
BRIP1	61685952	G	A	p.Ser930Leu	D,.	D,D	B,.	Missense_Mutation
INSR	7150507	C	T	p.Glu753Lys	T	D,N	B	Missense_Mutation
KMT2B	35719943	G	A	p.Arg199Gln	D	N,N,N	D	Missense_Mutation
KMT2B	35725500	T	G	p.Cys1222Gly	T	D,D	D	Missense_Mutation
ERCC2	45364429	T	C	p.Asn238Ser	D,D,.,D,.	D,D,D,D,D	D,D,.,.,.	Missense_Mutation
PPP2R1A	52216529	G	A	p.Glu332Lys	D,.,.	D,D,D	B,.,.	Missense_Mutation
CNOT3	54152254	C	T	p.Ser545Phe	D,.,.,.	D,D,D	P,P,P,.	Missense_Mutation
PLCG1	41169123	C	T	p.Ser843Leu	D,D	D,D,D	P,P	Missense_Mutation
EWSR1	29286969	C	T	p.Gln210Ter	.,.,.,.,.,.,.,.,.,.,.	A,A,A,A,A,A,A	.,.,.,.,.,.,.,.,.,.,.	Nonsense_Mutation
MYH9	36285181	G	C	p.Ser1808Cys	D	N	P	Missense_Mutation
EP300	41117222	C	T	p.Pro44Ser	D	D	D	Missense_Mutation
EP300	41176900	C	T	p.Ser1730Phe	D	D	D	Missense_Mutation
KDM6A	45063557	C	T	p.Gln607Ter	.,.,.,.,.	A,A,A,A	.,.,.,.,.	Nonsense_Mutation
ELF4	130067436	G	A	p.Thr426Met	D,D,.	N,N	P,P,.	Missense_Mutation
PRDM2	13779204	C	T	p.Ser470Phe	D,D,D,D	D,D,D,D,D,D,D	D,P,.,.	Missense_Mutation
ARID1A	26731302	C	T	p.Gln501Ter	.,.,.,.,.,.,.,.	A,A,A	.,.,.,.,.,.,.,.	Nonsense_Mutation
PBRM1	52609790	T	A	p.Tyr697Phe	D,D,D,D,D,D,D,D,D,D	D,D,D,D,D,D,D,D	D,D,D,D,D,D,D,D,D,.	Missense_Mutation
FGFR3	1807143	G	T	p.Glu768Ter	.,.,.,.	D,D,D,D,D,D	.,.,.,.	Nonsense_Mutation
N4BP2	40121520	G	C	p.Glu1137Gln	D	N	P	Missense_Mutation
FBXW7	152328308	C	T	p.Asp440Asn	.,D,D,.,D,.	D,D,D,D	D,D,D,D,D,D	Missense_Mutation
RAC1	6392003	G	C	p.Asp63His	D,D	D,D	D,.	Missense_Mutation
CDKN2A	21968244	T	A					Splice_Site
ATM	108345882	C	T	p.Thr2853Met	D,D	D,D,D	D,D	Missense_Mutation
KMT2D	49032299	G	A	p.Gln4136Ter		A		Nonsense_Mutation
CYSLTR2	48707802	A	G	p.Lys329Glu	.,T	N	B,B	Missense_Mutation
RNASEH2B	50929473	A	T					Splice_Site
ZFP36L1	68789991	-	G	p.Gly187ArgfsTer8				Frame_Shift_Ins
EZH1	42704659	G	A	p.Arg654Ter	.,.,.,.,.	A,A,A,A,A,A	.,.,.,.,.	Nonsense_Mutation
ARHGAP35	46919951	G	A	p.Glu426Lys	.,D	D	.,.	Missense_Mutation
KDM5C	53224766	C	T	p.Gly42Ser	T,D,D,D,D	D,D,D,D,D	.,D,.,.,.	Missense_Mutation
ATRX	77683311	C	G	p.Glu649Gln	D,D,.,.	D,D	D,.,.,.	Missense_Mutation
RANBP2	108751648	G	T	p.Glu526Ter		A,A		Nonsense_Mutation
KMT2C	152148728	C	T	p.Arg4400Gln	D,.,D	D,D	D,D,.	Missense_Mutation
KMT2C	152177600	G	-	p.Gln2618SerfsTer29				Frame_Shift_Del
KMT2C	152248308	A	T	p.Leu709Ter	.,.	A,A	.,.	Nonsense_Mutation
KMT2D	49037236	G	A	p.Gln3374Ter		A		Nonsense_Mutation
CREBBP	3736704	C	G	p.Trp1502Cys	D,D,.	D,D	D,.,.	Missense_Mutation
CDK12	39471638	C	-	p.Pro604LeufsTer6				Frame_Shift_Del
MTOR	11122115	T	C	p.Tyr2225Cys	D,D	D,D	.,D	Missense_Mutation
MTOR	11124516	G	A	p.Ser2215Phe	D,D	D,D	.,P	Missense_Mutation
RHOA	49375512	G	T	p.Ser26Arg	D,D,D,D	D,D,D	P,.,.,.	Missense_Mutation
ATR	142507987	C	G	p.Glu1659Gln	D	D,D	D	Missense_Mutation
BCL6	187730004	G	A	p.Ser134Phe	.,T,T,T	N,N,N	.,B,B,.	Missense_Mutation
LATS1	149661869	A	-	p.Phe1084LeufsTer44				Frame_Shift_Del
MGAM	142027733	T	G	p.Tyr407Asp	D,.,D	D,D	D,D,.	Missense_Mutation
NT5C2	103106644	T	C	p.Ile80Val	T,T,T	D,D,D	B,B,.	Missense_Mutation
HRAS	533874	T	C	p.Gln61Arg	D,D,D,D,D	D,D,D,D,D	B,B,B,B,B	Missense_Mutation
IQGAP1	90477813	C	G	p.Leu1085Val	D,D	D,D	P,.	Missense_Mutation
DOT1L	2191217	A	G	p.Asp157Gly	D,D	D	.,.	Missense_Mutation
PTPRS	5244484	T	A					Splice_Site
ASXL1	32436655	C	T	p.Gln1315Ter	.,.,.,.,.	D,D	.,.,.,.,.	Nonsense_Mutation
CCNQ	153588455	C	T					Splice_Site
MDM4	204525538	C	T	p.Ser7Phe	.,.,D,.,D,D,D,.,D,D	D,D,D,D,N	.,.,.,.,.,.,P,.,.,.	Missense_Mutation
FGFR3	1807189	C	G	p.Ser783Ter	.,.,.,.	D,D,D,D,D,D	.,.,.,.	Nonsense_Mutation
SFRP2	153788415	C	A	p.Glu141Ter		A		Nonsense_Mutation
EPHA7	93410925	C	A	p.Arg136Ser	T,T	D,D	P,B	Missense_Mutation
LYN	55999458	C	G	p.Ile415Met	D,D	D,D	D,.	Missense_Mutation
TSC1	132923439	-	A	p.Met139IlefsTer15				Frame_Shift_Ins
KAT6B	74976142	C	T	p.Ser602Phe	.,.,D,.	D,D,D,D,D	P,P,P,.	Missense_Mutation
LMO1	8226977	C	G	p.Gln121His	T,T,T	D,D,D	B,.,.	Missense_Mutation
ARHGEF12	120465322	C	T	p.Ser900Phe	D,D,D	D,D,D	D,D,.	Missense_Mutation
KMT2D	49032932	G	A	p.Gln3925Ter		A		Nonsense_Mutation
TBX3	114676349	G	C	p.Pro335Ala	T,D	D,D	P,D	Missense_Mutation
PDS5B	32758563	G	A	p.Met1073Ile	T,D	D	B,.	Missense_Mutation
TP53	7674939	C	A	p.Glu198Ter	.,.,.,.,.,.,.,.,.,.,.,.,.,.,.,.,.,.,.,.,.	A,A,A,A,A,A	.,.,.,.,.,.,.,.,.,.,.,.,.,.,.,.,.,.,.,.,.	Nonsense_Mutation
INSR	7125485	G	A	p.Ser1019Phe	D,D	N,N	B,B	Missense_Mutation
KMT2B	35723018	G	A	p.Glu916Lys	D	D,D	P	Missense_Mutation
KMT2B	35723446	G	T					Splice_Site
KMT2B	35723824	G	A	p.Ala1051Thr	D	D,D	B	Missense_Mutation
KMT2B	35723830	G	T	p.Gly1053Trp	D	D,D	D	Missense_Mutation
PLCG1	41167903	G	A	p.Glu785Lys	T,T	D,D,D	P,P	Missense_Mutation
CHEK2	28734700	C	A	p.Glu8Ter	.,.,.,.,.,.,.,.,.,.,.,.,.	A,A,A,A,A,A,A,A,A,A,D	.,.,.,.,.,.,.,.,.,.,.,.,.	Nonsense_Mutation
EP300	41164069	G	T	p.Glu1249Ter		A		Nonsense_Mutation
CSMD3	112314013	C	T	p.Gly2530Glu	D,D,D,D	D,D,D,D	D,D,.,D	Missense_Mutation
FANCC	95249164	T	G	p.Glu43Ala	T,T,.,.,D,.,.,.	D,D	P,P,.,.,P,.,.,.	Missense_Mutation
CBL	119278696	G	T	p.Glu472Ter	.,.,.,.	A	.,.,.,.	Nonsense_Mutation
KMT2D	49028827	C	A					Splice_Site
KMT2D	49038717	G	-	p.Leu2880CysfsTer30				Frame_Shift_Del
CDX2	27968996	C	A	p.Ser4Ile	D	D	D	Missense_Mutation
TP53	7673802	C	T	p.Arg273His	D,.,.,.,.,.,.,.,D,.,.,D,D,.,.,D,.,.,D	A,A,A,A,A,A	.,.,.,.,.,.,.,.,P,.,B,D,B,.,.,P,.,.,.	Missense_Mutation
RUNX1	34880623	AGCATTTCTC	-	p.Arg145ProfsTer4				Frame_Shift_Del
BRAF	140753345	A	T	p.Leu597Gln	.,.,.,.	D	.,.,D,.	Missense_Mutation
HRAS	533552	C	A	p.Lys117Asn	D,D,D,D,D	D,D,D,D,D	P,P,P,P,P	Missense_Mutation
PRDM2	13781117	G	A	p.Glu1108Lys	D,D,D,D	D,D,D,D,D,D,D	B,B,.,.	Missense_Mutation
SFPQ	35190754	G	A	p.Ser420Phe		D	D	Missense_Mutation
SETDB1	150963608	C	G	p.Ser1180Ter	.,.,.	A,A	.,.,.	Nonsense_Mutation
CASP8	201284986	G	C	p.Gly325Arg	D,D,D,D,D,D	D,D,D,D,D,D,D	D,D,D,D,D,.	Missense_Mutation
BAP1	52406828	C	A					Splice_Site
EPHA3	89209896	C	A	p.Pro64Thr	T,T,T	D,D,D	D,D,.	Missense_Mutation
TBL1XR1	177034271	C	T	p.Glu393Lys	D,D	D,D	P,P	Missense_Mutation
PIK3CA	179230348	G	A	p.Glu970Lys	T,.	D	B,.	Missense_Mutation
FGFR3	1804426	C	A	p.Ala391Glu	D,T,D	A,A,A,A,A,A	B,P,B	Missense_Mutation
DUSP4	29340222	G	A	p.Ser152Phe	D,D	D,D	P,.	Missense_Mutation
ABL1	130884835	G	A	p.Glu849Lys	T,T	D,D	.,B	Missense_Mutation
TET1	68686707	G	A	p.Gly1802Arg	D	D	B	Missense_Mutation
KAT6B	74989067	C	T	p.Pro862Ser	.,.,.,.,D,.,.,.,.,.,.,.,D,D,.,.,.,.,D,.	D,D,D,D,D	B,.,D,B,D,.,.,.,.,D,B,.,D,B,.,.,.,.,B,.	Missense_Mutation
ATM	108330166	GTTAAAGTTCATGGCTTTTGTGTTTTACCTTAATTATTCTATGCAAGATACACA	-					Splice_Site
ATM	108365142	C	T	p.Gln2971Ter	.,.	D,A,A	.,.	Nonsense_Mutation
IGF1R	98916003	CTCTT	-	p.Ser625ValfsTer55				Frame_Shift_Del
CTCF	67620728	A	G	p.His373Arg	D,.,D,.,.,.,.,.	D,D	D,D,.,.,D,D,.,D	Missense_Mutation
NCOR1	16086359	G	A	p.Pro1034Ser	D,.,D	D,D	D,.,D	Missense_Mutation
RPTOR	80730575	A	G	p.Ile175Val	.,D,D	D,D,D,D	.,D,.	Missense_Mutation
RPTOR	80823158	G	A	p.Met357Ile	.,D,D	D,D,D,D	.,B,.	Missense_Mutation
ERCC2	45353098	C	G	p.Glu606Gln	D,D,.	D,D	D,D,.	Missense_Mutation
ASXL1	32366459	G	C	p.Glu45Gln	D,D,.,.,.,.,.,.,D,D,.	D,D,D,D	D,.,D,.,D,.,.,.,.,.,.	Missense_Mutation
RTEL1	63694966	T	A	p.Leu1112Gln	D,D,D,.	D,D,D,D,D	D,D,D,.	Missense_Mutation
BCOR	40063652	C	T	p.Arg1268Lys	D,D,D,D,D,D,D	D,D,D,D,D	.,.,P,D,D,P,.	Missense_Mutation
KDM6A	45034977	TG	-	p.Ala205Ter				Frame_Shift_Del
KDM6A	45034980	TGAAAGTAAGTATTATTAAGT	-					Splice_Site
KDM6A	45089828	C	T	p.Gln1264Ter	.,.,.,.,.	A,A,A,A	.,.,.,.,.	Nonsense_Mutation
ATRX	77684967	C	G	p.Asp212His	D,D,.,.,.	D,D	D,.,.,.,.	Missense_Mutation
STAG2	124062984	T	G	p.Leu574Ter	.,.,.,.,.	A,A,A,A,A,A	.,.,.,.,.	Nonsense_Mutation
PTPRD	8317939	G	T	p.Gln1892Lys	D,D,D,.,D,D,D,D,D	D,D,D,D,D,D,D,D,D,D,D	D,.,.,D,.,D,D,.,.	Missense_Mutation
FGFR2	121479880	T	A	p.Ile815Leu	T,.,T,.,T,T,T,T,.,T	N,N,N,N,N,N,N,N	.,.,B,.,B,.,.,.,.,.	Missense_Mutation
KMT2D	49033913	T	C	p.Lys3598Glu	D	D	D	Missense_Mutation
AKT1	104780214	C	T	p.Glu17Lys	D,D,D,D,D,.,D,D	D,D,D,D,D,D	D,D,D,D,D,D,D,.	Missense_Mutation
CDH11	64947725	A	T	p.Ser757Thr	D,D	D,D,D	D,.	Missense_Mutation
KDM6A	45089831	C	T	p.Arg1265Ter	.,.,.,.,.	A,A,A,A	.,.,.,.,.	Nonsense_Mutation
CAMTA1	7665137	C	G	p.Leu864Val	D	D,D	B	Missense_Mutation
MECOM	169090023	C	T	p.Met1126Ile	D,.,D,D,D,D,D,D	D,D,D,D,D,D,D,D	B,.,.,.,.,.,.,.	Missense_Mutation
MAP3K1	56875195	G	T	p.Gly617Val	T	D	P	Missense_Mutation
FAS	88990904	C	G	p.Leu10Val	D,D,T,D	N,N,N,N,D	B,.,B,.	Missense_Mutation
TBX3	114676355	A	C	p.Ser333Ala	T,T	D,D	B,D	Missense_Mutation
ABL2	179107894	C	A	p.Asp1125Tyr	D,D,D,D,D,D,D	D,D,D,D,D,D,D,D	D,D,D,D,D,D,D	Missense_Mutation
PIK3R1	68292331	A	G	p.Asp330Gly	D,D,D,D,D,D	D,D,D,D,D,D	P,P,.,.,B,P	Missense_Mutation
NDRG1	133238901	T	A	p.Lys388Ter	.,.,.,.,.,.	D,D,D,D,D,D,D	.,.,.,.,.,.	Nonsense_Mutation
FANCG	35077366	T	A	p.Lys182Ter	.,.	A	.,.	Nonsense_Mutation
MKI67	128106167	T	A	p.Leu1891Phe	T,D	N,N	B,B	Missense_Mutation
KMT2D	49022717	G	A	p.Ser5404Phe	D,D	D	D,.	Missense_Mutation
KMT2D	49039803	A	T	p.Leu2656Ter		A		Nonsense_Mutation
BTG1	92144439	ATAATGTTCTATAGAAG	-					Splice_Site
TP53	7674227	T	C	p.Met246Val	D,D,.,.,.,.,.,.,.,D,.,.,D,D,.,.,D,.,.,D,D	D,D,D,D,D,D	D,.,.,.,.,.,.,.,.,D,.,D,P,D,.,.,D,.,.,.,B	Missense_Mutation
ARHGAP35	46921265	A	T	p.Lys864Ter	.,.	A	.,.	Nonsense_Mutation
HDAC1	32331744	A	T	p.Glu386Val	T	D,D	D	Missense_Mutation
NOTCH2	119926498	C	A					Splice_Site
SETDB1	150949214	A	T	p.Thr454Ser	T,T,T,T	N,N	B,B,B,B	Missense_Mutation
MYCN	15942275	A	T	p.Ser71Cys	D	N	D	Missense_Mutation
ALK	29251106	T	A	p.Ser735Cys	D,.	D,D	P,.	Missense_Mutation
SOS1	39035213	T	A	p.Lys358Met	D,D,D	D,D,D,D	D,D,.	Missense_Mutation
REL	60891790	A	T	p.Ser40Cys	D,D	D,D	D,.	Missense_Mutation
SF3B1	197418587	TC	AA	p.Gly139Val				Missense_Mutation
MYD88	38140792	A	T	p.Tyr227Phe	.,.,.,.,.	D,D,D,N,N	.,B,B,.,.	Missense_Mutation
SETD2	47116684	T	A	p.Arg1509Ter	.,.	A	.,.	Nonsense_Mutation
PBRM1	52609730	T	A	p.Lys717Met	D,D,D,T,D,D,D,T,T,T	D,D,D,D,D,D,D,D	P,D,P,D,P,P,P,P,P,.	Missense_Mutation
PBRM1	52668639	T	A	p.Gln81His	D,D,D,D,D,D,D,D,D,D,D,D,D,D	D,D,D,D,D,D,D,D	D,D,D,D,D,D,D,D,.,.,.,.,.,.	Missense_Mutation
MITF	69965222	A	T	p.Met519Leu	T,T,.,T,T,T,T,T,T	D,D,D,D,D,D,D,D,D	B,.,B,.,B,B,B,B,.	Missense_Mutation
GSK3B	119863449	T	A	p.Thr356Ser	D,D,.	N,N	B,B,.	Missense_Mutation
GSK3B	119923413	T	A	p.Tyr146Phe	T,T,.	D,D	B,B,.	Missense_Mutation
POLQ	121481814	T	A					Splice_Site
GATA2	128481235	T	A	p.Lys409Asn	D,D,D	D,D,D	B,P,B	Missense_Mutation
BCL6	187729410	T	G	p.Gln332Pro	.,D,D,D	D,D,D	.,D,D,.	Missense_Mutation
SLC34A2	25670736	A	T					Splice_Site
PDGFRA	54288845	T	G	p.Asn907Lys	T,T	N,D	.,D	Missense_Mutation
FAT4	125415255	A	T	p.Ser2098Cys	D,D	D,D	D,D	Missense_Mutation
DDX4	55786578	A	T	p.Thr309Ser	T,T,T,T,T,T	N,N,N,N,N	.,B,B,.,B,.	Missense_Mutation
FGFR4	177093475	A	T	p.Ser441Cys	D,D,D	D,D,D,D,D	D,D,P	Missense_Mutation
NSD1	177211259	A	G	p.Lys954Glu	D,D,D	N,N,N,N	B,B,B	Missense_Mutation
JARID2	15468668	A	T	p.Gln207Leu	D,D	D,D,D	B,.	Missense_Mutation
H1-5	27867449	C	A	p.Lys27Asn	D	N	P	Missense_Mutation
NOTCH4	32195816	T	A	p.Gln1878Leu	D	N,N	B	Missense_Mutation
NOTCH4	32219783	T	A	p.Gln440Leu	D	D	P	Missense_Mutation
FANCE	35458393	A	T	p.Ser356Cys	D	D	D	Missense_Mutation
ROS1	117310280	C	T	p.Asp2073Asn	D,D	D,D	B,.	Missense_Mutation
PTPRK	128184627	T	A	p.Ile323Phe	D,D,D,D,D,D	D,D,D,D,D,D,D	P,.,P,.,P,.	Missense_Mutation
LATS1	149680150	T	A	p.Gln773Leu	D,D	D,D	D,D	Missense_Mutation
ARID1B	157084751	G	-	p.Asp781IlefsTer34				Frame_Shift_Del
MET	116771545	A	T	p.Gln926His	T,T,T	D,N	P,P,.	Missense_Mutation
MGAM	142082175	A	T	p.Thr2046Ser		D,N		Missense_Mutation
MGAM	142082518	T	A	p.Leu2072Gln		D,D		Missense_Mutation
LYN	55952020	A	T	p.Lys181Met	D,D	D,D	D,.	Missense_Mutation
CSMD3	112237259	T	A	p.Ser3520Cys	T,T,T,T	D,D,D,D	P,P,.,P	Missense_Mutation
CSMD3	112289452	A	T	p.Cys3021Ser	D,D,D,D	D,D,D,D	B,D,.,D	Missense_Mutation
CSMD3	112291608	A	T	p.Val2959Glu	D,D,D,D	D,D,D,D	D,D,.,D	Missense_Mutation
CSMD3	112314590	A	T	p.Leu2463Gln	T,T,D,T	D,D,D,D	D,P,.,P	Missense_Mutation
SMARCA2	2115847	A	T	p.His1161Leu	D,.,D,D,D	D,D,D,D	D,.,D,D,D	Missense_Mutation
SYK	90843917	G	T	p.Ala7Ser	T,T,T,T	N,N,N,N	B,B,B,B	Missense_Mutation
SYK	90843923	A	T	p.Ser9Cys	D,D,D,D	N,N,N,N	B,P,P,B	Missense_Mutation
ABL1	130884512	A	T	p.Gln741Leu	D,D	D,D	.,B	Missense_Mutation
NUP214	131197828	A	T	p.Gln1445Leu	D,D,.,D,D	N,N,N,N	B,B,.,B,.	Missense_Mutation
KLF6	3781690	T	A	p.Lys209Asn	D,D,D	D,D,D	D,.,D	Missense_Mutation
ABI1	26823265	T	C	p.Tyr53Cys	D,D,D,D,D,D,D,D,D,D,D,D	D,D,D,D,D,D,D,D,D,D,D,D,D,D	.,D,D,D,.,.,D,.,D,.,.,D	Missense_Mutation
TET1	68574109	T	A	p.Cys591Ser	D	D	D	Missense_Mutation
FGFR2	121479891	T	A	p.Gln811Leu	D,.,D,.,D,D,D,D,.,D	D,D,D,D,D,D,D,D	.,.,B,.,B,.,.,.,.,.	Missense_Mutation
FGFR2	121503806	C	A	p.Glu475Ter	.,.,.,.,.,.,.,.,.,.,.,.,.,.,.,.	A,A,A,A,A,A,A,A,A,A,A	.,.,.,.,.,.,.,.,.,.,.,.,.,.,.,.	Nonsense_Mutation
FGFR2	121538663	T	A	p.Lys226Met	D,D,.,D,D,D,D,D,D,D,D,D,D,D,D	D,D,D,D,D,D,D,D,D,D,N,N	.,D,.,D,P,.,.,.,.,.,P,D,.,.,.	Missense_Mutation
WT1	32389071	T	A	p.Gln519Leu	D,D,D,D,D,.,.,.	D,D	P,.,.,.,.,.,.,.	Missense_Mutation
APLNR	57236479	T	A	p.Thr176Ser	.,.	N	B,B	Missense_Mutation
FGF4	69774058	A	T	p.Val137Glu	D	D	D	Missense_Mutation
EED	86252201	A	T	p.Glu107Asp	T,T,T,T	D,D,D,D	B,D,B,B	Missense_Mutation
KMT2A	118501683	A	T	p.Lys2111Ter	.,.,.	A,A,A	.,.,.	Nonsense_Mutation
KDM5A	363082	T	A	p.Asn185Tyr	T	N,N	B	Missense_Mutation
PTPRB	70560884	T	A	p.Ser1407Cys	D,D,D,D,D,D,D	D,D,D,D,D,D,D	D,D,.,P,D,D,D	Missense_Mutation
ATXN2	111485313	T	A	p.Met826Leu	.,.,D,.,.,.,D,D,.,.,.	D,D,D,D,D,D	.,.,P,.,.,P,.,B,.,.,.	Missense_Mutation
SETD1B	121822985	A	T	p.Glu1469Val	.,D,D,.	D,D	.,.,.,.	Missense_Mutation
NCOR2	124340144	G	A	p.Ser1850Phe	D,D,D,.,D	D,D,D,D,D,D	.,.,.,.,.	Missense_Mutation
POLE	132681142	T	A	p.His67Leu	D,D	D,D,D	B,B	Missense_Mutation
CYSLTR2	48707563	T	A	p.Ile249Asn	.,D	D	D,D	Missense_Mutation
SETDB2	49488606	A	T	p.Glu631Asp	.,.,.	D,D	D,D,.	Missense_Mutation
GPC5	91693558	A	G	p.Ile233Val	T,.	D	P,.	Missense_Mutation
GPC5	91728661	A	T	p.Arg384Ter	.,.	A	.,.	Nonsense_Mutation
BCL11B	99231434	G	A	p.Pro184Leu	D	D,D,D	D	Missense_Mutation
LTK	41508219	T	A	p.Thr367Ser	T,T,T,T	N,N,N,N	P,B,.,.	Missense_Mutation
MGA	41696718	A	T	p.Lys570Ter	.,.,.,.,.,.	A,A,A,A,A	.,.,.,.,.,.	Nonsense_Mutation
CYP19A1	51236914	A	T	p.Tyr81Asn	D,D,D,D,D,D,D,D,D,D,D	D,D,D,D,D,D	D,D,D,.,.,.,.,.,.,.,.	Missense_Mutation
IQGAP1	90499993	A	T					Splice_Site
FURIN	90878282	C	A	p.Ala273Asp	D,.,.	D	D,D,D	Missense_Mutation
AXIN1	346303	T	A	p.Leu241Phe	D,D	D,D	D,D	Missense_Mutation
SLX4	3606630	T	A	p.Lys202Ter		A		Nonsense_Mutation
CDH1	68819366	A	T	p.Glu551Val	D,.,.,.,D	D,D	D,.,.,.,.	Missense_Mutation
CMTR2	71285496	T	A	p.His142Leu	D,D,D,D	D,D	D,D,.,.	Missense_Mutation
IRF8	85918447	A	T	p.Tyr211Phe	D,D,D,D	D,D	D,.,.,.	Missense_Mutation
ANKRD11	89281584	T	A	p.Lys1653Met	D,D,.	D,D	D,D,D	Missense_Mutation
TP53	7675221	T	A	p.Asn131Tyr	D,D,.,D,.,.,D,D,.,.,D,.,.,D,D	D,D,D,D,D,D	D,.,.,D,.,D,D,D,.,.,D,.,.,D,.	Missense_Mutation
SLFN11	35362970	T	A	p.Lys280Ter	.,.	A,A	.,.	Nonsense_Mutation
STAT5B	42219725	T	A	p.Gln223Leu	T	D	B	Missense_Mutation
EZH1	42713314	T	C	p.Ile367Val	T,.,.,.,.	N,N,N,N,N,N	B,.,B,B,B	Missense_Mutation
SOX9	72124032	C	T	p.Ser392Phe	D,.	D	B,B	Missense_Mutation
RPTOR	80880488	C	T	p.Pro528Leu	D	D,D	B	Missense_Mutation
ACTG1	81511512	T	A	p.Thr160Ser	.,.,.,.,.,.,.,.,.,.	D,D,D,D,D	D,D,D,D,D,D,.,.,.,.	Missense_Mutation
PTPRS	5243979	T	A	p.Thr498Ser	.,.,.,.,.	D,D,D,D,D,D,N,N	P,B,B,.,.	Missense_Mutation
INSR	7267349	C	G	p.Gln216His	D,D	D,D	D,D	Missense_Mutation
KEAP1	10499469	T	A	p.Asn189Tyr	D,D,.,.,.	D,D	P,P,.,.,.	Missense_Mutation
DNM2	10797484	A	T	p.Glu434Val	D,D,.	D,D,D,D,D,D	.,.,.	Missense_Mutation
SMARCA4	10986474	A	T	p.Gln214Leu	D,.,.,.,.,.,.,.,.,.,D,.,D,.,D,.,D,D	D,D,D,D,D,D,D,D,D	P,.,P,.,.,.,.,.,.,.,P,.,.,.,.,.,.,P	Missense_Mutation
SMARCA4	10991148	A	T					Splice_Site
NOTCH3	15192002	T	A	p.Arg213Trp	D,.	D	D,.	Missense_Mutation
CD79A	41880733	T	A	p.Tyr188Asn	D,D	D,D	D,.	Missense_Mutation
ARHGAP35	46922312	C	T	p.Pro1213Ser	.,D	D	.,.	Missense_Mutation
PTPRT	42161489	G	C	p.Pro849Ala	T,T,T,T,.,T,.,.	D,D,D,D,D,D,D	B,.,.,.,.,.,.,P	Missense_Mutation
CLTCL1	19233251	T	A	p.Tyr479Phe	.,D	D,D,D	B,B	Missense_Mutation
LZTR1	20983031	A	T	p.Ser69Cys	D,.,.	D,D	P,P,.	Missense_Mutation
BCR	23295103	C	T	p.Pro987Leu	T	N,N	B	Missense_Mutation
KDM6A	45083462	G	A	p.Trp1148Ter	.,.,.,.,.	A,A,A,A	.,.,.,.,.	Nonsense_Mutation
CCNB3	50351605	A	T					Splice_Site
ATRX	77683041	T	A	p.Lys739Ter	.,.,.,.	A,A	.,.,.,.	Nonsense_Mutation
IRS4	108735336	T	A	p.Arg337Ter		D		Nonsense_Mutation
ATP2B3	153556098	T	A	p.Met703Lys	D,D,D,D,D	D,D,D,D,D,D	D,.,.,D,D	Missense_Mutation
MTOR	11209418	T	C	p.Tyr1232Cys	T	D	B	Missense_Mutation
SFPQ	35187235	C	T	p.Arg611Gln		D	D	Missense_Mutation
BCL10	85270907	C	T					Splice_Site
FOXL2	138946082	G	C	p.Pro214Arg	.,D	D	P,P	Missense_Mutation
ATR	142538611	A	C	p.Phe1199Cys	D	D,D	D	Missense_Mutation
FAT4	125317375	A	G	p.Thr322Ala	D	D	D	Missense_Mutation
AFF4	132897128	CC	AA	p.Gly501Phe				Missense_Mutation
ARID1B	156779398	G	A	p.Trp573Ter	.,.,.,.	A,A,A,A	.,.,.,.	Nonsense_Mutation
SMO	129189386	C	G	p.Leu79Val	D	D	D	Missense_Mutation
RAD21	116863178	C	G	p.Ala76Pro	D,D,D,T,T	D	D,.,.,.,.	Missense_Mutation
TSC1	132897306	C	G	p.Gln951His	D,D,D,.,.,.,.,.,.,.,.	D,D,D,D	D,.,D,.,.,D,.,D,.,.,.	Missense_Mutation
CCDC6	59812656	TTGCTTC	-	p.Lys273AsnfsTer2				Frame_Shift_Del
KAT6B	74976133	C	T	p.Ser599Phe	.,.,D,.	D,D,D,D,D	B,B,B,.	Missense_Mutation
MEN1	64809866	C	T	p.Asp82Asn	D,D,D,D,D,D,D,D,D,D,D,D,D,D	D,D,D,D,D,D,D,D,D,D	.,B,P,P,P,P,P,P,P,.,.,.,.,.	Missense_Mutation
KMT2D	49034183	G	T	p.Leu3542Met	D	D	D	Missense_Mutation
ERBB3	56088557	G	T	p.Asp297Tyr	D,D	D,D,D	D,.	Missense_Mutation
CDH1	68813382	C	-	p.Asn405IlefsTer12				Frame_Shift_Del
DNMT3B	32798582	G	A	p.Arg538His	D,D,D,D,D,D	D,D,D,D,D,D,D,D	D,D,D,.,.,D	Missense_Mutation
CHEK2	28725118	C	T	p.Gly151Ser	T,T,T,T,T,.,T,T,.,.,.	D,D,D,D,D,D,D,D,D,D,D	B,P,B,B,B,B,P,.,.,.,.	Missense_Mutation
NF2	29639109	C	G	p.Ser87Ter	.,.,.,.,.,.,.	A,A,A,A,A,A,A,D,D,D,D	.,.,.,.,.,.,.	Nonsense_Mutation
NF2	29655653	C	G	p.Tyr192Ter	.,.,.,.,.,.,.,.,.	A,A,A,A,A,A,A,A,A,D,D	.,.,.,.,.,.,.,.,.	Nonsense_Mutation
ARID1A	26772535	C	T	p.Gln1148Ter	.,.,.,.,.,.	A,A,A	.,.,.,.,.,.	Nonsense_Mutation
TRIM33	114464321	A	T	p.Phe198Leu	D,D	D,D	P,D	Missense_Mutation
MERTK	112028740	G	C	p.Gly959Ala	T,T,T	N,N,N	B,B,.	Missense_Mutation
NFE2L2	177230905	GC	AT	p.Ser566Asn				Missense_Mutation
VHL	10146603	G	A	p.Gly144Arg		D,D	D	Missense_Mutation
CTNNB1	41224606	G	A	p.Asp32Asn	.,D,.,.,D,.,.,.,D,.,D,D,.,.,D,.,.,D,.,.,.,.,.,.,.,.,.,.,.,.,.,.,.,.,.,.,.,D,.,.,D	D,D,D,D,D	D,.,D,.,D,D,D,D,D,.,D,D,.,.,D,D,D,.,.,.,.,D,D,.,.,.,D,.,.,D,D,.,D,.,D,.,D,D,D,D,D	Missense_Mutation
SETD2	47056965	C	T	p.Trp2273Ter		A		Nonsense_Mutation
RHOA	49362579	T	C	p.Asn109Asp	T,T,T	D,D,D	B,.,.	Missense_Mutation
ROBO1	78614797	C	T	p.Arg1429His	.,D,.,.,D,D	D,D,D,D	.,P,.,.,.,.	Missense_Mutation
GATA2	128485762	G	A	p.Thr279Ile	D,T,D	D,D,D	B,B,B	Missense_Mutation
ATR	142457704	-	ATTATGAGTC	p.Met2519AspfsTer3				Nonsense_Mutation
FAT1	186606214	C	A					Splice_Site
HOXA9	27163683	C	G	p.Glu247Gln	D,D	D,D	D,.	Missense_Mutation
PABPC1	100721514	C	T	p.Glu24Lys	D,D,D,D,D,D,D,D	D,D,D	D,D,.,.,.,.,.,.	Missense_Mutation
ATM	108315869	T	C	p.Leu2018Ser	D,D	D,D,D	P,P	Missense_Mutation
KMT2D	49033934	G	A	p.Leu3591Phe	D	D	D	Missense_Mutation
BAZ1A	34786129	G	A	p.Gln535Ter	.,.	A,A,D	.,.	Nonsense_Mutation
FOXA1	37592370	C	T	p.Met138Ile	D	D,D	P	Missense_Mutation
AKT1	104770790	C	T	p.Glu440Lys	T,T,T,T,T,.,T	D,D,D,D,D,D,D,D,D	B,B,B,B,B,B,B	Missense_Mutation
MAP2K1	66436786	T	C	p.Ile111Thr	D	D	D	Missense_Mutation
FUS	31182509	TAGC	-					Splice_Site
NCOR1	16064150	C	G	p.Glu1713Asp	D,.,D	D,D,D	D,.,D	Missense_Mutation
HOXB13	48728239	C	T	p.Glu119Lys	D	D	P	Missense_Mutation
ERCC2	45369117	T	C	p.Thr46Ala	D,D,.,D,.	D,D,D,D,D	B,B,.,.,.	Missense_Mutation
NCOA3	47639068	T	A	p.Leu858Gln	D,D,D	D,D,D,D,D	D,P,D	Missense_Mutation
MAPK1	21807793	G	C	p.Pro58Arg	D,D,D	D,D,D	D,D,.	Missense_Mutation
PHF6	134417285	G	A	p.Met317Ile	T,T,.,D	D,D,D,D,D	D,D,.,.	Missense_Mutation
SP140	230237225	C	T	p.Arg68Ter	.,.,.,.,.	A,A,A,A,A,A,A	.,.,.,.,.	Nonsense_Mutation
FGFR3	1806162	A	G	p.Lys650Glu	D,D,D,D,D	D,D,D,D,D,D	D,D,D,D,D	Missense_Mutation
KDM6A	45083571	C	-	p.Gln1185AsnfsTer4				Frame_Shift_Del
STAG2	124057901	G	-	p.Met447IlefsTer2				Frame_Shift_Del
HDAC1	32327610	C	T	p.Thr190Met	D,D	D,D	D,.	Missense_Mutation
ELF3	202011290	G	C	p.Glu52Gln	T,T,T,D	D,D,D	B,B,B,.	Missense_Mutation
ELF3	202012675	G	T	p.Asp172Tyr	T,T,T,T	D,D,D	B,B,B,.	Missense_Mutation
ELF3	202014017	G	C	p.Ala332Pro	D,D,D	D,D,D	D,D,D	Missense_Mutation
ELF3	202015297	G	A	p.Glu364Lys	T,T,T	D,D,D	B,B,B	Missense_Mutation
ASXL2	25799454	C	A	p.Glu112Ter	.,.	A,A,D	.,.	Nonsense_Mutation
FBLN2	13571638	C	G	p.Ser428Cys	D,D,D	D,D,D,D	D,P,D	Missense_Mutation
CDKN1A	36684297	G	T	p.Glu66Ter	.,.,.,.,.	A,A,A,A,D	.,.,.,.,.	Nonsense_Mutation
LATS1	149684368	G	A	p.Gln241Ter	.,.,.,.	A,A,D	.,.,.,.	Nonsense_Mutation
HGF	81752141	C	T	p.Asp202Asn	.,T,T,T,T,T,.	D,D,D,D,D	D,D,B,P,B,.,.	Missense_Mutation
MET	116771551	C	-	p.Gln929ArgfsTer6				Frame_Shift_Del
JAK2	5064899	C	T	p.Ser358Leu	.,D	D,D,D	.,B	Missense_Mutation
TSC1	132927248	G	A	p.Gln55Ter	.,.,.,.,.,.,.,.,.,.,.,.,.,.,.,.,.,.,.,.,.	A,A,A,A	.,.,.,.,.,.,.,.,.,.,.,.,.,.,.,.,.,.,.,.,.	Nonsense_Mutation
MKI67	128105436	G	C	p.Ser2135Ter	.,.	A,A	.,.	Nonsense_Mutation
KMT2D	49041953	C	T	p.Trp2049Ter		A		Nonsense_Mutation
BTG1	92144448	C	G					Splice_Site
GPS2	7313463	G	T	p.Ser214Ter	.,.,.,.	A,A,A	.,.,.,.	Nonsense_Mutation
GNA13	65014792	C	T	p.Arg200Lys	D,D	D,D	B,.	Missense_Mutation
EP300	41170452	G	A	p.Asp1445Asn	D	D	D	Missense_Mutation
BTK	101360089	C	A	p.Glu280Ter	.,.,.,.	A,A	.,.,.,.	Nonsense_Mutation
MTOR	11130722	T	A	p.Gln1807Leu	D,T	D,D	.,P	Missense_Mutation
PRDM2	13779528	A	T	p.Asn578Ile	D,D,D,D	D,D,D,N,N,N,N	P,P,.,.	Missense_Mutation
PRDM2	13779848	TTTA	-	p.Tyr686CysfsTer15				Frame_Shift_Del
ARID1A	26732787	T	A	p.Leu639Met	.,D,D,D,.,.	D,D,D	.,D,D,.,.,.	Missense_Mutation
ARID1A	26772611	C	-	p.Pro1175HisfsTer5				Frame_Shift_Del
ARID1A	26772813	A	T	p.Arg1181Trp	D,D,D,.	D,D,D	D,D,.,.	Missense_Mutation
ARID1A	26774531	A	T	p.Tyr1435Phe	.,D,D,.,.	D,D,D,D	.,B,B,.,.	Missense_Mutation
AGO1	35894396	A	T	p.His289Leu	T,T	D,D	.,B	Missense_Mutation
MPL	43340032	G	A	p.Trp253Ter	.,.	A,A	.,.	Nonsense_Mutation
NOTCH2	119997311	T	A	p.Asp146Val	D,.,.	D	D,D,.	Missense_Mutation
NTRK1	156864352	A	T					Splice_Site
DDR2	162759824	G	A	p.Asp234Asn	.,D,D	D,D	D,D,D	Missense_Mutation
ELF3	202015271	G	A	p.Gly355Asp	D,D,D	D,D,D	D,D,D	Missense_Mutation
DNMT3A	25240691	T	A	p.Ser708Cys	D,D,D,D	D,D,D,D	D,.,D,.	Missense_Mutation
BCL2L11	111123804	A	T	p.Gln20Leu	D,D,D,D,.,.,.,.,.,.,.,D,D,D,.,.,D	D,D,D,D,D,D	.,P,.,D,.,.,.,B,.,.,.,B,.,P,.,.,.	Missense_Mutation
SP140	230292689	A	-	p.Thr624ProfsTer19				Frame_Shift_Del
FHIT	60014146	A	C	p.Leu37Arg	D,D,D,.,D	D,D,D,D	D,D,D,.,.	Missense_Mutation
ROBO1	78639875	T	A	p.Glu969Val	.,D,.,.,T,T	D,D,D,D	.,P,.,.,.,.	Missense_Mutation
EPHA3	89429109	A	C	p.Lys693Thr	T,T	D,D	D,.	Missense_Mutation
IGF2BP2	185645531	CA	-	p.Ter600ArgfsTer37				Frame_Shift_Del
KIT	54731350	A	T	p.Met722Leu	D,T	D,D	B,P	Missense_Mutation
TET2	105237095	AAGC	-	p.Gln1053Ter				Frame_Shift_Del
FAT4	125451470	C	T	p.Ser3487Leu	T,D	D,D	B,B	Missense_Mutation
FAT4	125452301	T	G	p.Leu3764Arg	D,D	D,D	P,P	Missense_Mutation
SDHA	254439	A	T	p.Gln614Leu	.,D,T,T	D,D,N	.,B,B,.	Missense_Mutation
RICTOR	38949722	T	C	p.Thr1376Ala	T,D	D,D	D,D	Missense_Mutation
RICTOR	38949848	T	C	p.Lys1334Glu	D,D	D,D	D,D	Missense_Mutation
RICTOR	38950054	T	C	p.Lys1265Arg	T,T	D,D	B,B	Missense_Mutation
RICTOR	38959274	A	G	p.Leu700Pro	D,D	D,D	D,D	Missense_Mutation
DDX4	55786653	A	T	p.Thr334Ser	D,D,D,D,D,D	D,D,D,D,D	.,D,D,.,D,.	Missense_Mutation
IL6ST	55956046	T	A	p.Ile416Phe	D,D,.,T	D,D,D,D,D,D,D,D,N	P,P,P,.	Missense_Mutation
EBF1	158713011	A	T	p.Leu443Gln	.,D,D,D	D,D,D	.,D,P,.	Missense_Mutation
ROS1	117310241	A	C	p.Tyr2086Asp	T,T	D,D	D,.	Missense_Mutation
ETV1	13931621	T	A	p.Lys228Met	D,D,D,D,D,D,D,D,D,D,D	D,D,D,D,D,D,D,D,D,D	D,.,.,D,.,P,.,D,D,.,.	Missense_Mutation
IKZF1	50391811	A	T	p.Arg266Ser	.,.,D,D,D,.,.,D,D	D,D,D,D,D,D,D,D,N	.,P,P,D,P,.,.,D,P	Missense_Mutation
SMO	129211089	A	T	p.Thr593Ser	T	D	D	Missense_Mutation
CNTNAP2	148172242	T	-	p.Gly926ValfsTer15				Frame_Shift_Del
KMT2C	152177775	C	T	p.Glu2560Lys	D,D	D,D	D,D	Missense_Mutation
LYN	55966873	A	T	p.Ile317Phe	D,D	D,D	D,.	Missense_Mutation
RUNX1T1	92011034	G	A	p.Pro235Ser	.,.,.,.,.,D,.,D,D,D,D,.,D,T,T,T	D,D,D,D,D,D,D,D,D	D,D,D,.,D,D,.,D,D,.,.,.,D,.,.,.	Missense_Mutation
CSMD3	112336813	A	T	p.Asn2286Lys	D,D,D,D	D,D,D,D	D,B,.,P	Missense_Mutation
CSMD3	112656214	A	T	p.Tyr982Asn	D,D,T,D	D,D,D,D	D,D,.,D	Missense_Mutation
PTPRD	8319964	G	A	p.Ala1846Val	D,D,D,.,D,D,D,D,D	D,D,D,D,D,D,D,D,D,D,D	D,.,.,D,.,D,D,.,.	Missense_Mutation
PTPRD	8499777	G	T	p.Ser731Ter	.,.,.	A,A,A,A,A,D,D,D,D,D,D	.,.,.	Nonsense_Mutation
SYK	90862253	A	T	p.His209Leu	T,T,T,T	D,D,D,D	P,B,B,P	Missense_Mutation
RRAS2	14294563	T	A	p.Lys106Ter	.,.,.,.,.,.,.,.,.	A,A,A,A,A,A,A,A	.,.,.,.,.,.,.,.,.	Nonsense_Mutation
CBL	119277771	A	T	p.Asp341Val	D,.,.,.	D	D,.,.,.	Missense_Mutation
CCND2	4274059	G	A	p.Glu7Lys	D	D	D	Missense_Mutation
LRP6	12150849	T	A	p.Glu994Val	D,D	D,D	B,P	Missense_Mutation
CDKN1B	12717927	A	T	p.Arg30Trp	D,D,D	D,D	D,.,.	Missense_Mutation
ARID2	45852304	A	T	p.Glu1394Val	D,D,D,D	D,D,D,D,D	P,.,D,.	Missense_Mutation
KMT2D	49054383	C	T	p.Trp145Ter	.,.	A	.,.	Nonsense_Mutation
KMT2D	49054901	T	A	p.Ser59Cys	D,D	N	D,.	Missense_Mutation
PTPN11	112482168	A	G	p.Tyr396Cys	D,D,.,.	D,D	D,D,.,.	Missense_Mutation
KSR2	117484551	T	A					Splice_Site
EIF2B1	123632374	G	T	p.Thr29Lys	D,D,D	D,D,D,D	P,P,.	Missense_Mutation
NCOR2	124372590	C	T	p.Asp747Asn	D,D,.,.,D,D,D	D,D,D,D,D,D	.,.,.,.,P,.,.	Missense_Mutation
POLE	132643250	T	A	p.Arg1509Trp	D,D	D,D,D	P,P	Missense_Mutation
BRCA2	32379873	A	T	p.Gln3026Leu	D,D	D,D	.,.	Missense_Mutation
CYSLTR2	48707181	A	T	p.Met122Leu	.,T	D	B,B	Missense_Mutation
TSHR	81144336	A	T	p.Met760Leu	T,T	N,N	.,.	Missense_Mutation
LTK	41512196	G	T	p.Phe143Leu	T,T,T	D,D,D,N	B,P,.	Missense_Mutation
NTRK3	88137439	T	A	p.Gln196Leu	T,.,T,T,T,.,T,T,T,T,T	D,D,D,D,D,D,D,D,D	B,B,.,B,.,.,.,B,.,.,.	Missense_Mutation
BLM	90760149	A	T	p.Arg364Ter	.,.	A,A	.,.	Nonsense_Mutation
GRIN2A	9849849	T	A	p.Glu412Val	D,.,D,D	D,D,D,D,D,D	D,.,.,D	Missense_Mutation
ERCC4	13928150	G	A	p.Cys236Tyr	.,D	D,D	.,P	Missense_Mutation
MYH11	15748158	A	T	p.Leu690Gln	D,D,.,D	D,D,D,D,D	.,.,.,D	Missense_Mutation
SETD1A	30965177	A	T	p.Ser479Cys	D	D	D	Missense_Mutation
FUS	31185121	A	T	p.Ser236Cys	T,T,T	N,N,N	P,P,.	Missense_Mutation
CDH11	64982231	T	G	p.Lys357Thr	D,D,D	D,D,D	B,B,.	Missense_Mutation
PLCG2	81785941	A	T					Splice_Site
TP53	7674269	T	A	p.Ile232Phe	D,D,.,.,.,.,.,.,.,D,.,.,D,D,.,.,D,.,.,D,D	D,D,D,D,D,D	P,.,.,.,.,.,.,.,.,D,.,D,P,D,.,.,D,.,.,.,P	Missense_Mutation
ERBB2	39709867	A	T	p.Glu210Val	.,.,D,D,.,D	N,N,N,N,N,N,N,N,N	.,B,.,B,.,B	Missense_Mutation
BRCA1	43063883	T	A	p.Ser1715Cys	D,D,.,D,.,.,D,D,D,D,D	D,D,D,D,D,D,D,D,D,D,D,D,D,D	.,P,.,.,.,D,.,.,.,D,.	Missense_Mutation
ELL	18465828	T	A	p.Ser92Cys	D	D	D	Missense_Mutation
KMT2B	35720750	A	T	p.Lys468Met	D	N,N,N	D	Missense_Mutation
BCL3	44756297	A	T	p.Gln159Leu	T	N	B	Missense_Mutation
ARHGAP35	46920056	A	T	p.Asn461Tyr	.,D	D	.,.	Missense_Mutation
ARHGAP35	46922272	A	T	p.Lys1199Asn	.,D	D	.,.	Missense_Mutation
ZNF331	53577041	T	A	p.Cys161Ser	.,D,.,D,D,D,D,.,D,D,D,D,.,.,.	D,D,D,D,D,D,D,D	D,D,D,D,D,D,D,D,D,D,.,.,D,D,D	Missense_Mutation
BRSK1	55308647	C	T	p.Arg700Cys	.,D,D	D,D,D	P,P,.	Missense_Mutation
PAK5	9565954	T	A	p.Gln474Leu	T,T,T	D,D,D	B,B,B	Missense_Mutation
PAK5	9644246	T	A	p.Gln28Leu	D,D,D	N,N,N	B,B,B	Missense_Mutation
MED12	71127437	A	T	p.His984Leu	.,T,T	D,D,D	B,B,P	Missense_Mutation
MED12	71141303	A	T	p.Gln2114Leu	.,D,D	N,N,N	B,P,B	Missense_Mutation
ASXL2	25756021	-	T	p.Glu345ArgfsTer3				Frame_Shift_Ins
RHOA	49368452	A	G	p.Ser85Pro	D,D,D	D,D,D	D,.,.	Missense_Mutation
ESCO2	27775557	A	T	p.Lys15Ter	.,.,.	A,N	.,.,.	Nonsense_Mutation
TSC1	132903671	CC	AA	p.Glu730Ter				Nonsense_Mutation
CAMTA1	7746011	C	T	p.Gln1513Ter	.,.	A,A,A	.,.	Nonsense_Mutation
LCK	32285646	T	C	p.Phe487Ser	D,D,.,D	D,D,D	D,D,D,D	Missense_Mutation
NOTCH2	119997027	CA	GG	p.Asp241His				Missense_Mutation
NOTCH2	119997050	CATTGACACAAGGTGAGGGTGCACAGGGCA	-	p.Val223_Asn232del				In_Frame_Del
ELF3	202012179	TGAGTCCAGGCCCCTGGAGGCTGGGGAGCAGCTCCACATGTTGAGCTGAGTCGAGTTC	-					Splice_Site
DNMT3A	25248174	C	T	p.Glu240Lys	D,D,D,D	D,D,D,D	B,.,B,.	Missense_Mutation
LRP1B	141810402	C	T					Splice_Site
ERBB4	212124867	G	A	p.Ser40Phe	.,T,T	D,D,D	.,D,D	Missense_Mutation
ATR	142512356	C	A	p.Asp1586Tyr	D	D,D	D	Missense_Mutation
FGFR3	1804516	G	A	p.Arg421Gln	D,D,D	D,D,D,D,D,D	D,D,D	Missense_Mutation
REST	56931715	C	T	p.Gln953Ter	.,.	D	.,.	Nonsense_Mutation
FAT1	186602912	G	A	p.Gln3825Ter	.,.	A	.,.	Nonsense_Mutation
CDKN1A	36684129	C	T	p.Gln10Ter	.,.,.,.,.	A,A,A,A,D	.,.,.,.,.	Nonsense_Mutation
CDKN1A	36684267	AGACA	-	p.Glu56AlafsTer5				Frame_Shift_Del
CDKN1A	36684274	ACTGGAGGGTGACT	-	p.Leu59ArgfsTer25				Frame_Shift_Del
ATP6V1B2	20212154	C	T	p.Ser253Leu	D	D	P	Missense_Mutation
NRG1	32605629	A	T	p.Ser116Cys	D,D,D,D,.,D,D,T,D,D	N,N,N,N,N,N,N,N,N,N,N	.,.,D,.,.,.,P,D,D,D	Missense_Mutation
FGFR1	38418256	C	T	p.Asp468Asn	D,D,D,D,D,D,D,D,D,D	D,D,D,D,D,D,D,D,D,D,D	.,.,D,D,.,.,D,D,.,.	Missense_Mutation
SET	128693734	T	C	p.Ser197Pro	D,D,T,D,D	D,D,D,D,D	B,.,B,.,.	Missense_Mutation
KAT6B	75022059	A	G	p.Glu1067Gly	.,.,.,.,D,.,.,.,.,.,.,.,D,D,.,.,.,.,D	D,D,D,D,D	B,.,B,B,B,.,.,.,.,B,B,.,B,B,.,.,.,.,B	Missense_Mutation
MKI67	128101588	C	T	p.Met3125Ile	T,T	N,N	B,B	Missense_Mutation
YAP1	102114202	CC	TT	p.Ser127Phe				Missense_Mutation
ATM	108247071	C	T	p.Arg337Cys	D,D,D	D,D	.,D,D	Missense_Mutation
KMT2D	49034129	C	T	p.Asp3560Asn	D	D	D	Missense_Mutation
KMT2D	49040113	G	A	p.Gln2553Ter		A		Nonsense_Mutation
ERBB3	56088653	A	G	p.Lys329Glu	D,D	D,D,D	P,.	Missense_Mutation
IRS2	109783924	GGCCCCGCA	-	p.Gly709_Ala711del				In_Frame_Del
IRS2	109785663	C	T	p.Glu131Lys	D	D	D	Missense_Mutation
ARID4A	58347679	C	T	p.Ser402Leu	D,D,D,D,D	D,D,D,D	D,D,D,D,.	Missense_Mutation
SMG1	18872504	G	A	p.His671Tyr	D,.	D,D,D	D,.	Missense_Mutation
NCOR1	16119477	C	T	p.Glu621Lys	D,.,D,D	D,D,D	P,.,B,.	Missense_Mutation
RNF43	58358604	G	C	p.Pro391Arg	D,.,.,.,.,.	N,N,N,N,N,N,N	B,P,B,B,.,.	Missense_Mutation
PPM1D	60600553	C	T	p.Gln47Ter	.,.	A	.,.	Nonsense_Mutation
YES1	739800	C	T	p.Asp358Asn	.,.,D	D,D,D	.,B,B	Missense_Mutation
VAV1	6772892	C	T	p.Gln29Ter	.,.,.	A	.,.,.	Nonsense_Mutation
ERCC2	45357371	T	C	p.Thr460Ala	D,D,.	D,D	P,P,.	Missense_Mutation
PATZ1	31345530	C	T	p.Glu25Lys	D,D,D,D	D,D,D,D	B,B,B,B	Missense_Mutation
FGFR3	1801837	C	T	p.Arg248Cys	D,D,D,D,.,D,D	A,A,A,A,A,A	D,D,D,D,.,D,.	Missense_Mutation
FGFR3	1804372	A	G	p.Tyr373Cys	D,D,D	A,A,A,A,A,A	P,D,D	Missense_Mutation
LATS1	149683651	G	A	p.Gln480Ter	.,.,.	A,A,D	.,.,.	Nonsense_Mutation
KMT2A	118472558	C	G	p.Gln467Glu	.,D,D,D,.	D,D,D	.,.,D,D,.	Missense_Mutation
CREBBP	3729268	C	-	p.Thr1927LeufsTer49				Frame_Shift_Del
PRPF8	1673545	T	A	p.Ile1157Phe	T,.	D,D	P,P	Missense_Mutation
KDM6A	45083492	T	G	p.Leu1158Arg	.,D,.,.,D	D,D,D,D	.,.,.,.,D	Missense_Mutation
STAG2	124066173	A	T					Splice_Site
EWSR1	29297947	G	C	p.Gly472Ala	.,.,T,T,T,T,T	D,D,D,D,D,D	.,.,B,.,.,.,.	Missense_Mutation
PRDM2	13742133	A	T	p.Arg120Ser	D,T,D,D	D,D,D	.,.,D,D	Missense_Mutation
EPS15	51465317	T	A	p.Ser107Cys	D,D	D,D,D	B,D	Missense_Mutation
PIK3CA	179210192	T	C	p.Cys420Arg	D,.	D	P,.	Missense_Mutation
APC	112819153	G	A	p.Arg374Gln	T,T,T,T	D,D,D	.,P,P,.	Missense_Mutation
CDKN1A	36684295	G	T	p.Trp65Leu	.,.,D,D,D	D,D,D,D,D	D,D,D,D,D	Missense_Mutation
PRKN	161569356	T	A	p.Gln311Leu	D,D,T,.,T,T,D,.	D,D,D,D,D,D	D,.,.,.,.,.,.,.	Missense_Mutation
KMT2A	118471995	C	G	p.Ser279Cys	D,D,D,.	D,D,D	.,D,D,.	Missense_Mutation
KMT2A	118501780	C	G	p.Ser2143Ter	.,.,.	A,A,A	.,.,.	Nonsense_Mutation
ZFP36L1	68790468	-	ACTATAG	p.Ala28LeufsTer2				Nonsense_Mutation
CREBBP	3736117	T	A	p.Leu1549Phe	D,D,.	D,D	D,.,.	Missense_Mutation
SMG1	18834436	-	T	p.Arg2778GlnfsTer2				Frame_Shift_Ins
RBM10	47180006	G	A	p.Arg343His	D,.,D,.	D,D,D	D,P,D,.	Missense_Mutation
PIK3CD	9720219	G	A	p.Val483Met	D,.,D,.,D	D,D,D,D	P,.,P,P,.	Missense_Mutation
PRDM2	13781594	G	A	p.Glu1267Lys	D,D,D,D	D,D,D,D,D,D,D	D,D,.,.	Missense_Mutation
HDAC4	239126569	G	A	p.Pro474Ser	D,.	D,D	D,.	Missense_Mutation
CSMD3	112234381	C	G	p.Trp3575Ser	D,D,D,D	D,D,D,D	B,D,.,D	Missense_Mutation
CREBBP	3731322	AGG	-	p.Ser1680del				In_Frame_Del
RPTOR	80822299	G	A	p.Arg330Gln	.,T,D	D,D,D,D	.,B,.	Missense_Mutation
SMAD4	51078462	G	T	p.Asp552Tyr	D,D,.	D,D,D	D,D,.	Missense_Mutation
KDM6A	45110160	C	T	p.Arg1415Ter	.,.,.,.	A,A,A,A	.,.,.,.	Nonsense_Mutation
ELF3	202015236	-	CG	p.Val345GlyfsTer103				Frame_Shift_Ins
PIK3CA	179234297	A	T	p.His1047Leu	T	D	B	Missense_Mutation
GNA13	65014793	T	C	p.Arg200Gly	D,D	D,D	P,.	Missense_Mutation
KDM6A	45107428	CTGAAGCAATGTCAGACATTGAGGG	-	p.Leu1352LysfsTer48				Frame_Shift_Del
NOTCH2	119915872	AGCTA	-	p.Ile2282ThrfsTer7				Frame_Shift_Del
SOS1	38986191	G	C	p.Pro1212Arg	D,D,D	D,D,D	D,D,.	Missense_Mutation
MECOM	169121118	A	C	p.Phe357Cys	D,.,D,D,D,D,D,D,D	D,D,D,D,D,D,D,D	D,.,.,.,.,.,.,.,.	Missense_Mutation
RASA1	87331427	A	G	p.Arg207Gly	D,D,D,D	D,D,D,D	D,D,.,D	Missense_Mutation
RASA1	87385345	A	T	p.Lys935Ter	.,.,.,.	A,A,A,A	.,.,.,.	Nonsense_Mutation
EBF1	158712320	G	C	p.Asn461Lys	.,D,D	D,D,D	.,B,B	Missense_Mutation
KMT2C	152248051	C	A	p.Asp795Tyr	D,D	N,N	P,P	Missense_Mutation
ADHFE1	66460388	G	C	p.Asp415His	T,T	N,N	B,.	Missense_Mutation
GATA3	8055845	TA	CT	p.Tyr64Leu				Missense_Mutation
MBD6	57525585	G	T	p.Arg206Met	D	N,N	P	Missense_Mutation
MBD6	57526880	CACCAGGAGGACCTGGTCCTCCCCT	-	p.Pro579GlnfsTer88				Frame_Shift_Del
CMTR2	71285239	-	A	p.Thr228TyrfsTer12				Frame_Shift_Ins
ANKRD11	89279281	C	G	p.Ala2421Pro	D,D,.	D,D	D,D,D	Missense_Mutation
DNMT3B	32797264	GAGCTGCTGCTTTGCAGCAACAC	-	p.Leu489ProfsTer57				Frame_Shift_Del
KDM6A	45063507	CTCTGGCCAGCAGC	-	p.Ser591ThrfsTer9				Frame_Shift_Del
SMC1A	53405674	T	A					Splice_Site
ATRX	77508428	G	A	p.Gln2468Ter	.,.	D,D	.,.	Nonsense_Mutation
ATP2B3	153562214	T	A	p.Val1044Asp	D,D,D,D,D	D,D,D,D,D,D	P,P,.,B,P	Missense_Mutation
JAK1	64845550	T	C	p.Lys693Arg	T	N	B	Missense_Mutation
LRP1B	140386000	G	A	p.Thr3475Ile	D	D	D	Missense_Mutation
EPHB1	135201482	C	G	p.Asp713Glu	D,.,D	D,D	D,.,.	Missense_Mutation
ZFP36L1	68790164	-	A	p.Cys129LeufsTer2				Frame_Shift_Ins
ZFHX3	72795807	T	C	p.Asn2292Ser	D,D,.	D,D	D,.,D	Missense_Mutation
ERBB2	39710409	G	T	p.Asp277Tyr	.,.,D,D,.,D	D,D,D,D,D,D,D,D,D	.,P,.,P,.,P	Missense_Mutation
RBM10	47185617	C	T	p.Ser781Leu	D,.,D,.	D,D,D	D,D,D,.	Missense_Mutation
MED12	71135247	G	C	p.Lys1673Asn	.,D,T	D,D,D	D,D,D	Missense_Mutation
PIK3CA	179218303	G	A	p.Glu545Lys	D,.	D	D,.	Missense_Mutation
FBXW7	152337932	C	T	p.Trp244Ter	.,.,.,.,.,.	A,A,A,A	.,.,.,.,.,.	Nonsense_Mutation
DDX4	55760234	C	G	p.Phe54Leu	T,T,T,T,D,T,T,D	D,N,N,N	.,B,B,.,.,.,B,.	Missense_Mutation
REV3L	111373476	G	C	p.Pro1627Ala	D,D,D,D	D,D,D,D	B,B,.,B	Missense_Mutation
KMT2C	152176758	G	A	p.Gln2899Ter	.,.	A,A	.,.	Nonsense_Mutation
INPPL1	72225132	G	C	p.Glu50Gln	D	D,D	D	Missense_Mutation
CCNB1IP1	20311679	G	T	p.Phe235Leu	T,T,T,T,T,T	D,D,D,D,D,D	D,D,D,D,D,D	Missense_Mutation
BAZ1A	34792820	C	T	p.Glu489Lys	D,D,D	D,D,D	P,P,P	Missense_Mutation
ARID4A	58366224	C	T	p.Gln1173Ter		A,D,D,D		Nonsense_Mutation
TNFSF13	7560428	C	T	p.Arg195Ter	.,.,.,.,.,.,.,.	A,A,A,A,A,A,A,A	.,.,.,.,.,.,.,.	Nonsense_Mutation
STAT3	42326127	T	C	p.Ile452Val	T,.,T,.,T	D,D,D,D,D	B,.,.,B,B	Missense_Mutation
KDM6A	45059414	C	-	p.Ser381ArgfsTer58				Frame_Shift_Del
PIK3CD	9715588	T	A	p.Ser63Arg	T,.,T,.,T	D,D,D	B,.,B,B,.	Missense_Mutation
ARID1A	26729807	A	T	p.Met432Leu	.,.,D,D,D,D,.,.	D,D,D	.,.,B,B,.,.,.,.	Missense_Mutation
ARID1A	26771290	A	T	p.Lys1124Ter	.,.,.,.,.,.	A,A,A	.,.,.,.,.,.	Nonsense_Mutation
CSF3R	36472313	G	A	p.Arg308Cys	D,D,D,D,D	D,D,D,D,D,D,D,D	D,D,D,D,D	Missense_Mutation
MUTYH	45332457	C	A	p.Arg213Leu	D,D,D,D,D,D,D,D,D,D,D,D	D,D,D,D,D,D,D,D,D,D,D,D,D,D	.,.,.,.,.,D,D,.,D,.,.,.	Missense_Mutation
BCL9	147624291	A	G	p.Thr1205Ala	T	N	B	Missense_Mutation
NTRK1	156873936	T	A	p.Phe385Tyr	T,T,T,T	D,D,D,D	.,B,P,.	Missense_Mutation
DDR2	162761260	T	A	p.Val302Glu	.,D,D	D,D	D,D,D	Missense_Mutation
ABL2	179109243	A	T	p.Met675Lys	D,D,D,D,D,D,D	D,D,D,D,D,D,D,D	P,P,D,B,P,P,P	Missense_Mutation
MDM4	204542888	T	A	p.Leu206Met	.,D,D,D,D	D,D,D,D,D	.,.,D,.,.	Missense_Mutation
IKBKE	206473301	A	T	p.Lys25Met	.,.,.,.	D,D	.,D,.,.	Missense_Mutation
RANBP2	108758515	G	T	p.Gly857Trp	D	D,N	D	Missense_Mutation
PPARG	12416780	A	T	p.Gln269Leu	T,T,T,.,.,.,T,T,T	D,D,D,D,D,D,D,D	.,.,.,.,.,.,.,.,B	Missense_Mutation
PBRM1	52627312	G	A	p.Ser501Phe	D,D,D,D,D,D,D,D,D,D	D,D,D,D,D,D,D,D	D,D,D,D,D,D,D,D,.,.	Missense_Mutation
FOXP1	71015582	T	G	p.Glu314Ala	D,.,D,D,.,.,.,.,.,.,.,.,D,.,D,.,.,.,.,.,.,.,.,.,.,.,.,.,.	D,D,D,D,D,D,D	D,.,D,.,D,.,.,.,.,.,.,.,D,.,.,.,.,D,.,.,D,.,.,.,.,.,.,.,.	Missense_Mutation
FOXP1	71053641	G	A	p.Gln139Ter	.,.,.,.,.,.,.,.,.,.,.,.,.,.,.,.,.,.,.,.,.,.,.,.,.,.,.,.,.	A,A,A,A,A,A,D	.,.,.,.,.,.,.,.,.,.,.,.,.,.,.,.,.,.,.,.,.,.,.,.,.,.,.,.,.	Nonsense_Mutation
RYBP	72379140	T	A					Splice_Site
ROBO1	78639777	T	A	p.Ser1002Cys	.,D,.,.,D,D	D,D,D,D	.,D,.,.,.,.	Missense_Mutation
ROBO1	78661073	T	A	p.Gln759His	.,D,.,.,D,D	D,D,D,D	.,D,.,.,.,.	Missense_Mutation
CBLB	105702431	T	A	p.Asp541Val	.,D,.,D	D,D,D,D	B,B,P,.	Missense_Mutation
GATA2	128481932	T	A	p.Arg344Ter	.,.	A,A,D	.,.	Nonsense_Mutation
PRKCI	170291857	G	T	p.Gly403Ter		A		Nonsense_Mutation
TBL1XR1	177046134	T	C	p.His307Arg	D,D	D,D	P,P	Missense_Mutation
ETV5	186079862	T	C	p.Gln202Arg	T,T	N,N,N	B,B	Missense_Mutation
ETV5	186105822	-	C					Splice_Site
PTPN13	86758324	-	A	p.Asp1099ArgfsTer35				Frame_Shift_Ins
FAT4	125317878	C	-	p.Pro490ArgfsTer5				Frame_Shift_Del
FAT4	125319607	T	C	p.Tyr1066His	D	D	D	Missense_Mutation
FAT1	186603174	A	G					Splice_Site
FAT1	186606162	T	A	p.Arg3420Ter	.,.	A	.,.	Nonsense_Mutation
FAT1	186620906	T	A	p.Lys1894Ter	.,.	A	.,.	Nonsense_Mutation
RICTOR	38949817	G	A	p.Ser1344Phe	D,D	D,D	D,D	Missense_Mutation
ARHGEF28	73832455	A	T	p.Asp381Val	D,D,D,D,D,D	D,D,D,D,D,D,D	P,.,P,.,P,.	Missense_Mutation
APC	112838230	A	T	p.Gln879Leu	D,D,D,D	D,D,D	.,P,P,.	Missense_Mutation
ARHGAP26	142903662	G	T	p.Gln275His	D,.,D,.,.	D,D	B,P,B,.,.	Missense_Mutation
FGFR4	177092348	A	T	p.Gln252Leu	D,D,D,D	D,D,D,D,D	D,.,D,D	Missense_Mutation
FLT4	180630226	G	A	p.Ser171Leu	T,T,T,.	D,D,D	B,.,B,B	Missense_Mutation
STK19	31979541	A	T	p.Asp154Val	D,D	D,D	D,D	Missense_Mutation
ROS1	117288493	T	A	p.Ter2342LeuextTer1	.,.	N,N	.,.	Nonstop_Mutation
ROS1	117318189	T	A	p.Ser1996Cys	D,D	D,D	D,.	Missense_Mutation
HGF	81725956	T	A	p.Thr368Ser	.,T,T	D,D	B,B,B	Missense_Mutation
CUX1	102196693	-	C	p.Pro431SerfsTer16				Frame_Shift_Ins
CUX1	102239340	A	T	p.Ser1215Cys	.,.,D,D,.,D,T,D	D,D,D,D,D,D,D,D,D,D,D,D,D	.,.,D,D,D,.,.,.	Missense_Mutation
PIK3CG	106905191	G	C	p.Gly1038Ala	D,D,D	D,D,D	D,D,D	Missense_Mutation
CNTNAP2	148217443	A	T	p.Ser1056Cys	D,.,.	D,D	D,D,.	Missense_Mutation
CNTNAP2	148415456	T	A	p.Leu1279Gln	D,.,.,.	D,D	D,D,.,.	Missense_Mutation
PABPC1	100721475	G	-	p.Ile37SerfsTer10				Frame_Shift_Del
UBR5	102258990	T	C	p.Glu2699Gly	D,D,D,D	D,D,D,D	D,.,.,D	Missense_Mutation
CSMD3	112255260	A	T	p.Cys3344Ser	D,D,D,D	D,D,D,D	B,D,.,D	Missense_Mutation
EXT1	117819779	-	A	p.Ser478PhefsTer43				Frame_Shift_Ins
NTRK2	84670884	A	T	p.Ser46Cys	T,T,T,T,T,T,T,T	N,N,N,N,N,N,N,N	B,P,P,P,P,B,P,P	Missense_Mutation
TSC1	132925681	A	C	p.Leu90Arg	D,D,.,.,.,.,.,.,.,.,.,.,.,D,.,.	D,D,D,D,D	D,D,.,D,.,D,.,.,D,D,D,.,.,D,.,.	Missense_Mutation
VAV2	133769488	T	G	p.Tyr788Ser	T,T	D,D,D	D,.	Missense_Mutation
GATA3	8055774	A	T	p.Gln40Leu	.,.,T,.,T	D,D	.,.,B,B,B	Missense_Mutation
ARID5B	62092605	G	C	p.Glu1048Gln	D,D	D,D	B,.	Missense_Mutation
PRF1	70599005	A	T	p.Leu239Gln	D,D	D,D,D	D,D	Missense_Mutation
FGFR2	121515257	T	A	p.Ile383Leu	T,T,.,T,.,T,T,T,.,T,T,T,T,T	D,D,D,D,D,D,D,D,D,D,D	.,B,.,B,.,B,.,.,.,.,B,B,.,.	Missense_Mutation
MKI67	128104248	T	A	p.Gln2531Leu	D,D	N,N	P,P	Missense_Mutation
SDHAF2	61446059	A	T	p.Glu163Asp	D	D,N	B	Missense_Mutation
RPS6KB2	67433214	T	C	p.Ser266Pro	D	D	P	Missense_Mutation
LRP5	68406522	A	T					Splice_Site
INPPL1	72233688	C	A	p.Ser719Tyr	D,D,.	D,D,D	D,.,.	Missense_Mutation
KMT2A	118473963	A	G	p.Lys935Arg	.,D,D,D,.	D,D,D	.,.,D,D,.	Missense_Mutation
ETNK1	22661184	A	G	p.Ile227Val	T	D	P	Missense_Mutation
ARID2	45860948	A	T	p.Lys1641Ter	.,.,.,.	A,A,A,A,A	.,.,.,.	Nonsense_Mutation
KMT2D	49026548	C	T	p.Gly5140Arg	D	D	D	Missense_Mutation
KMT2D	49028015	C	A	p.Gly4837Cys	D	D	P	Missense_Mutation
GLI1	57465860	T	A	p.Tyr233Asn	D,D,D,D,D	D,D,D	.,.,D,.,.	Missense_Mutation
LGR5	71584089	G	C	p.Leu693Phe	T,T,T	N,N,N	B,.,B	Missense_Mutation
ALDH1L2	105058145	A	T	p.Phe405Leu	T	D,D	B	Missense_Mutation
PTPN11	112453284	A	T	p.Gln141Leu	T,T,.,.	D,D	B,B,.,.	Missense_Mutation
KSR2	117761201	G	-	p.Asn266ThrfsTer6				Frame_Shift_Del
NCOR2	124486462	T	A	p.Glu71Val	D,D,D,D,D	D,D,D,D,D,D	.,.,D,.,.	Missense_Mutation
INTS6	51382112	T	A	p.Lys398Ter	.,.,.,.,.	A,A,A,A,D	.,.,.,.,.	Nonsense_Mutation
GPC5	91448821	A	T	p.Glu75Val	D	D	D	Missense_Mutation
RAD51	40701185	A	T	p.Lys70Ile	D,D,D,D,D,D,D,.	D,D,D,D,D	.,P,D,.,.,.,.,.	Missense_Mutation
POLG	89330101	T	A	p.Arg279Trp	D,D	D,D	P,P	Missense_Mutation
BLM	90803718	A	T	p.Lys1186Ter		A,D		Nonsense_Mutation
CHD2	92955495	A	T	p.Ile598Phe	.,T	D,D	D,B	Missense_Mutation
IGF1R	98939337	A	C	p.Glu1145Ala	.,.,D,D	D,D	P,D,P,D	Missense_Mutation
TSC2	2063031	T	G	p.Leu474Arg	T,.,.,T,.,T,.,.,T,T,.,.,.,.,T	D,D,D,D,D,D,D	B,.,.,.,P,B,.,.,P,B,.,.,.,.,.	Missense_Mutation
SETD1A	30964872	A	T	p.Gln377Leu	D	N	B	Missense_Mutation
ANKRD11	89280330	G	T	p.Ser2071Ter	.,.,.	A,A	.,.,.	Nonsense_Mutation
ALOX12B	8073255	T	A	p.Lys607Ter	.,.,.	A	.,.,.	Nonsense_Mutation
PER1	8142837	T	A					Splice_Site
PER1	8150124	T	A	p.Ser126Cys	D,.,D,.,.	D,D,D	D,.,.,.,.	Missense_Mutation
ERBB2	39715912	A	T	p.Thr496Ser	.,.,T,T,T,.,T	D,N,N,N,N,N,N,N,N	.,B,.,B,B,.,B	Missense_Mutation
STAT3	42323598	T	A	p.Gln543Leu	T,.,T,.,T	D,D,D,D,D	B,.,.,B,B	Missense_Mutation
SPOP	49600445	T	G	p.Tyr353Ser	D,D,D,D	D,D,D,D,D	B,B,B,B	Missense_Mutation
CLTC	59620136	C	T	p.Ala2Val	.,D,D,.,.	D,D,N	.,P,D,.,.	Missense_Mutation
CLTC	59647557	A	G	p.Gln137Arg	.,T,T	D,D,D	.,B,D	Missense_Mutation
PPM1D	60648074	T	C	p.Tyr337His	.,T	D	.,B	Missense_Mutation
ACTG1	81510808	T	C	p.Tyr337Cys	.,.,.,.,.,.	D,D,D,D,N	D,D,D,D,D,D	Missense_Mutation
SETBP1	44951837	A	T	p.Arg833Ter	.,.	A	.,.	Nonsense_Mutation
DOT1L	2189764	A	T	p.Tyr78Phe	T,T	D	.,.	Missense_Mutation
DOT1L	2217037	C	T	p.Arg831Trp	D	N	B	Missense_Mutation
DNM2	10830205	-	C	p.Leu793ProfsTer31				Frame_Shift_Ins
SMARCA4	11019637	G	A	p.Gly851Glu	T,.,.,.,.,.,.,.,.,.,T,.,T,.,T,.,.,T,.,.,.,.	D,D,D,D,D,D,D,D,D	P,.,P,.,.,.,.,.,.,.,P,.,.,.,.,.,.,P,.,.,.,.	Missense_Mutation
NOTCH3	15161138	T	A	p.Asn2164Tyr	D	D	B	Missense_Mutation
BRD4	15257073	G	T	p.Ala481Asp	T,T,T,.	D,D,D	B,B,.,.	Missense_Mutation
CEBPA	33301543	C	T	p.Arg291His	D	D	D	Missense_Mutation
KMT2B	35727879	A	T					Splice_Site
CBLC	44790032	A	T	p.Asn316Tyr	D,D,.	D,D	D,P,D	Missense_Mutation
ARHGAP35	46937400	A	C	p.Glu1273Ala	.,D	D	.,.	Missense_Mutation
ASXL1	32433428	A	C	p.Lys410Asn	T,.,.,.,D	D,D	P,P,P,.,.	Missense_Mutation
RBM10	47181949	A	T					Splice_Site
ZMYM3	71249634	T	A	p.Ser433Cys	D,D,D,D,D,D	D,D,D,D,D,D,D,D	D,D,.,.,D,.	Missense_Mutation
ELF3	202012039	A	-	p.Asn83ThrfsTer72				Frame_Shift_Del
ACVR1	157765930	C	T	p.Ala353Thr	D,D,D,D	D,D,D,D	D,D,D,D	Missense_Mutation
BAP1	52406363	C	G	p.Asp225His	D	D,D	D	Missense_Mutation
BAP1	52407219	G	A	p.Arg179Trp	D,D,D	D,D	P,.,.	Missense_Mutation
CNTNAP2	147108328	G	T	p.Lys244Asn	D,.	N	P,P	Missense_Mutation
EP300	41173741	C	-	p.Leu1580SerfsTer18				Frame_Shift_Del
GNB1	1789197	C	T	p.Asp258Asn	.,.,D	D,D,D	P,.,P	Missense_Mutation
PIK3CD	9721508	G	A	p.Asp626Asn	T,.,T,.,T	D,D,D,D	D,.,D,D,.	Missense_Mutation
ARNT	150836316	G	A	p.Arg222Cys	D,D,D,D	D,D,D,D	D,.,P,P	Missense_Mutation
ABL2	179126559	C	T	p.Glu169Lys	D,D,D,D,D,D,D,D	D,D,D,D,D,D,D,D,D	D,P,P,P,D,P,P,P	Missense_Mutation
FBXO11	47834642	G	A	p.His291Tyr	D,D	D,D,D	.,P	Missense_Mutation
PAX8	113235396	G	A	p.Ser362Leu	.,D	A,A,D,D,D,D	B,B	Missense_Mutation
ERBB4	211561940	G	A	p.Ser817Leu	.,D,D	D,D,D	.,D,D	Missense_Mutation
IRS1	226795585	C	T	p.Glu1052Lys	T	N	B	Missense_Mutation
FBLN2	13629907	C	T	p.Ser977Phe	T,D,T	N,N,N,N	P,P,P	Missense_Mutation
SETD2	47101474	G	A	p.Gln1667Ter	.,.	A	.,.	Nonsense_Mutation
MST1	49685649	C	T	p.Cys445Tyr	D	D,D	D	Missense_Mutation
TBL1XR1	177051711	C	T	p.Asp74Asn	T,T,D,D,.,.,D,.,.,T,T,D	D,D	D,D,.,.,.,.,.,.,.,.,.,.	Missense_Mutation
SOX2	181712592	G	A	p.Glu78Lys	D	D,D	P	Missense_Mutation
FBXW7	152328316	C	T	p.Gly437Glu	.,D,D,.,D,.	D,D,D,D	D,D,D,D,D,D	Missense_Mutation
NSD1	177135659	G	A	p.Glu186Lys	D	D,D,D,N,N	B	Missense_Mutation
CCND3	41940500	C	T	p.Arg95Gln	T,T,T,T,T,.,T,T,D	D,D,D,D,D,D,D	B,.,B,.,.,.,.,.,.	Missense_Mutation
NFKBIE	44265298	C	A	p.Asp17Tyr	.,D	D	.,D	Missense_Mutation
CCNC	99549562	C	T	p.Asp182Asn	D,D,D,D,D,D,D,D,.	D,D,D,D,D,D	D,.,.,.,.,.,.,.,.	Missense_Mutation
TNFAIP3	137880226	G	A	p.Glu688Lys	.,D,.	D	B,B,.	Missense_Mutation
POT1	124841080	G	C	p.Ser421Ter	.,.,.	A,A	.,.,.	Nonsense_Mutation
KMT2C	152177838	G	A	p.Gln2539Ter	.,.,.	A,A	.,.,.	Nonsense_Mutation
PREX2	68192524	C	T	p.Arg1535Trp	D	D	D	Missense_Mutation
PABPC1	100717876	C	T	p.Glu134Lys	D,D,D,.,D	D,D,D	P,.,D,.,.	Missense_Mutation
SHOC2	110964656	G	A	p.Glu100Lys	T,T	D,D	B,B	Missense_Mutation
TCF7L2	112950853	G	A	p.Glu33Lys	D,D,D,D,D,.,D,D,D,D,D,.	D,D,D,D,D,D,D,D,D,D,D,D	.,P,.,.,.,P,.,.,.,.,B,.	Missense_Mutation
TCF7L2	112951274	G	A					Splice_Site
MKI67	128103307	G	A	p.Arg2845Cys	T,T	N,N	B,B	Missense_Mutation
SDHAF2	61445992	G	C	p.Arg141Thr	D	D,D	B	Missense_Mutation
KMT2A	118501838	T	A	p.Cys2162Ter	.,.,.	A,A,A	.,.,.	Nonsense_Mutation
PTPN6	6957701	GGGCCCTACTCTGTGACCAACTGCGGGGAGCATGACA	-	p.Gly375GlnfsTer19				Frame_Shift_Del
KMT2D	49043725	C	G	p.Gly1793Arg	D	N	D	Missense_Mutation
GLI1	57467420	G	A	p.Glu334Lys	D,D,D,D	D,D,D	.,P,.,.	Missense_Mutation
LGR5	71566669	G	A	p.Asp323Asn	T,T,T	D,D,D	B,.,B	Missense_Mutation
SETD1B	121810698	G	A	p.Glu585Lys	.,D,D,.	D,D	B,.,.,B	Missense_Mutation
EIF2B1	123622671	G	A	p.Pro240Ser	D	D,D,D	D	Missense_Mutation
ANKRD11	89274915	G	A	p.His2538Tyr	D,D,.,.	D,D	D,D,.,D	Missense_Mutation
ANKRD11	89291067	G	A	p.Gln115Ter	.,.,.,.,.,.,.,.,.,.,.	A,A	.,.,.,.,.,.,.,.,.,.,.	Nonsense_Mutation
PRPF8	1650891	C	T	p.Glu2307Lys	D,.	D,D	B,B	Missense_Mutation
BRCA1	43092335	C	A	p.Glu1066Ter	.,.,.,.	A,A,A,A,A,A,D,D,D,D,D,D,D,D	.,.,.,.	Nonsense_Mutation
CLTC	59647480	G	A	p.Trp111Ter	.,.,.,.	A,A,D	.,.,.,.	Nonsense_Mutation
GNA13	65053671	G	A	p.Ser114Leu	T,T	D,D	B,.	Missense_Mutation
KEAP1	10492250	C	T	p.Glu218Lys	D,D,.	D,D	P,P,.	Missense_Mutation
CALR	12943842	G	A	p.Glu395Lys	T	D,D	B	Missense_Mutation
AKT2	40257052	C	T	p.Glu17Lys	D,D,D,D,.,.,D,D,D,.,D,.,D,.,.,D,D	D,D,D	D,.,.,.,.,.,.,.,.,.,.,.,.,.,.,.,.	Missense_Mutation
ERF	42249609	G	C	p.Ser168Cys	D,D,.	N,N	P,.,.	Missense_Mutation
ERCC2	45357298	G	A	p.Thr484Met	D,D,T	D,D	P,P,.	Missense_Mutation
NCOA3	47651123	C	T	p.Gln1265Ter	.,.,.	A,A,A,A,A	.,.,.	Nonsense_Mutation
ZNRF3	28987112	G	A	p.Glu113Lys	D,D,D	D,D,D,D	P,.,.	Missense_Mutation
BCOR	40063668	C	T	p.Glu1263Lys	D,D,D,D,D,D,D	D,D,D,D,D	.,.,P,D,D,P,.	Missense_Mutation
KDM5C	53193624	A	G	p.Leu1377Pro	T,T,T,T,T	D,D,D,D,D	.,P,.,.,.	Missense_Mutation
KDM5C	53198578	C	T	p.Glu810Lys	D,D,D,D,D	D,D,D,D,D	.,P,.,.,.	Missense_Mutation
RPL10	154400703	T	G	p.Ile165Ser	D,D,.,D,D,D	D,D,D,D	.,.,.,.,.,.	Missense_Mutation
SPEN	15930900	G	C	p.Asp1554His	D	D	D	Missense_Mutation
JAK1	64850830	G	A	p.Arg577Trp	D	D	P	Missense_Mutation
FOXP1	71052617	G	A	p.Gln144Ter	.,.,.,.,.,.,.,.,.,.,.,.,.,.,.,.,.,.,.,.,.,.,.,.,.,.,.,.,.	A,A,A,A,A,A,D	.,.,.,.,.,.,.,.,.,.,.,.,.,.,.,.,.,.,.,.,.,.,.,.,.,.,.,.,.	Nonsense_Mutation
CBLB	105693552	C	G	p.Asp666His	.,D,.,D	D,D,D,D	D,D,D,.	Missense_Mutation
CBLB	105734039	C	G	p.Leu391Phe	.,D,.,D	D,D,D,D,D	D,D,P,.	Missense_Mutation
PIK3CB	138664007	C	G	p.Glu899Gln	T,T,T	D,D,D	P,P,P	Missense_Mutation
PIK3CB	138664025	C	T	p.Asp893Asn	T,T,T	D,D,D	B,B,B	Missense_Mutation
NSD2	1976539	G	A	p.Arg1229Lys	T,T,T,T,T	N,N,N,N,N	B,B,B,B,.	Missense_Mutation
EZH2	148815040	C	T					Splice_Site
NRG1	32548779	G	A	p.Arg18Gln	T,T,T,T,T	N,N,N,N,N,N,N,N,N,N,N	.,B,B,B,B	Missense_Mutation
UBR5	102285137	C	T	p.Glu1896Lys	T,T,T	D,D,D	P,.,P	Missense_Mutation
SMARCA2	2123896	G	A	p.Val1314Met	D,.,D,D,D	D,D,D,D	D,.,D,D,D	Missense_Mutation
KLF4	107489016	C	T	p.Asp14Asn	T,.,T,.	N	B,.,.,.	Missense_Mutation
MLLT10	21673806	C	G	p.Ser503Cys	.,D,D,D,D	D,D,D,D	D,.,D,D,.	Missense_Mutation
MKI67	128101665	C	T	p.Glu3100Lys	T,T	N,N	B,B	Missense_Mutation
KMT2D	49039604	C	G	p.Arg2687Pro	D	D	D	Missense_Mutation
EIF2B1	123630259	C	G	p.Met93Ile	T,D,D	D,D,D,D	B,P,.	Missense_Mutation
POLE	132680040	C	A	p.Glu113Ter	.,.	A,A,A	.,.	Nonsense_Mutation
NUTM1	34348235	G	A	p.Glu123Lys	D,.,D,D	N,N,N	.,P,.,P	Missense_Mutation
IQGAP1	90441610	G	A	p.Glu252Lys	T	D,D	B	Missense_Mutation
CREBBP	3738605	A	T	p.Tyr1450Asn	D,D,.	D,D	D,.,.	Missense_Mutation
ZFHX3	72958264	C	T	p.Glu628Lys	T,.	D,D	P,P	Missense_Mutation
RFWD3	74623955	C	G	p.Lys766Asn	D,.	D,D	D,D	Missense_Mutation
TP53	7674241	G	C	p.Ser241Cys	D,D,.,.,.,.,.,.,.,D,.,.,D,D,.,.,D,.,.,D,D	D,D,D,D,D,D	D,.,.,.,.,.,.,.,.,D,.,D,D,D,.,.,D,.,.,.,D	Missense_Mutation
ERBB2	39711955	C	T	p.Ser310Phe	.,.,D,D,D,.,D	D,D,D,D,D,D,D,D,D	.,D,.,D,D,.,D	Missense_Mutation
RNF43	58358784	G	A	p.Ser331Phe	D,.,.,.,.,.	D,D,N,N,N,N,N	B,B,B,B,.,.	Missense_Mutation
DNMT1	10135784	G	T	p.Phe1575Leu	D,D	D,D,D	D,D	Missense_Mutation
KDM6A	45089879	C	T	p.Gln1281Ter	.,.,.,.,.	A,A,A,A	.,.,.,.,.	Nonsense_Mutation
NUF2	163327486	A	T					Splice_Site
ELF3	202013952	-	TG	p.Ala312TrpfsTer14				Frame_Shift_Ins
MITF	69937858	A	T	p.Ile131Leu	T,T,.,T,T,T,T,T,T,T,.,T	D,D,D,D,D,D,D,D,D	B,.,B,.,.,B,B,.,B,B,.,.	Missense_Mutation
MITF	69941285	A	T	p.Glu239Val	D,D,.,D,D,D,D,D,D,D,D	D,D,D,D,D,D,D,D,D	P,.,P,.,.,P,P,.,B,P,.	Missense_Mutation
FOXL2	138946157	A	T	p.Leu189Gln	.,D	D	D,D	Missense_Mutation
TBL1XR1	177032996	T	A	p.Lys464Ile	D,D	D,D	P,P	Missense_Mutation
NSD2	1951157	A	T	p.Lys656Ile	D,D,D,D	D,D,D,D	P,P,P,P	Missense_Mutation
PDGFRA	54277457	A	T	p.Gln619Leu	T,D	D,D	.,D	Missense_Mutation
FAT1	186707706	GT	-	p.His707LeufsTer10				Frame_Shift_Del
APC	112838986	A	T	p.Gln1131Leu	D,D,D,D	D,D,D	.,B,B,.	Missense_Mutation
HLA-A	29942563	A	T	p.Met4Leu	D,D,D,.,.	N,N,N,N	B,B,B,P,.	Missense_Mutation
LTB	31580986	T	A	p.Gln153Leu	T	N,N	B	Missense_Mutation
EPHA7	93410828	T	A	p.Thr169Ser	D,D	D,D	D,D	Missense_Mutation
PRKN	161548954	C	A	p.Gly328Val	D,D,D,.,D,D,D,.	D,D,D,D,D,D	D,.,.,.,.,.,.,.	Missense_Mutation
CARD11	2937214	T	A	p.Glu388Asp	T	N	B	Missense_Mutation
INHBA	41690395	T	A	p.Gln179Leu	D,D,.	D,D	B,B,B	Missense_Mutation
GTF2I	74733921	A	T					Splice_Site
HGF	81725921	T	A	p.Gln379His	.,T,T	D,D	B,B,B	Missense_Mutation
TRRAP	98925166	C	T	p.Arg960Trp	T,T,.,D	D,D,D	B,B,.,.	Missense_Mutation
UBR5	102314821	T	A	p.Glu606Val	D,D,D	D,D,D	D,.,D	Missense_Mutation
RSPO2	107960800	A	T	p.Cys101Ser	D,D,D,D,D,D,D	D,D,D,D	.,D,D,.,.,.,.	Missense_Mutation
CSMD3	113019073	A	T	p.Tyr342Asn	D,D,D	D,D,D,N	D,P,B	Missense_Mutation
PTPRD	8504261	T	A	p.Lys608Ter	.,.,.	A,A,A,A,A,N,N,N,N,N,N	.,.,.	Nonsense_Mutation
MLLT10	21673637	A	T	p.Thr447Ser	.,T,T,T	N,N,N,N	B,.,B,B	Missense_Mutation
FGF4	69773425	A	C	p.Tyr169Asp	D	D	D	Missense_Mutation
KMT2D	49026815	T	A	p.Asn5051Tyr	T	D	D	Missense_Mutation
LRIG3	58878920	T	A	p.Ile663Phe	D,D	D,D	D,D	Missense_Mutation
NCOR2	124350713	T	A	p.Lys1240Ter	.,.,.,.,.,.	A,A,A,A,A,A	.,.,.,.,.,.	Nonsense_Mutation
FLT1	28396993	T	A	p.Thr543Ser	T,T,.,.	N,N	B,B,B,.	Missense_Mutation
FOXO1	40560163	T	A	p.Gln443Leu	D	D	B	Missense_Mutation
KNL1	40641015	A	T	p.Gln1929Leu	D,D	N,N	P,P	Missense_Mutation
LTK	41513031	T	A	p.Lys45Ter	.,.,.	A,A,A,N	.,.,.	Nonsense_Mutation
MGA	41711083	A	T	p.Lys940Ter	.,.,.,.,.,.	A,A,A,A,A	.,.,.,.,.,.	Nonsense_Mutation
POLG	89333498	T	A	p.Gln86Leu	D,D	D,D	D,D	Missense_Mutation
GRIN2A	9840698	T	A	p.Ser534Cys	D,D,D,D	D,D,D,D,D,D	D,.,.,D	Missense_Mutation
CDH11	64998681	G	A	p.Thr135Ile	D,D,D,D	D,D,D	D,B,.,.	Missense_Mutation
FOXF1	86510892	A	T	p.Lys108Met	D	D	D	Missense_Mutation
TP53	7675197	T	A	p.Lys139Ter	.,.,.,.,.,.,.,.,.,.,.,.,.,.,.,.,.,.,.,.	A,A,A,A,A,A	.,.,.,.,.,.,.,.,.,.,.,.,.,.,.,.,.,.,.,.	Nonsense_Mutation
TP53	7675238	T	A					Splice_Site
NF1	31357272	A	T	p.Thr2625Ser	T,T,T	D,D,D,D	D,B,.	Missense_Mutation
IKZF3	39792891	T	A	p.Glu69Val	D,D,D,D,D,D,D,D,.	D,D,D,D,D,D,D,D,D,D,D,N,N	D,D,P,B,D,D,P,D,D	Missense_Mutation
PPM1D	60600691	C	T	p.Arg93Cys	.,D	D	.,B	Missense_Mutation
SMAD4	51065450	A	T	p.Tyr328Phe	T,T,.	D,D,D	P,P,.	Missense_Mutation
SERPINB3	63659434	T	A	p.Lys106Ter	.,.	A,A	.,.	Nonsense_Mutation
STK11	1220431	A	T	p.Lys175Ter	.,.,.	A	.,.,.	Nonsense_Mutation
RNASEH2A	12807214	A	T	p.Thr70Ser	T,.	D	B,.	Missense_Mutation
AKT2	40242643	T	A	p.Lys111Met	D,D,D,.,.,.,.,D,D,D,.,D,D	D,D,D	P,.,.,.,.,.,.,.,.,.,.,.,.	Missense_Mutation
ARHGAP35	46920881	G	A	p.Ala736Thr	.,T	D	.,.	Missense_Mutation
POLD1	50401886	A	T	p.His142Leu	D,.,.,.,.	D	P,.,.,.,P	Missense_Mutation
SIRPA	1921577	T	A	p.Tyr207Asn	D,.,D,D	D,D,D	D,D,D,D	Missense_Mutation
PTPN1	50565005	A	T	p.Asn64Ile	T	D,D	P	Missense_Mutation
PIGA	15331818	A	T	p.Val38Glu	D,.,.,.	D,D,D	D,D,D,.	Missense_Mutation
KDM6A	45082615	A	-	p.Asp1114ValfsTer21				Frame_Shift_Del
ARAF	47567237	T	A	p.Leu294Gln	.,T	D,D	.,P	Missense_Mutation
CCNB3	50310295	A	T	p.Asn709Ile	D,D	N,N,N,N	B,B	Missense_Mutation
MED12	71120132	A	T	p.Glu172Val	.,D,D	D,D,D	D,B,B	Missense_Mutation
STAG2	124061258	T	A	p.Met484Lys	D,D,D,D,D,D	D,D,D,D,D,D	.,B,B,B,B,B	Missense_Mutation
TERT	1293342	C	T	p.Arg515Gln	T,T	N,N,N,N	B,B	Missense_Mutation
TRIM24	138460774	T	G	p.Ser76Ala	D,D	N,N,N	P,D	Missense_Mutation
KMT2C	152159004	CCTC	-	p.Gly3842GlufsTer46				Frame_Shift_Del
RPS6KB2	67429188	G	A	p.Gly63Glu	T,T	D,D,D	.,D	Missense_Mutation
KMT2D	49024860	C	A	p.Glu5291Ter		A		Nonsense_Mutation
KMT2D	49039889	G	T	p.Tyr2627Ter		A		Nonsense_Mutation
KMT2C	152148941	CTGT	-	p.Thr4328SerfsTer3				Frame_Shift_Del
KMT2D	49032794	GC	AA	p.Gln3970_Gln3971delinsHisTer				Nonsense_Mutation
KMT2D	49038868	G	A	p.Arg2830Ter		A		Nonsense_Mutation
NAB2	57091918	G	C	p.Glu293Gln	.,D	D,D,D	D,.	Missense_Mutation
USP8	50490441	CTC	-	p.Ser719del				In_Frame_Del
SMAD3	67190419	G	C	p.Gln387His	D,D,D,D	D,D,D,D,D	D,.,.,.	Missense_Mutation
CREBBP	3850887	T	-	p.Gln69HisfsTer18				Frame_Shift_Del
CREBBP	3850889	T	A	p.Gln69Leu	D,D	D,D	D,.	Missense_Mutation
ARID1A	26773884	C	T	p.Gln1363Ter	.,.,.,.,.,.	A,A,A,D	.,.,.,.,.,.	Nonsense_Mutation
ERCC3	127280454	C	A	p.Cys507Phe	D,.	D,D	D,.	Missense_Mutation
FGFR3	1804362	G	T	p.Gly370Cys	T,T,T	A,A,A,A,A,A	B,P,B	Missense_Mutation
IKZF1	50400082	G	A	p.Glu339Lys	.,D,D,D,D,D,.,.,.,D,D	D,D,D,D,D,D,D,D,D	B,B,B,.,P,B,.,.,.,B,P	Missense_Mutation
SMC3	110573719	G	T	p.Gly35Val	D	D	D	Missense_Mutation
KMT2A	118474133	C	-	p.Thr993LeufsTer14				Frame_Shift_Del
KMT2D	49042758	T	C	p.Gln1922Arg	T	D	P	Missense_Mutation
ERBB3	56101218	G	T	p.Arg1120Met	D,D,.,D,D	D,D,D,D,D,D	B,B,.,.,B	Missense_Mutation
CDKN1A	36684348	GGCGAGGCCGGGAT	-	p.Arg84ValfsTer40				Frame_Shift_Del
TNC	115048279	C	G	p.Leu1611Phe	D	D,D,D,D,D,D,D,D,D	D	Missense_Mutation
CPEB3	92240032	A	G	p.Phe107Leu	D,.,D	D,D,D	B,B,B	Missense_Mutation
TP53	7670700	G	A	p.Arg337Cys	.,.,.,D,.,D,.,.	D,D,D,D,D,D	.,.,.,B,.,B,.,.	Missense_Mutation
GNB1	1789093	G	C	p.Phe292Leu	.,.,D	D,D,D	P,.,P	Missense_Mutation
REST	56911193	-	T	p.Val188CysfsTer32				Frame_Shift_Ins
FAT1	186596795	C	G	p.Val4249Leu	D,.	D	D,.	Missense_Mutation
H1-4	26156514	G	C	p.Glu42Gln	T	D	P	Missense_Mutation
KLF6	3782159	G	C	p.Ser53Ter	.,.,.	A,A,D	.,.,.	Nonsense_Mutation
APLNR	57236702	G	T	p.Phe101Leu	.,.	N	B,B	Missense_Mutation
ARID2	45852819	C	-	p.Ala1566ValfsTer3				Frame_Shift_Del
ARID2	45852825	G	A	p.Val1568Ile	D,D,D,D	D,D,D,D,D	B,.,B,.	Missense_Mutation
GLI1	57464809	C	G	p.Ile110Met	D,D,D,D	D,D,D	D,.,.,.	Missense_Mutation
GLI1	57470337	G	A	p.Val533Met	T,T,T,T	N,N,N	.,B,.,.	Missense_Mutation
ALDH1L2	105050030	C	G	p.Glu522Gln	D	D	D	Missense_Mutation
ZFP36L1	68790389	G	C	p.Ser54Ter	.,.,.,.,.	A,D,D	.,.,.,.,.	Nonsense_Mutation
MGA	41697019	C	G	p.Ser670Ter	.,.,.,.,.,.	A,A,A,A,A	.,.,.,.,.,.	Nonsense_Mutation
GRIN2A	9849886	C	G	p.Glu400Gln	T,D,T,T	D,D,D,D,D,D	B,.,.,B	Missense_Mutation
ZFHX3	72958998	G	C	p.Ser383Cys	T,.	D,N	P,P	Missense_Mutation
SETBP1	45063095	G	C	p.Lys1396Asn	.,D	D	P,P	Missense_Mutation
AXL	41230996	G	A	p.Glu206Lys	D,D	D,D	D,D	Missense_Mutation
EWSR1	29299818	G	C	p.Arg633Thr	.,.,D,D,D,D,D	D,D,D,D,D,D	.,.,B,.,.,.,.	Missense_Mutation
EP300	41147845	C	T	p.Gln714Ter	.,.	A	.,.	Nonsense_Mutation
ID3	23559171	C	T	p.Glu86Lys	T	D	P	Missense_Mutation
ID3	23559321	C	T	p.Glu36Lys	D	D	P	Missense_Mutation
TAL1	47220049	G	A	p.Leu223Phe	D,D	D,D,D	D,D	Missense_Mutation
BAP1	52409585	C	G	p.Glu31Gln	D,D	D,D	D,.	Missense_Mutation
FAT1	186706935	G	-	p.Tyr964Ter				Frame_Shift_Del
JAK2	5050829	C	G	p.Ile204Met	.,D	N,N,N	.,B	Missense_Mutation
SMC3	110591001	C	G	p.His561Asp	D	D	D	Missense_Mutation
ZFP36L1	68790413	-	CA	p.Gly46ValfsTer35				Frame_Shift_Ins
CREBBP	3731473	C	A	p.Val1631Phe	D,D	D,D	D,.	Missense_Mutation
DNMT3B	32796789	G	C					Splice_Site
EP300	41169503	G	C	p.Arg1391Ser	D	D	D	Missense_Mutation
ARID1A	26697040	ACTCCTACTACCCCAACCG	-	p.Asn213ThrfsTer13				Frame_Shift_Del
PTPRC	198742237	G	T	p.Gly856Val	D,D	D,D,D,D	.,.	Missense_Mutation
SF3B1	197401794	A	C	p.Leu773Arg	D	D	D	Missense_Mutation
KIT	54736588	C	G	p.Leu859Val	D,D	D,D	D,D	Missense_Mutation
KIT	54736773	C	G	p.Ile883Met	D,D	D,D	D,D	Missense_Mutation
SMO	129212065	G	C	p.Glu660Gln	D	D	B	Missense_Mutation
KMT2D	49041511	G	A	p.Gln2087Ter		A		Nonsense_Mutation
KNL1	40621967	C	A	p.Ser568Ter	.,.,.	A,A,N	.,.,.	Nonsense_Mutation
RBM10	47181839	CTGCC	-	p.Ala557GlyfsTer18				Frame_Shift_Del
STAG2	124063992	C	T	p.Gln656Ter	.,.,.,.,.	A,A,A,A,A,A	.,.,.,.,.	Nonsense_Mutation
BAP1	52405867	G	A	p.Gln277Ter	.,.	A,A	.,.	Nonsense_Mutation
ATM	108301658	C	T	p.Arg1730Ter	.,.	A,A	.,.	Nonsense_Mutation
KMT2C	152273807	G	A	p.Gln304Ter	.,.	A,A	.,.	Nonsense_Mutation
NUP98	3683286	G	A	p.Ser1611Phe	D,.,T	N,N,N	B,.,P	Missense_Mutation
KMT2D	49032286	AAAC	-	p.Val4139ProfsTer2				Frame_Shift_Del
RB1	48456349	G	A	p.Val654Met	D,.	D	D,.	Missense_Mutation
H1-4	26156583	G	C	p.Ala65Pro	D	D	D	Missense_Mutation
CREBBP	3758904	C	A	p.Glu1107Ter	.,.,.	A,A	.,.,.	Nonsense_Mutation
KDM6A	45083474	-	C	p.His1153ThrfsTer2				Frame_Shift_Ins
STAG2	124047352	A	T					Splice_Site
REV3L	111389166	C	T	p.Glu268Lys	D,D,D,D	D,D,D,D	D,D,.,D	Missense_Mutation
KMT2D	49022724	C	G	p.Ala5402Pro	D,D	D	D,.	Missense_Mutation
IGF1R	98896897	G	C	p.Arg365Pro	.,.,D,D,D	D,D	D,D,D,D,.	Missense_Mutation
KDM6A	45020731	G	T					Splice_Site
SMC1A	53394803	T	C	p.Tyr983Cys	D,.	D	D,.	Missense_Mutation
BRAF	140781617	C	T	p.Gly464Glu	.,.,.,.	D	.,.,D,.	Missense_Mutation
KRAS	25225628	C	T	p.Ala146Thr	D,D	D,D,D	D,P	Missense_Mutation
KMT2D	49033301	-	CA	p.Leu3802CysfsTer29				Frame_Shift_Ins
CREBBP	3778066	-	G	p.Ala687SerfsTer39				Frame_Shift_Ins
PRPF8	1656655	G	A	p.Pro1871Leu	T,.	D,D	D,D	Missense_Mutation
EP300	41135888	C	G	p.Ser535Ter		A		Nonsense_Mutation
KDM6A	45083572	C	T	p.Gln1185Ter	.,.,.,.,.	A,A,A,A	.,.,.,.,.	Nonsense_Mutation
STAG2	124047461	C	T	p.Arg259Ter	.,.,.,.,.,.	A,A,A,A,A,A	.,.,.,.,.,.	Nonsense_Mutation
SPEN	15931810	C	G	p.Ser1857Cys	D	D	D	Missense_Mutation
NRAS	114713908	T	A	p.Gln61Leu	D	D	P	Missense_Mutation
ABL2	179108679	C	T	p.Arg863Lys	T,T,T,T,T,T,T	D,D,D,D,N,N,N,N	B,D,B,D,B,D,D	Missense_Mutation
FANCD2	10043500	G	T	p.Glu336Ter	.,.,.	A,A,A,A	.,.,.	Nonsense_Mutation
CTNNB1	41224646	C	T	p.Ser45Phe	.,D,.,.,D,.,.,.,D,.,D,D,.,.,D,.,.,D,.,.,.,.,.,.,.,.,.,.,.,.,.,.,.,.,.,.,.,D,.,.,D	D,D,D,D,D	D,.,D,.,D,D,D,D,D,.,D,D,.,.,D,D,D,.,.,.,.,D,D,.,.,.,D,.,.,D,D,.,D,.,D,.,D,D,D,D,D	Missense_Mutation
NSD2	1956108	C	T	p.Ala934Val	D,D,D,D,D	D,D,D,D,D	D,D,D,D,.	Missense_Mutation
FLT4	180628909	G	A	p.Ala359Val	T,T,T	N,N,N	B,.,B	Missense_Mutation
ABI1	26759214	G	T	p.Ser282Tyr	T,D,T,T,T,T,T,D,T	D,D,D,D,D,D,D,D,D,D,D,D,D,D	.,D,P,B,.,.,B,.,P	Missense_Mutation
RET	43128140	G	C	p.Glu1072Asp	T	D	P	Missense_Mutation
MKI67	128106808	C	T	p.Glu1678Lys	T,T	N,N	B,B	Missense_Mutation
ATM	108289651	AAAT	-	p.Asn1430MetfsTer20				Frame_Shift_Del
ATM	108299729	G	A	p.Cys1674Tyr	D,D	D,D	D,D	Missense_Mutation
ATM	108316030	G	A	p.Glu2039Lys	D,D	D,D,D	D,D	Missense_Mutation
KMT2A	118510106	G	C	p.Glu3687Gln	D,D,.,.	D,D,D	.,D,.,.	Missense_Mutation
KMT2D	49033728	G	-	p.Pro3659LeufsTer90				Frame_Shift_Del
KMT2D	49034418	C	A	p.Gly3500Val	D	D	P	Missense_Mutation
PTPN11	112456019	G	A	p.Glu238Lys	T,T,.	D,D	B,B,.	Missense_Mutation
EP400	131961795	C	G	p.Phe392Leu	D,D,D,D	D,D,D,D,D,N,N	D,.,.,D	Missense_Mutation
INTS6	51451981	G	C	p.Ile62Met	D,D,D,D,D	D,D,D,D,D	.,B,.,.,B	Missense_Mutation
CBFB	67098758	G	T	p.Asp182Tyr	D	D,D,D	D	Missense_Mutation
NCOR1	16065632	G	A	p.Gln1602Ter	.,.,.	A,A,A	.,.,.	Nonsense_Mutation
NCOR1	16065638	G	A	p.Gln1600Ter	.,.,.	A,A,A	.,.,.	Nonsense_Mutation
ACTG1	81512060	-	AC	p.Tyr69CysfsTer38				Frame_Shift_Ins
SETBP1	44950781	G	C	p.Glu481Gln	.,D	D	P,P	Missense_Mutation
TYK2	10354567	G	A	p.Ser887Leu	T,T,T,.	N,N,N	B,.,B,.	Missense_Mutation
PIK3CD	9716570	A	C	p.Asn244Thr	T,.,T,.,T	D,D,D	P,.,P,P,.	Missense_Mutation
TRAF5	211360710	G	T	p.Glu184Asp	D,D,D	D,N,N,N	B,B,B	Missense_Mutation
ZFP36L2	43225010	G	A	p.Ser265Leu	D	D,D	B	Missense_Mutation
LRP1B	140456504	T	C	p.Tyr3305Cys	D	D	D	Missense_Mutation
CASP8	201286458	G	C					Splice_Site
FOXP1	70976961	G	A	p.Arg504Cys	D,.,D,D,.,.,.,.,.,.,.,.,D,.,D,.,D,.,.,.,.,.,D,.,.,.,.	D,D,D,D,D,D,D	D,.,D,.,D,.,.,.,.,.,.,.,D,.,.,.,.,D,.,.,D,.,.,.,.,.,.	Missense_Mutation
POLQ	121460181	G	A	p.His2341Tyr	.,D	D	.,D	Missense_Mutation
MECOM	169089157	C	T	p.Gly1143Glu	D,.,D,D,D,D,D,D	D,D,D,D,D,D,D,D	B,.,.,.,.,.,.,.	Missense_Mutation
TBL1XR1	177064922	G	C	p.Ser19Ter	.,.,.,.,.,.,.,.,.,.,.,.,.,.	A,A	.,.,.,.,.,.,.,.,.,.,.,.,.,.	Nonsense_Mutation
TBL1XR1	177064948	G	C	p.Phe10Leu	D,D,D,D,.,D,.,.,D,T,T,T,T,T	D,D	P,P,.,.,.,.,.,.,.,.,.,.,.,.	Missense_Mutation
ETV5	186105634	C	G	p.Asp42His	D,D,D,D,D,D	D,D,D	D,D,.,.,.,.	Missense_Mutation
CDH10	24487845	G	A	p.Pro729Ser	D	D	D	Missense_Mutation
AFF4	132889168	C	G	p.Lys881Asn	T	D	D	Missense_Mutation
NSD1	177257037	G	C	p.Glu1618Gln	D,D,D	D,D,D,D	P,B,P	Missense_Mutation
FOXO3	108561780	GCCCTACTTCAAGGATAAGG	-	p.Pro192ArgfsTer20				Frame_Shift_Del
LATS1	149680445	G	A	p.Gln675Ter	.,.	A,A	.,.	Nonsense_Mutation
MTAP	21854781	G	C	p.Glu201Gln	D,.,.,.,.	D,D,D	D,D,D,.,.	Missense_Mutation
RET	43114479	G	A					Splice_Site
NUP98	3713820	T	C	p.Lys859Glu	T,.,T,T,T	D,D,D,D,D	B,.,B,B,B	Missense_Mutation
ATXN2	111519904	G	A	p.Arg321Cys	.,D,.,.,D,D,D,.,.	D,D,D,D,D	.,D,.,.,D,.,D,.,.	Missense_Mutation
MIDEAS	73722769	T	G	p.Thr885Pro	D,D,D,D	D,D	P,P,.,.	Missense_Mutation
SETBP1	44951216	C	T	p.Arg626Ter	.,.	A	.,.	Nonsense_Mutation
SERPINB3	63660841	G	C	p.Gln61Glu	T,T	N,N	B,B	Missense_Mutation
PRKACA	14093729	C	A	p.Asp277Tyr	D,.	D,D,D,D	D,D	Missense_Mutation
ID1	31605496	G	A	p.Glu37Lys	D,D	D,D	P,P	Missense_Mutation
PLCG1	41165540	G	A	p.Glu534Lys	T,T	D,D,D	P,P	Missense_Mutation
CLTCL1	19225611	G	T	p.Ser657Tyr	.,D	D,D,D	D,D	Missense_Mutation
EWSR1	29299644	G	C	p.Arg575Thr	.,.,D,D,T,D,T	D,D,D,D,D,D	.,.,B,.,.,.,.	Missense_Mutation
XIAP	123885748	G	C	p.Arg29Thr	D,D,D,D	D,D,D	D,.,D,D	Missense_Mutation
XIAP	123885907	G	C	p.Arg82Thr	D,D,D,D	D,D,D	D,.,D,D	Missense_Mutation
KMT2D	49031180	G	-	p.Asn4508LysfsTer11				Frame_Shift_Del
KMT2D	49049891	C	A	p.Glu1233Ter		A		Nonsense_Mutation
AJUBA	22975104	T	G	p.Ile414Leu	D,D	D,D,D	B,B	Missense_Mutation
STAG2	124068594	-	CTCATT	p.Arg766delinsThrHisTer				Nonsense_Mutation
SETDB1	150961036	G	C	p.Glu993Gln	D,D,D	D,D	B,B,B	Missense_Mutation
ELF3	202012007	G	T	p.Val72Phe	D,D,D,D	D,D,D	D,D,D,.	Missense_Mutation
RHOA	49362548	T	A	p.Lys119Met	D,T,D	D,D,D	D,.,.	Missense_Mutation
ROBO1	78938924	G	A	p.Ser59Phe	.,D,D,D	D,D,D,D	.,D,.,.	Missense_Mutation
MECOM	169116025	C	A	p.Gly616Val	D,.,D,D,D,D,D,D	D,D,D,D,D,D,D,D	D,.,.,.,.,.,.,.	Missense_Mutation
MYC	127740733	G	C	p.Gln380His	.,.,D,.		.,D,.,.	Missense_Mutation
CD274	5463106	G	A	p.Glu223Lys	T,T	N,N	.,B	Missense_Mutation
RUNX1	34792302	CGGCGAGCGCTCGC	-	p.Gly421AlafsTer174				Frame_Shift_Del
ARAF	47565340	C	A	p.Gln183Lys	.,T,T	N,N,N	.,B,.	Missense_Mutation
EPHA3	89479409	G	T	p.Lys953Asn	D	D,D	B	Missense_Mutation
BRAF	140753332	T	A	p.Lys601Asn	.,.,.,.	D	.,.,P,.	Missense_Mutation
HRAS	533874	T	A	p.Gln61Leu	D,D,D,D,D	D,D,D,D,D	B,B,B,B,B	Missense_Mutation
ERBB3	56086551	T	C	p.Tyr148His	T,T,T,T	D,D,D	.,B,.,.	Missense_Mutation
JUN	58782985	C	A	p.Ser29Ile	D	N	B	Missense_Mutation
XPO1	61482408	G	T	p.Leu982Ile	D,D,D	D,D,D	B,B,B	Missense_Mutation
MERTK	112019461	G	C	p.Gly710Arg	D,D,.,D,D	D,D,D	D,D,.,.,.	Missense_Mutation
LRP1B	140501752	C	A	p.Glu2929Ter		A		Nonsense_Mutation
MSH3	80741481	C	T	p.Ser529Leu	D	D	P	Missense_Mutation
ARHGAP26	142875160	C	T	p.Arg101Trp	D,.,D,.,.	D,D	D,P,D,.,.	Missense_Mutation
BACH2	89950307	T	A	p.Asp600Val	D,D,D	D,D,D	D,D,D	Missense_Mutation
PTPRK	128322311	TGAAATGACATTACAAATAA	-					Splice_Site
MGAM	142065339	G	A	p.Val1497Met	T,.,T	N,N	B,B,.	Missense_Mutation
UBR5	102287559	C	T	p.Asp1611Asn	D,D,D	D,D,D	D,.,D	Missense_Mutation
TET1	68691594	A	T	p.Asn2064Ile	T	D	D	Missense_Mutation
LRP5	68406794	G	T	p.Trp691Leu	D	D	D	Missense_Mutation
ERBB3	56085070	G	C	p.Val104Leu	T,T,T,T,T,T	D,D,D,D	.,.,B,B,.,.	Missense_Mutation
ERBB3	56098839	G	A	p.Glu925Lys	D,D,.,D,D	D,D,D,D,D,D	D,D,.,.,D	Missense_Mutation
ERBB3	56101678	G	A	p.Glu1218Lys	D,D,.,D,D	D,D,D,D,D,D	B,B,.,.,B	Missense_Mutation
FLT1	28322335	G	A	p.Pro993Leu	D,.,T	D,D,D	D,.,.	Missense_Mutation
NKX2-1	36517339	G	A	p.Ser382Phe	D,D,D,D	D,D,D,D	P,D,P,P	Missense_Mutation
USP8	50477443	A	C	p.Lys388Gln	T,T,T	N,N,N,N	B,B,.	Missense_Mutation
IQGAP1	90473933	G	T	p.Arg824Leu	D,D	D,D	P,.	Missense_Mutation
CHD2	92901278	C	T	p.Ser14Leu	.,.,D,.,.,.,D	D,D,D	.,D,D,.,.,.,.	Missense_Mutation
CDK12	39463019	T	G	p.Ser316Arg	.,D,D	D,D	.,P,P	Missense_Mutation
ERBB2	39708420	G	A	p.Glu109Lys	.,.,T,T,.,T,.	D,D,D,D,D,D,D,D,D	.,B,.,B,.,B,.	Missense_Mutation
RAD51C	58696787	G	A	p.Asp167Asn	.,.,D,D,.	D,D	.,.,B,.,.	Missense_Mutation
DNM2	10775759	C	T	p.Gln148Ter	.,.,.,.,.	A,A,A,A,A,A	.,.,.,.,.	Nonsense_Mutation
EPOR	11378516	T	G	p.Glu332Ala	D	D	D	Missense_Mutation
CBLC	44780987	G	A	p.Gly146Arg	D,D,.	D,D	D,D,D	Missense_Mutation
ZNF331	53577502	ACTC	-	p.Thr315SerfsTer84				Frame_Shift_Del
BRSK1	55311915	G	T	p.Glu728Asp	.,T,T	D,D,D	D,P,.	Missense_Mutation
ID1	31605619	G	A	p.Glu78Lys	D,D	D,D	B,B	Missense_Mutation
MAPK1	21807817	C	A	p.Arg50Leu	D,D,D	D,D,D	B,B,.	Missense_Mutation
ELF4	130081256	-	A	p.Gln25HisfsTer20				Frame_Shift_Ins
ARID1A	26779488	G	C	p.Glu1864Gln	.,D,D,D,.	D,D,D,N	.,P,B,B,.	Missense_Mutation
PIK3CA	179199066	G	A	p.Glu81Lys	D,.,D	D	D,.,.	Missense_Mutation
ROS1	117341572	G	C	p.Ser1571Cys	T,T	N,N	P,.	Missense_Mutation
SMO	129212441	C	T	p.Ser785Leu	T	D	B	Missense_Mutation
BRD3	134051625	C	T	p.Glu146Lys	D,D	D,D,D	P,P	Missense_Mutation
NFKB2	102396726	G	T	p.Arg49Ile	D,D,.,D	D,D,D,D	.,D,.,.	Missense_Mutation
KMT2D	49038970	G	C	p.Gln2796Glu	D	D	D	Missense_Mutation
KMT2D	49050901	G	A	p.Gln928Ter		A		Nonsense_Mutation
MAX	65076606	G	C	p.Ser118Ter	.,.,.,.	D,D,D,D,D,D,D	.,.,.,.	Nonsense_Mutation
BUB1B	40176642	G	A	p.Glu184Lys	D,D	D,D	B,B	Missense_Mutation
YWHAE	1400100	C	G	p.Arg4Pro	D,.,.	D,D,D,D	D,.,.	Missense_Mutation
PRPF8	1661393	C	G	p.Glu1406Gln	T,.	D,D	P,P	Missense_Mutation
GPS2	7313628	G	C	p.Gln192Glu	.,D,D,.	D,D,D	.,B,B,.	Missense_Mutation
MGAM	142047846	T	-	p.Phe855SerfsTer30				Frame_Shift_Del
POLE	132673664	G	A	p.Leu424Phe	D,D	D,D,D	D,D	Missense_Mutation
MKI67	128103103	G	A	p.Gln2913Ter	.,.	A,A	.,.	Nonsense_Mutation
STAG2	124086634	TTGCTAGC	-	p.Leu1048TrpfsTer3				Frame_Shift_Del
NOTCH2	119967465	T	A	p.Lys474Met	D,.	D	D,D	Missense_Mutation
LRP1B	140716104	T	A					Splice_Site
IDH1	208239071	T	A	p.Asn385Ile	D,D,D	D,D,D	P,P,P	Missense_Mutation
SETD2	47121391	T	A	p.Glu1082Val	D,D	D	P,.	Missense_Mutation
FAT1	186619333	T	A	p.Asp2418Val	D,.	D	D,.	Missense_Mutation
FAT1	186636237	T	A					Splice_Site
FAT1	186706805	T	A	p.Lys1008Met	D,.	D	D,.	Missense_Mutation
AFF4	132934148	T	A	p.Asp306Val	D,D	D,D	P,D	Missense_Mutation
IRF4	407480	T	A	p.Leu413Gln	D	D	D	Missense_Mutation
NOTCH4	32212614	A	T	p.Leu847Ter		A		Nonsense_Mutation
NOTCH4	32213695	A	T	p.Cys771Ter		A		Nonsense_Mutation
NRG1	32727963	A	T	p.Thr173Ser	T,T,T,T,.,T,T,T,T,T,T,T,T,T,T	D,D,D,D,D,D,D,D,D,D,D,D,D	.,.,B,.,.,.,B,B,B,B,D,.,.,.,.	Missense_Mutation
RSPO2	107960742	T	A	p.His120Leu	D,T,D,D,D,D	D,D,D,D	.,B,B,.,.,.	Missense_Mutation
CSMD3	112291584	T	A	p.Tyr2967Phe	T,T,T,T	D,D,D,D	P,B,.,B	Missense_Mutation
CSMD3	112921679	T	A	p.Gln527His	D,D,D	D,D,D,N	D,D,D	Missense_Mutation
PTPRD	8404591	A	T	p.Tyr1386Asn	D,D,D,.,D,D,D,D,D	D,D,D,D,D,D,D,D,D,D,D	D,.,.,D,.,D,D,.,.	Missense_Mutation
MOB3B	27359119	T	A	p.Glu179Val	D	D	D	Missense_Mutation
ABL1	130872943	A	T	p.Asn331Tyr	D,D	D,D	.,D	Missense_Mutation
FLI1	128768186	T	A	p.Met100Lys	.,.,D,D	D,D,D,D,D	.,B,B,.	Missense_Mutation
KMT2D	49041917	AGGTAGGGGGCTTTGTCAGCTGCTGGAACCT	-	p.Lys2051SerfsTer33				Frame_Shift_Del
LRIG3	58890001	T	A	p.Gln218His	D,D,T	D,D	B,B,.	Missense_Mutation
KSR2	117524957	T	A	p.Lys705Met	D,D	D,D	.,D	Missense_Mutation
EP400	132062150	A	T	p.Gln2642Leu	D,.	D,D,D,D,D,D	D,D	Missense_Mutation
FLT3	28015674	G	T	p.Pro857Thr	D	D,D,D	D	Missense_Mutation
FLT1	28317553	T	A	p.Ser1111Cys	D,.,T	D,D,D	D,.,.	Missense_Mutation
KLF5	73062501	C	T	p.Pro301Leu	D,D	D,D	.,D	Missense_Mutation
SOX21	94711516	T	A	p.Lys178Asn	D	D	P	Missense_Mutation
TCL1B	95686523	A	T	p.Gln19Leu	T	N	B	Missense_Mutation
RAD51	40701175	A	T	p.Ser67Cys	D,D,D,D,D,D,D,.	D,D,D,D,D	.,D,D,.,.,.,.,.	Missense_Mutation
SMAD3	67181420	A	T	p.Asn280Tyr	D,D,D,D,D,D	D,D,D,D,D	D,.,.,.,.,.	Missense_Mutation
CIITA	10907516	T	A	p.Leu675Gln	.,D	D,N	.,.	Missense_Mutation
SMG1	18842219	T	A	p.Tyr2152Phe	D,.	D,D	D,.	Missense_Mutation
IRF8	85909007	A	T	p.Lys64Asn	D,D,D,D	D,D	D,.,.,.	Missense_Mutation
CBFA2T3	88892474	T	A	p.Ser131Cys	D,D,T,T,D,D	D,D,D,D,D	P,P,.,.,.,.	Missense_Mutation
NCOR1	16171808	T	A	p.Lys144Ter	.,.,.,.,.	A,A,D	.,.,.,.,.	Nonsense_Mutation
NF1	31163323	A	T	p.Leu142Phe	.,D,D,D	D,D,D	P,D,P,.	Missense_Mutation
NF1	31225106	A	T	p.Arg619Ser	D,D,D	D,D	P,P,.	Missense_Mutation
STAT5B	42227669	C	T	p.Asp49Asn	D,D	D	P,.	Missense_Mutation
EZH1	42724382	T	A	p.Met97Leu	T,.,.,.,.,.	D,D,D,D,D,D	B,.,B,.,.,.	Missense_Mutation
NOTCH3	15162547	T	A	p.His1944Leu	T	D	D	Missense_Mutation
ARHGAP35	46920464	A	T	p.Arg597Ter	.,.	A	.,.	Nonsense_Mutation
CHEK2	28699857	T	A	p.Gln330Leu	D,D,D,.,D,D,.,D,D,D,.,D	D,D,D,D,D,D,D,D,D,D,D	D,D,D,.,D,D,D,D,D,.,.,.	Missense_Mutation
MYH9	36319584	T	A	p.Lys355Met	D	D	B	Missense_Mutation
BCOR	40064377	T	A	p.Glu1154Val	D,D,D,D,D,D,D	D,D,D,D,D	.,.,D,P,P,D,.	Missense_Mutation
KDM6A	45079145	G	C					Splice_Site
KDM6A	45089924	-	T	p.Thr1297TyrfsTer6				Frame_Shift_Ins
SMC1A	53403630	C	A	p.Val786Leu	D,.	D	P,.	Missense_Mutation
MED12	71132414	C	T	p.Leu1431Phe	.,D,D	D,D,D	D,D,D	Missense_Mutation
BCL9	147612894	C	T	p.Ser22Leu	D	D	B	Missense_Mutation
ACVR2A	147899528	G	T	p.Glu112Ter	.,.,.	A,A,A	.,.,.	Nonsense_Mutation
PDGFRA	54273671	G	A	p.Arg500Gln	D	D,D	D	Missense_Mutation
CSMD3	112263804	A	T	p.Cys3233Ser	D,D,D,D	D,D,D,D	B,D,.,D	Missense_Mutation
MLLT3	20363579	G	C	p.Leu410Val	D,.,.,D	D,D,D,D,D	B,.,.,.	Missense_Mutation
MKI67	128105589	T	A	p.Gln2084Leu	D,D	N,N	D,D	Missense_Mutation
MEN1	64809769	C	A	p.Ser114Ile	D,D,D,D,D,D,D,D,D,D,D,D,D,D	D,D,D,D,D,D,D,D,D,D	.,P,P,P,P,D,D,D,D,.,.,.,.,.	Missense_Mutation
CTCF	67626671	G	C	p.Glu492Gln	D,.,D,.,.,.,.,.	D,D	D,D,.,.,D,D,.,D	Missense_Mutation
TP53	7670673	C	A	p.Glu346Ter	.,.,.,.,.,.,.,.	A,A,D,D,D,D	.,.,.,.,.,.,.,.	Nonsense_Mutation
PPM1D	60600490	C	G	p.Gln26Glu	.,T	D	.,B	Missense_Mutation
STAG2	124047419	AA	-	p.Arg246ThrfsTer3				Frame_Shift_Del
DDR2	162780179	G	C	p.Arg834Thr	.,D,D	D,D	D,D,D	Missense_Mutation
TET1	68682927	C	T	p.Ala1669Val	D	D	D	Missense_Mutation
KMT2A	118504494	G	A	p.Glu2868Lys	D,D,.	D,D,D	.,B,.	Missense_Mutation
SETBP1	45063081	G	A	p.Gly1392Ser	.,T	N	B,B	Missense_Mutation
EP300	41157355	G	T	p.Glu1150Ter		A		Nonsense_Mutation
CAMTA1	7744843	G	A	p.Met1397Ile	T	D,D	P	Missense_Mutation
SPEN	15919407	G	C	p.Gly509Arg	D	D	D	Missense_Mutation
EPS15	51445002	G	A	p.Gln281Ter	.,.	A,A	.,.	Nonsense_Mutation
NOTCH2	119997072	C	T	p.Ala226Thr	T,.,.	D	D,B,.	Missense_Mutation
SETDB1	150942584	G	C	p.Gly190Ala	T,T,T,T,T,T	N,N,N,N	B,B,B,B,.,B	Missense_Mutation
ELF3	202012945	A	T					Splice_Site
PPARG	12381372	C	T	p.Gln91Ter	.,.,.,.,.,.,.,.,.,.,.,.	A,A,A,A,A,A,A,A	.,.,.,.,.,.,.,.,.,.,.,.	Nonsense_Mutation
ROBO2	77477425	G	C	p.Asp134His	D,.,D,D,.		.,.,D,D,.	Missense_Mutation
APC	112767380	G	A	p.Glu138Lys	D,D,D,D	D,D,D	.,D,D,.	Missense_Mutation
JARID2	15520178	G	C	p.Arg1223Thr	D,D	D,D	D,.	Missense_Mutation
GNA12	2844052	C	T	p.Arg37Gln	T	D	B	Missense_Mutation
RAC1	6402016	C	G	p.Ala146Gly	D,D	D,D	B,.	Missense_Mutation
ARHGEF10	1885687	G	A	p.Glu388Lys	D,D,D,D,.,D	N,N,N,N,N,N	P,P,.,P,.,.	Missense_Mutation
BRD3	134036125	C	T	p.Glu615Lys	D	D,D	D	Missense_Mutation
LARP4B	829464	G	A	p.Pro349Leu	.,D	D	D,D	Missense_Mutation
MKI67	128108832	G	C	p.Thr1003Ser	T,T	N,N	B,D	Missense_Mutation
KMT2D	49038071	-	C	p.Glu3097Ter				Frame_Shift_Ins
ACVR1B	51976561	C	T	p.Ser189Leu	D,D,D,D,D	D,D,D,D,D	D,D,D,D,.	Missense_Mutation
ACVR1B	51976573	C	G	p.Ser193Ter	.,.,.,.,.	A,A,A,A,A	.,.,.,.,.	Nonsense_Mutation
ERBB3	56093058	G	C	p.Gly419Ala	T,T	D,D,D	B,.	Missense_Mutation
GLI1	57464734	C	G	p.Ile85Met	D,D,D,D	D,D,D	D,.,.,.	Missense_Mutation
LATS2	20988075	C	T	p.Asp569Asn	D	D,D	D	Missense_Mutation
IRS2	109785039	C	G	p.Val339Leu	T	N	B	Missense_Mutation
CREBBP	3770960	G	-	p.Pro830LeufsTer19				Frame_Shift_Del
CYLD	50779688	C	G	p.Leu388Val	D,D,D,.,D,D	D,D,D,D,D,D,D,D	B,B,B,.,B,B	Missense_Mutation
FANCA	89811047	G	C	p.Ser103Ter	.,.,.,.,.,.	A,A,A,A	.,.,.,.,.,.	Nonsense_Mutation
TP53	7674238	C	T	p.Cys242Tyr	D,D,.,.,.,.,.,.,.,D,.,.,D,D,.,.,D,.,.,D,D	A,A,A,A,A,A	D,.,.,.,.,.,.,.,.,D,.,D,D,D,.,.,D,.,.,.,D	Missense_Mutation
EZH1	42707961	C	T	p.Asp553Asn	D,D,.,.,.	D,D,D,D,D,D	P,.,P,D,P	Missense_Mutation
RPTOR	80707877	G	A	p.Glu129Lys	.,D,D	D,D,D,D	.,B,.	Missense_Mutation
ACTG1	81511377	C	A	p.Glu205Ter	.,.,.,.,.,.,.,.,.	A,A,A,A,A	.,.,.,.,.,.,.,.,.	Nonsense_Mutation
SMAD2	47869279	C	G	p.Val162Leu	D,D,D,.,.,.,.	D,D,D,D,D	B,B,B,B,P,.,.	Missense_Mutation
SMARCA4	11027947	G	C	p.Asp1127His	D,.,.,.,.,.,.,.,.,.,D,.,D,.,D,.,.,D,.,.,.	D,D,D,D,D,D,D,D,D	D,.,D,.,.,.,.,.,.,.,D,.,.,.,.,.,.,D,.,.,.	Missense_Mutation
POLD1	50409547	G	A	p.Asp679Asn	D,.,.,.	D	P,.,.,P	Missense_Mutation
MAFB	40688174	C	T	p.Arg226His	D	D,D	D	Missense_Mutation
CCNB3	50309556	G	A	p.Glu463Lys	T,T	N,N,N,N	B,B	Missense_Mutation
GATA2	128485958	G	A	p.Gln214Ter	.,.,.	A,A,A	.,.,.	Nonsense_Mutation
EIF4E	98901983	C	G					Splice_Site
BRAF	140753338	-	GTA	p.Thr599dup				In_Frame_Ins
UBR5	102272588	G	A	p.Ser2305Leu	D,D,D,D,D	D,D,D,D	P,.,.,P,.	Missense_Mutation
CSMD3	112685432	C	T	p.Gly819Glu	D,D,T,D	D,D,D,D	D,D,.,D	Missense_Mutation
ARID2	45849745	C	-	p.Pro628LeufsTer19				Frame_Shift_Del
ERBB3	56098849	A	G	p.Glu928Gly	D,D,.,D,D	D,D,D,D,D,D	D,P,.,.,D	Missense_Mutation
ALDH2	111789842	G	A	p.Asp154Asn	.,D,D	D,D,D,D	.,.,P	Missense_Mutation
FOXA1	37592254	G	A	p.Ser177Leu	D	D,D	D	Missense_Mutation
CREBBP	3850350	G	A	p.Gln249Ter	.,.	A,A	.,.	Nonsense_Mutation
CYLD	50749903	C	T	p.Gln69Ter	.,.,.,.,.,.,.,.,.	A,A,A,A,A,A,A,A	.,.,.,.,.,.,.,.,.	Nonsense_Mutation
FANCA	89803342	C	A					Splice_Site
TNFSF13	7560719	TCAGGTGTCTTCCAT	-					Splice_Site
RNF43	58415453	G	A	p.Ala42Val	D,.,.,.	D,D,D,D,D,D	B,B,B,B	Missense_Mutation
SMARCA4	11021843	C	T	p.Thr912Ile	D,.,.,.,.,.,.,.,.,.,D,.,D,.,D,.,.,D,.,.,.,.	D,D,D,D,D,D,D,D,D	D,.,D,.,.,.,.,.,.,.,D,.,.,.,.,.,.,D,.,.,.,.	Missense_Mutation
CNOT3	54143487	G	T	p.Asp47Tyr	D,.,.,.,D	D,D,D	D,.,.,D,D	Missense_Mutation
CHEK2	28695219	G	C	p.Ser428Cys	D,D,D,.,D,D,.,D,D	D,D,D,D,D,D,D,D,D,D,D	B,D,B,.,B,D,B,D,D	Missense_Mutation
CHEK2	28711953	T	C	p.Ile250Val	T,T,T,.,T,T,.,T,T,T,.,T,T	D,D,D,D,D,D,D,D,D,D,D	B,P,B,.,B,B,B,P,P,.,.,.,.	Missense_Mutation
ELF3	202013013	-	T	p.Asp223Ter				Frame_Shift_Ins
ERG	38391665	G	A	p.Gln289Ter	.,.,.,.,.,.,.,.,.,.	D,D,D,D,D,D,D,D,D,D	.,.,.,.,.,.,.,.,.,.	Nonsense_Mutation
EP300	41149818	C	T	p.Gln813Ter		A		Nonsense_Mutation
EP300	41162750	G	C	p.Lys1233Asn	D	D	P	Missense_Mutation
KDM6A	45083546	-	T	p.Thr1177TyrfsTer26				Frame_Shift_Ins
ACVR2A	147917340	AGAAC	-	p.Glu244AspfsTer15				Frame_Shift_Del
MECOM	169116741	T	G					Splice_Site
CDKN2B	22006057	G	C	p.Pro116Arg	D	D,D	D	Missense_Mutation
KMT2D	49037716	C	A	p.Glu3214Ter		A		Nonsense_Mutation
KMT2D	49052349	C	-	p.Glu445ArgfsTer485				Frame_Shift_Del
TP53	7674220	C	T	p.Arg248Gln	D,D,.,.,.,.,.,.,.,D,.,.,D,D,.,.,D,.,.,D,D	A,A,A,A,A,A	D,.,.,.,.,.,.,.,.,D,.,D,P,D,.,.,D,.,.,.,D	Missense_Mutation
JAK1	64844800	G	C	p.Ile735Met	D	D	D	Missense_Mutation
RNASEH2A	12807259	G	A	p.Asp85Asn	T,.	N	B,.	Missense_Mutation
BTG2	203307275	A	G	p.Asp105Gly	D	D	D	Missense_Mutation
HDAC4	239053572	TGTGCGCTGCAGGCAGCGCCAGTAC	-	p.Tyr1032ProfsTer8				Frame_Shift_Del
HDAC4	239156676	C	T	p.Asp237Asn	D,.	D	D,.	Missense_Mutation
MECOM	169381218	G	A	p.Ser115Leu	D	N		Missense_Mutation
RSPO3	127155333	C	T	p.Arg177Ter	.,.	A,A	.,.	Nonsense_Mutation
TSC1	132923444	T	C	p.Thr138Ala	D,D,D,.,.,.,.,.,.,.,.,.,.,.,.,.,.,D,.,.	D,D,D,D,D	P,.,P,.,P,.,P,.,.,.,.,P,P,P,.,.,.,P,.,.	Missense_Mutation
PTEN	87864549	G	A					Splice_Site
ARHGEF12	120465340	C	T	p.Ser906Phe	D,D,D	D,D,D	P,P,.	Missense_Mutation
LGR5	71566875	C	T	p.Gln345Ter	.,.,.	A,A,A	.,.,.	Nonsense_Mutation
BRCA2	32339699	C	T	p.Gln1782Ter	.,.	A,A	.,.	Nonsense_Mutation
ZFP36L1	68789757	-	AGGGGCA	p.Ser265CysfsTer3				Frame_Shift_Ins
TSHR	80955754	C	T	p.Ser25Leu	T,T,T,.,T,T	N,N,N,N,N	.,B,.,.,.,.	Missense_Mutation
CD276	73703069	C	T	p.Pro239Leu	T,T,T	D,D,D,D,D	B,.,B	Missense_Mutation
CDH1	68833479	G	A	p.Gly877Arg	D,.,D	D,D	D,.,.	Missense_Mutation
ERCC2	45369122	G	A	p.Ser44Leu	D,D,.,D,.	D,D,D,D,D	P,B,.,.,.	Missense_Mutation
ARHGAP35	46918899	A	C	p.Tyr75Ser	.,D	D	.,.	Missense_Mutation
CHEK2	28725012	T	C	p.Asn186Ser	T,T,T,T,T,.,T,D,.	D,D,D,D,D,D,D,D,D,D,D	P,D,P,P,P,P,D,.,.	Missense_Mutation
MTOR	11129788	G	T	p.Phe1888Leu	D,D	D,D	.,D	Missense_Mutation
CASP9	15518296	C	A	p.Glu78Ter	.,.,.,.	A,A,A,D	.,.,.,.	Nonsense_Mutation
EP300	41157325	A	T	p.Lys1140Ter		A		Nonsense_Mutation
CAMTA1	7663701	C	T	p.Ala385Val	D	D,D	B	Missense_Mutation
KMT2D	49032395	G	A	p.Gln4104Ter		A		Nonsense_Mutation
KMT2D	49046351	GT	-	p.His1497LeufsTer30				Frame_Shift_Del
CREBBP	3774655	G	A	p.Gln733Ter	.,.,.	A,A	.,.,.	Nonsense_Mutation
EGFR	55192830	T	C	p.Val897Ala	D,.,D	D,D,D,D	D,.,D	Missense_Mutation
SOX17	54458346	C	T	p.Arg70Trp	D	D	D	Missense_Mutation
GATA3	8073888	-	A	p.Met401AsnfsTer107				Frame_Shift_Ins
KMT2D	49022126	T	C	p.Asn5480Asp	D,D	D	D,.	Missense_Mutation
SMAD3	67181336	C	T	p.Gln252Ter	.,.,.,.,.,.,.	A,A,A,A,A	.,.,.,.,.,.,.	Nonsense_Mutation
ELF3	202011982	C	-	p.Gln65SerfsTer90				Frame_Shift_Del
CDKN1A	36684232	-	G	p.Ala45GlyfsTer3				Frame_Shift_Ins
TSC1	132927306	T	A					Splice_Site
PAK5	9644243	T	A	p.Glu29Val	D,D,D	D,D,D	D,D,D	Missense_Mutation
ARID1A	26775119	G	-	p.Gln1631HisfsTer4				Frame_Shift_Del
ASXL2	25759647	T	A					Splice_Site
H2AC17	27893026	C	T	p.Glu42Lys	T	N		Missense_Mutation
NOTCH4	32195475	C	G	p.Glu1992Gln	T	D,N	B	Missense_Mutation
KDM6A	45034937	C	T	p.Gln191Ter	.,.,.,.,.,.	A,A,A,A	.,.,.,.,.,.	Nonsense_Mutation
STAG2	124081422	A	T	p.Arg940Ter	.,.,.,.,.	A,A,A,A,A,A	.,.,.,.,.	Nonsense_Mutation
SGK1	134261977	G	A	p.Gln81Ter	.,.,.	A,D	.,.,.	Nonsense_Mutation
KMT2D	49024939	C	G	p.Trp5264Cys	D	D	D	Missense_Mutation
CREBBP	3729309	GT	-	p.Pro1913ArgfsTer52				Frame_Shift_Del
PRPF8	1656655	G	C	p.Pro1871Arg	D,.	D,D	D,D	Missense_Mutation
SMARCA4	11019589	A	C					Splice_Site
KDM6A	45069902	CATGTCCATCAGATGACGGCAGATGCTGTTTGCAGTCCTAGCC	-	p.His802MetfsTer10				Frame_Shift_Del
STAG2	124064046	C	T	p.Gln674Ter	.,.,.,.,.	A,A,A,A,A,A	.,.,.,.,.	Nonsense_Mutation
NSD1	177210596	C	A	p.Leu733Met	D,D,D	N,N,N,N	B,B,B	Missense_Mutation
LATS1	149683959	G	A	p.Pro377Leu	D,D,D	D,D,D	P,P,D	Missense_Mutation
CDKN1B	12718213	-	T	p.Glu126Ter				Frame_Shift_Ins
KMT2D	49034183	G	C	p.Leu3542Val	D	D	D	Missense_Mutation
ZFP36L1	68790101	-	G	p.His150ProfsTer31				Frame_Shift_Ins
SMAD3	67190523	C	G	p.Ser422Cys	D,D,D,D	D,D,D,D,D	D,.,.,.	Missense_Mutation
CHD2	92924467	C	T	p.Ser70Leu	.,.,D,.,T,.	D,D,D,D	.,D,D,.,.,D	Missense_Mutation
BRD3	134048243	G	A	p.Ser309Leu	D,D	D,D,D	B,B	Missense_Mutation
FLT1	28397070	T	G					Splice_Site
FGFR3	1806163	A	T	p.Lys650Met	D,D,D,D,D	A,A,A,A,A,A	D,D,D,D,D	Missense_Mutation
KMT2C	152330662	G	A	p.Arg110Ter	.,.,.	A,A	.,.,.	Nonsense_Mutation
KMT2D	49037132	G	-	p.Pro3408GlnfsTer25				Frame_Shift_Del
KMT2D	49050176	C	A	p.Gly1138Ter		A		Nonsense_Mutation
CREBBP	3770611	G	A	p.Gln947Ter	.,.,.	A,A	.,.,.	Nonsense_Mutation
TCF3	1632333	C	T	p.Arg73Gln	D,.,D,.,.,.	D,D,D,D	D,D,.,D,.,.	Missense_Mutation
PRDM2	13782158	C	T	p.His1455Tyr	D,D,D,D	D,D,D,D,D,D,D	P,D,.,.	Missense_Mutation
ARID1A	26780169	T	C	p.Trp2091Arg	.,D,D,D,.	D,D,D,D	.,D,D,D,.	Missense_Mutation
PARP1	226380096	C	A	p.Asp457Tyr	D	D	D	Missense_Mutation
EPAS1	46356740	A	G	p.His129Arg	D,D	D	.,D	Missense_Mutation
HDAC4	239053581	CAGGCAGCGCC	-	p.Trp1033SerfsTer44				Frame_Shift_Del
MGAM	142050740	C	T	p.Pro894Leu	T,.,T	D,D	B,B,.	Missense_Mutation
EZH2	148816726	T	A	p.Glu488Val	T,T,T,T,T,T	D,D,D,D,D,D,D	B,B,B,B,B,B	Missense_Mutation
CSMD3	112503973	T	A	p.Ser1634Cys	D,D,D,D	D,D,D,D	D,D,.,D	Missense_Mutation
BRD3	134051703	C	T	p.Asp120Asn	D,D	D,D,D	D,P	Missense_Mutation
ZFP36L1	68790481	ATCTTGTTACCCTGGAGAGAGAAGAGAAAGGATGGTAAGGACAGAG	-					Splice_Site
CTCF	67616762	T	A	p.Cys324Ser	D,.,.,.,.,.,.	D,D	D,D,.,D,D,.,D	Missense_Mutation
ZFHX3	72793711	G	A	p.Gln2991Ter	.,.,.	A,A	.,.,.	Nonsense_Mutation
ZFHX3	72794223	G	A	p.Ser2820Leu	D,D,.	D,D	B,.,B	Missense_Mutation
ZFHX3	72797140	G	A	p.Gln1848Ter	.,.,.	A,A	.,.,.	Nonsense_Mutation
ANKRD11	89288574	T	C	p.Asp233Gly	D,D,.,.,.,.,.,.,.,.,.	D,D	D,D,.,D,.,.,.,.,.,.,.	Missense_Mutation
ERBB2	39708403	G	A	p.Arg103Gln	.,.,D,D,.,D,.	D,D,D,D,D,D,D,D,D	.,D,.,D,.,D,.	Missense_Mutation
ERCC2	45357362	G	A	p.Pro463Ser	D,D,.	D,D	D,D,.	Missense_Mutation
RUNX1	34834425	G	A	p.Gln264Ter	.,.,.,.,.	A,A,A,A,D,D	.,.,.,.,.	Nonsense_Mutation
MAPK1	21807817	C	T	p.Arg50Gln	T,T,T	D,D,D	P,P,.	Missense_Mutation
RBM10	47185441	G	A					Splice_Site
MED12	71140680	G	A	p.Met2030Ile	.,D,T	D,D,D	B,B,B	Missense_Mutation
CDC42	22086759	G	A	p.Glu127Lys	.,T,T,T,T	D,D,D,D	.,B,B,B,.	Missense_Mutation
RANBP2	108767003	A	T	p.His2155Leu	D	D,D	D	Missense_Mutation
BAP1	52406251	CCTGCTGCAGAGCCTCTAGTACT	-					Splice_Site
MECOM	169115969	T	A	p.Lys635Ter	.,.,.,.,.,.,.,.	A,A,A,A,A,A,A,A	.,.,.,.,.,.,.,.	Nonsense_Mutation
PDGFRA	54287467	T	A	p.Ile867Asn	D,D	D,D	.,D	Missense_Mutation
GAB1	143438259	A	T	p.Tyr285Phe	D,D,D	D,D,D	B,B,.	Missense_Mutation
ARHGEF28	73909652	A	T	p.Arg1468Trp	D,D,D,D,D,D,D	N,N,N,N,N,N,N,N	P,.,P,.,P,.,P	Missense_Mutation
MEF2C	88752045	T	A					Splice_Site
EBF1	158708035	C	A	p.Arg563Ile	.,D,D,D	D,D,D	.,P,P,.	Missense_Mutation
H1-3	26234570	T	A	p.Lys122Ter		D		Nonsense_Mutation
VEGFA	43778493	A	G	p.Ile297Val	T,.,D,T,.,.,.,.,.,T,T,.,T,T,D,T,T,T,T,T,T,T,T,T	D,D,D,D,D,D,D,D,D	.,.,.,.,P,B,.,B,D,.,.,.,.,.,.,.,.,B,.,B,B,.,B,.	Missense_Mutation
RSPO2	107901148	T	A	p.Lys220Met	D,D,D,D	D,D,D,D	.,D,D,.	Missense_Mutation
PTCH1	95461981	C	A	p.Asp860Tyr	D,D,D,D,D,D,D	D,D,D,D,D,D,D	D,.,.,D,D,.,D	Missense_Mutation
TET1	68644990	A	T	p.Gln754Leu	D	D	P	Missense_Mutation
PTEN	87965392	A	T	p.Arg378Ter		D		Nonsense_Mutation
KMT2A	118473188	C	T	p.Arg677Ter	.,.,.,.,.	A,A,A	.,.,.,.,.	Nonsense_Mutation
HNF1A	120997633	T	A	p.Met490Lys	D,.,.,.,D,D	D,D,D,D	.,.,.,.,.,P	Missense_Mutation
FLT3	28062052	T	A	p.Glu61Asp	T	N,N,N	P	Missense_Mutation
BRCA2	32356580	A	-	p.Val2531PhefsTer20				Frame_Shift_Del
NTRK3	88255984	A	T	p.Leu57Gln	D,.,D,D,D,.,D,D,D,D	D,D,D,D,D,D,D,D	D,P,.,P,.,.,.,.,.,.	Missense_Mutation
CREBBP	3729591	C	T	p.Cys1819Tyr	D,D	D,D	D,.	Missense_Mutation
TP53	7674950	A	C	p.Leu194Arg	D,D,.,.,.,.,.,.,.,D,.,.,D,D,.,.,D,.,.,D,D	D,D,D,D,D,D	D,.,.,.,.,.,.,.,.,D,.,D,D,D,.,.,D,.,.,.,D	Missense_Mutation
DOT1L	2207585	A	T	p.Ile290Phe	D	D		Missense_Mutation
PTPRS	5265151	T	A	p.Gln142Leu	.,.,.,D,D	D,D,D,D,D,D,D,D	B,B,B,.,.	Missense_Mutation
KEAP1	10486695	T	A	p.Glu611Val	T,T	D,D	P,P	Missense_Mutation
POLD1	50415505	A	G	p.Ile878Val	D,.,.,.	D	B,.,.,B	Missense_Mutation
ASXL1	32431384	A	T	p.Asn261Ile	D,.,.,.,D	D,D	D,D,D,.,.	Missense_Mutation
ARHGEF10L	17627454	A	T	p.Glu512Val	D,D,D	D,D,D,D,D,D,D	D,D,D	Missense_Mutation
SESN2	28272465	A	T	p.Gln179Leu	D	D	B	Missense_Mutation
ABL2	179109331	T	A	p.Arg646Trp	D,D,D,D,D,D,D	D,D,D,D,D,D,D,D	D,D,D,D,D,D,D	Missense_Mutation
PARP1	226377214	T	A	p.Glu612Val	D	D	B	Missense_Mutation
ALK	29328483	T	A					Splice_Site
REL	60920043	A	T	p.Thr286Ser	T,T	N,N	B,.	Missense_Mutation
CXCR4	136115081	A	T	p.Trp283Arg	D,D	D,D	P,P	Missense_Mutation
LRP1B	140701825	A	T	p.Val2108Asp	D	D	B	Missense_Mutation
PMS1	189805707	A	T	p.Asp124Val	.,T,.,D,D,D,D,D,D,D	D,D,D,D,D,D,D	.,D,D,D,D,.,.,.,.,.	Missense_Mutation
ERBB4	211725196	T	A					Splice_Site
ROBO1	78606826	T	A	p.Arg1551Ter	.,.,.,.,.,.	A,A,A,A	.,.,.,.,.,.	Nonsense_Mutation
ROBO1	78606889	T	A	p.Lys1530Ter	.,.,.,.,.,.	A,A,A,A	.,.,.,.,.,.	Nonsense_Mutation
FOXL2	138946649	T	A	p.Lys25Met	.,D	D	P,P	Missense_Mutation
KIT	54703887	T	C	p.Val307Ala	D,T	D,D	P,B	Missense_Mutation
KDR	55118670	T	A	p.Thr98Ser	.,D	D	P,P	Missense_Mutation
FAT4	125415020	A	C	p.Gln2019His	D,T	D,D	D,D	Missense_Mutation
FAT4	125446534	A	T	p.Thr2481Ser	D,T	D,D	D,D	Missense_Mutation
FAT4	125452205	A	G	p.Tyr3732Cys	D,D	D,D	P,D	Missense_Mutation
FAT1	186621777	T	A					Splice_Site
FLT4	180603384	T	A	p.Lys1300Asn	T	D	P	Missense_Mutation
H1-4	26156718	A	T	p.Lys110Ter		D		Nonsense_Mutation
ROS1	117356751	A	T	p.Met1335Lys	D,D	D,D	P,.	Missense_Mutation
ROS1	117386963	T	A	p.Asp679Val	D,D	D,D	D,.	Missense_Mutation
PTPRK	128078817	T	A	p.Ile627Phe	D,D,D,D,D,D	D,D,D,D,D,D,D	P,.,D,.,B,.	Missense_Mutation
TNFAIP3	137875740	C	T	p.Pro180Leu	.,D,.,.,.,.	D	P,P,.,.,.,.	Missense_Mutation
IKZF1	50400221	A	T	p.Glu385Val	.,D,.,D,D,D,D,.,.,.,D,D	D,D,D,D,D,D,D,D,D	D,D,.,P,.,D,D,.,.,.,P,D	Missense_Mutation
CUX1	101916194	A	C	p.Gln37Pro	D,.,.,D,.,D,D,D,D,T,D,D,D	D,D,D,D,D,D,D,D,D,D,D,D	P,.,.,B,B,.,P,.,P,P,.,.,.	Missense_Mutation
PIK3CG	106883036	T	A	p.Met878Lys	D,D,D,D	D,D,D	B,B,.,B	Missense_Mutation
MET	116700037	A	T	p.Gln318Leu	D,D,D	D,D,D	D,D,.	Missense_Mutation
WRN	31141720	A	T	p.Ser1060Cys	D	N	P	Missense_Mutation
MYBL1	66597360	C	A	p.Trp161Leu	D,D	D,D,D	D,.	Missense_Mutation
CSMD3	112254284	T	A	p.His3360Leu	T,T,D,T	D,D,D,D	B,B,.,B	Missense_Mutation
PTPRD	8319892	A	T	p.Val1870Glu	D,D,D,.,D,D,D,D,D	D,D,D,D,D,D,D,D,D,D,D	D,.,.,D,.,D,D,.,.	Missense_Mutation
PTPRD	8528609	T	A	p.Ile175Phe	T,T,D,D,D,T,T,T,D,D	D,D,D,D,D,D,D,D,D,D,D,D	D,.,.,D,.,D,D,.,.,D	Missense_Mutation
MOB3B	27455499	T	A	p.Lys18Ter		A		Nonsense_Mutation
NTRK2	84955441	T	A	p.Leu699Gln	D,D,D,D	D,D,D,D	D,D,D,D	Missense_Mutation
TNC	115081772	G	A	p.Arg802Cys	D,D,D,D,D,D	D,D,D,D,D,D,D,D,D	.,D,.,P,.,.	Missense_Mutation
NUP214	131134931	A	T	p.Asn289Tyr	D,D	D,D,D	D,D	Missense_Mutation
TSC1	132911065	T	A	p.Thr360Ser	T,T,T,.,.,.,.,.,.,.,.,.,.,.,.	D,D,D,D	B,.,B,.,B,.,B,.,.,.,P,P,P,.,.	Missense_Mutation
GATA3	8073934	A	T	p.Met416Leu	T,.,T	D,D	B,B,B	Missense_Mutation
TCF7L2	113158048	A	T	p.Lys433Ter	.,.,.,.,.,.,.,.,.,.,.,.,.,.,.,.,.	A,A,A,A,A,A,A,A,A,A,D,D	.,.,.,.,.,.,.,.,.,.,.,.,.,.,.,.,.	Nonsense_Mutation
MKI67	128115306	T	A	p.Thr368Ser	D	N,N	B	Missense_Mutation
WT1	32434910	A	T	p.Trp151Arg	D,D,D,.,.,.		.,.,.,.,.,.	Missense_Mutation
YAP1	102206030	GA	TT	p.Glu314Leu				Missense_Mutation
ZBTB16	114247276	A	T	p.His568Leu	D,D	D,D	D,D	Missense_Mutation
KMT2A	118484860	A	T					Splice_Site
KMT2A	118496275	C	T	p.Arg1858Ter	.,.,.	A,A,A	.,.,.	Nonsense_Mutation
KMT2A	118496280	A	T	p.Glu1859Asp	D,D,.	D,D,D	.,B,.	Missense_Mutation
KDM5A	295581	T	C	p.Ile1483Val	T	N,N	B	Missense_Mutation
PTPN6	6952147	C	T	p.Pro99Leu	D,D,D,D,D,D,D	D,D,D,D,D	.,.,.,D,.,.,.	Missense_Mutation
KRAS	25227341	T	A	p.Gln61His	D,D	D,D,D	B,B	Missense_Mutation
KMT2D	49030898	T	A	p.Lys4556Ter		A		Nonsense_Mutation
GLI1	57469606	T	A	p.Leu495His	D,D,D,D	D,D,D	.,D,.,.	Missense_Mutation
SETD1B	121822702	A	T	p.Ser1375Cys	.,D,D,.	D,D	.,.,.,.	Missense_Mutation
PDS5B	32648842	G	T	p.Asp24Tyr	D	D	D	Missense_Mutation
GPC5	91693262	C	T	p.Ala134Val	D,.	D	P,.	Missense_Mutation
NKX2-1	36517472	T	A	p.Ser338Cys	D,D,D,D	D,D,D,D	B,P,B,B	Missense_Mutation
ZFP36L1	68790494	T	A					Splice_Site
GREM1	32730893	T	A	p.Met68Lys		D,D,D,D	B	Missense_Mutation
IQGAP1	90390809	A	T	p.Met31Leu	D,T	D,N	B,.	Missense_Mutation
TSC2	2076537	A	T	p.Lys930Met	D,.,.,D,.,D,.,.,D,D,.,.,.,.,D	D,D,D,D,D,D,D	D,.,.,.,D,D,.,.,D,D,.,.,.,.,.	Missense_Mutation
CREBBP	3850572	T	A	p.Ile175Phe	D,D	D,D	P,.	Missense_Mutation
MYH11	15776176	T	C	p.Tyr264Cys	D,D,.,D	D,D,D,D,D	.,.,.,B	Missense_Mutation
CDH11	64982274	A	T	p.Tyr343Asn	D,D,D	D,D,D	D,D,.	Missense_Mutation
PRPF8	1658311	T	A	p.Gln1816Leu	T,.	D,D	D,D	Missense_Mutation
TP53	7673573	T	A	p.Lys319Ter	.,.,.,.,.,.,.,.,.,.,.,.,.,.,.,.,.,.,.	A,A,A,A,D,D	.,.,.,.,.,.,.,.,.,.,.,.,.,.,.,.,.,.,.	Nonsense_Mutation
TP53	7675217	T	A	p.Lys132Met	D,D,.,D,.,.,D,D,.,.,D,.,.,D,D	D,D,D,D,D,D	D,.,.,D,.,P,D,P,.,.,D,.,.,D,.	Missense_Mutation
PER1	8149760	T	A	p.Asn216Tyr	D,.,D	D,D,D	D,.,.	Missense_Mutation
MAP2K4	12081529	A	T	p.Lys131Ile	D,D	D,D	D,D	Missense_Mutation
HOXB13	48728106	A	T	p.Leu163Gln	D	D	D	Missense_Mutation
CD79B	63929284	A	T	p.Val211Glu	D,D,D	D,D,D	.,D,D	Missense_Mutation
SERPINB3	63659484	A	T	p.Leu89Gln	D,D	N,N	D,D	Missense_Mutation
ARID3A	966710	T	A	p.Leu446Gln	D	D	P	Missense_Mutation
INSR	7152861	T	A	p.Gln699Leu	T,T	D,D	B,B	Missense_Mutation
SAMHD1	36916987	T	A	p.Arg305Ser	.,D,.	D,D	D,.,.	Missense_Mutation
PTPRT	42102221	T	A	p.Asn1206Ile	D,D,D,D,.,D,.,.	D,D,D,D,D,D,D	D,.,.,.,.,.,.,D	Missense_Mutation
PTPRT	42350667	A	T	p.Val609Glu	D,D,D,D,D,D,.,D	D,D,D,D,D,D,D	P,.,.,.,.,.,.,D	Missense_Mutation
NCOA3	47627081	A	T	p.Gln146Leu	T,T,T	D,D,D,D,D	P,P,D	Missense_Mutation
LZTR1	20988871	A	T	p.Arg198Trp	D,.	D,D	D,D	Missense_Mutation
DDX3X	41344088	C	T	p.Thr275Met	.,.,.,.,D,.,.,.,.,.,.,.,.,.,.,.,.,.	D,D,D,D	D,D,.,.,.,.,.,.,.,.,.,.,.,.,.,.,.,.	Missense_Mutation
MED12	71124988	A	T	p.Thr690Ser	.,T,T	N,N,N	B,B,B	Missense_Mutation
MED12	71125714	G	C					Splice_Site
MED12	71132856	T	A	p.Leu1476Ter	.,.,.	A,A,A	.,.,.	Nonsense_Mutation
IRS4	108735416	T	A	p.Gln310Leu	D	D	D	Missense_Mutation
BCORL1	130014049	A	T	p.Gln426Leu	T,T,D	D,D,D,D	.,.,.	Missense_Mutation
ARID1A	26773602	G	T	p.Glu1297Ter	.,.,.,.,.,.	A,A,A,D	.,.,.,.,.,.	Nonsense_Mutation
MPL	43340495	G	A	p.Arg321Gln	T,.	N,N	B,.	Missense_Mutation
SETD2	47057466	C	G	p.Lys2106Asn	D	D	B	Missense_Mutation
PIK3CB	138704487	C	T	p.Glu513Lys	T,T	D,D,D	B,B	Missense_Mutation
FGFR3	1803804	C	T	p.Ser348Phe	D,D	D,D,D,D,D,D	P,D	Missense_Mutation
SETBP1	44952396	G	A	p.Arg1019His	.,D	D	D,D	Missense_Mutation
KDM6A	45083570	T	A	p.Val1184Asp	.,.,.,.,D	D,D,D,D	.,.,.,.,D	Missense_Mutation
STAG2	124086578	C	T	p.Gln1029Ter	.,.,.,.,.	A,A,A,A,A,A	.,.,.,.,.	Nonsense_Mutation
