# Supplementary material for: Genomic subtypes of non-muscle-invasive bladder cancer: guiding immunotherapy decision-making for patients exposed to aristolochic acid
Source: Mol Med. 2025 Apr 17;31:140. doi: 10.1186/s10020-025-01199-1 (PMC12004710; doi:10.1186/s10020-025-01199-1)
Supplement: Supplementary file 6 — Additional file 6 [file 10020_2025_1199_MOESM6_ESM.xlsx]

## Sheet: Sheet1
row	baseMean	log2FoldChange	lfcSE	stat	pvalue	padj
TSPAN6	1500.16	-0.000274245	0.240765	-0.00113906	0.999091	0.999935
TNMD	0.200705	0.0319092	1.6721	0.0190834	0.984775	0.999835
DPM1	261.091	0.144126	0.163505	0.881475	0.378061	0.999835
SCYL3	219.115	0.443435	0.179039	2.47675	0.0132583	0.557543
C1orf112	68.6866	0.408174	0.236845	1.72338	0.0848196	0.868581
FGR	114.976	0.468486	0.32027	1.46278	0.143526	0.952016
CFH	1009.15	-0.0381985	0.317923	-0.12015	0.904364	0.999835
FUCA2	469.597	0.254407	0.153611	1.65618	0.097685	0.890505
GCLC	1287.21	0.0555648	0.230566	0.240992	0.809561	0.999835
NFYA	409.165	-0.13505	0.135085	-0.999737	0.317438	0.999835
STPG1	152.179	0.211742	0.245944	0.860935	0.389274	0.999835
NIPAL3	339.704	-0.0591664	0.143314	-0.412843	0.679722	0.999835
LAS1L	337.846	-0.0239479	0.109293	-0.219116	0.82656	0.999835
ENPP4	133.877	0.0426163	0.2808	0.151768	0.87937	0.999835
SEMA3F	3012.9	-0.0945626	0.198766	-0.475749	0.634253	0.999835
CFTR	3.53861	-1.90894	0.96842	-1.97119	0.0487024	0.775446
ANKIB1	557.763	0.0231681	0.131334	0.176407	0.859975	0.999835
CYP51A1	438.094	0.265492	0.275443	0.963873	0.335109	0.999835
KRIT1	361.623	-0.086645	0.170372	-0.508565	0.611057	0.999835
RAD52	161.582	-0.126843	0.319643	-0.396829	0.691494	0.999835
MYH16	0.657614	-1.41846	0.957267	-1.48178	0.1384	0.950161
BAD	371.997	0.0267985	0.177487	0.150989	0.879985	0.999835
LAP3	341.69	0.205347	0.19991	1.0272	0.304327	0.999835
CD99	853.441	-0.439655	0.280873	-1.56532	0.117508	0.921789
HS3ST1	639.626	-0.0452762	0.315408	-0.143548	0.885857	0.999835
AOC1	44.9327	-1.65199	0.57673	-2.86441	0.00417789	0.365736
WNT16	1.87326	-0.637935	0.871249	-0.732208	0.464042	0.999835
HECW1	7.16399	-0.363109	0.7795	-0.465822	0.641343	0.999835
MAD1L1	334.598	0.00809356	0.253801	0.0318894	0.97456	0.999835
LASP1	1884.26	0.0127641	0.179833	0.0709777	0.943416	0.999835
SNX11	166.103	-0.00101976	0.137485	-0.00741728	0.994082	0.999835
TMEM176A	131.783	-0.135017	0.392839	-0.343695	0.731075	0.999835
M6PR	731.001	0.153494	0.13703	1.12015	0.262651	0.999835
KLHL13	32.7119	0.26447	0.393046	0.672874	0.501028	0.999835
CYP26B1	12.3124	-0.0548242	0.501479	-0.109325	0.912945	0.999835
ICA1	543.821	-0.176131	0.15827	-1.11285	0.265774	0.999835
DBNDD1	146.985	-0.107649	0.312705	-0.344251	0.730658	0.999835
ALS2	159.343	-0.155638	0.158225	-0.983648	0.325288	0.999835
CASP10	222.215	0.343127	0.228968	1.49858	0.133983	0.943745
CFLAR	836.213	0.299465	0.159592	1.87645	0.060594	0.82099
TFPI	228.657	0.101379	0.306926	0.330305	0.741169	0.999835
NDUFAF7	142.542	-0.247622	0.189133	-1.30925	0.19045	0.980265
RBM5	1485.3	-0.0582202	0.290835	-0.200183	0.841337	0.999835
MTMR7	18.891	-0.191871	0.288117	-0.66595	0.505443	0.999835
SLC7A2	80.8532	-0.741359	0.393512	-1.88395	0.0595712	0.818818
ARF5	1511.92	0.0339195	0.131804	0.257348	0.79691	0.999835
SARM1	166.906	-0.0197335	0.280153	-0.0704382	0.943845	0.999835
POLDIP2	832.679	0.0778764	0.132736	0.5867	0.557405	0.999835
PLXND1	403.746	-0.462418	0.319793	-1.44599	0.148179	0.952928
AK2	919.273	0.137992	0.171332	0.805405	0.420586	0.999835
CD38	8.77629	-0.707905	0.575519	-1.23003	0.218686	0.991935
FKBP4	1292.84	0.0104691	0.148995	0.0702645	0.943983	0.999835
KDM1A	998.4	-0.00944493	0.12406	-0.0761322	0.939314	0.999835
RBM6	1477.9	-0.47714	0.327962	-1.45486	0.145707	0.952715
CAMKK1	109.535	-0.147741	0.290208	-0.509087	0.610691	0.999835
RECQL	186.714	0.231427	0.202477	1.14298	0.253046	0.999835
VPS50	183.228	0.273783	0.18356	1.49151	0.135827	0.946663
HSPB6	28.0531	1.14451	0.531164	2.15472	0.0311834	0.714485
ARHGAP33	84.8601	0.132814	0.372339	0.356702	0.721315	0.999835
NDUFAB1	356.32	0.0425077	0.179616	0.236659	0.812921	0.999835
PDK4	89.9006	-0.0898869	0.342026	-0.262807	0.792699	0.999835
SLC22A16	0.116829	1.16698	1.74795	0.667629	0.504371
ZMYND10	12.1025	-1.12035	0.571435	-1.96059	0.0499272	0.784278
ABCB5	0.133492	-0.343886	2.37435	-0.144834	0.884842
ARX	0.807667	-0.308574	1.55663	-0.198231	0.842864	0.999835
SLC25A13	201.365	-0.0510516	0.15002	-0.340299	0.733631	0.999835
ST7	146.659	-0.0997122	0.139856	-0.712963	0.475869	0.999835
CDC27	373.818	0.227643	0.148714	1.53074	0.125834	0.936593
SLC4A1	0.399591	0.253263	1.19412	0.212092	0.832035	0.999835
CALCR	0.772927	0.685323	0.676135	1.01359	0.310779	0.999835
HCCS	162.332	0.279064	0.179231	1.55701	0.119468	0.925631
DVL2	265.547	-0.0825146	0.158865	-0.5194	0.603482	0.999835
PRSS22	539.269	0.188405	0.34883	0.540106	0.589124	0.999835
UPF1	1287.12	-0.0184534	0.153136	-0.120504	0.904084	0.999835
SKAP2	404.801	-0.064196	0.207826	-0.308893	0.757403	0.999835
SLC25A5	1547.44	0.0746231	0.197897	0.37708	0.706114	0.999835
MCUB	66.5617	0.547046	0.32359	1.69055	0.0909219	0.882363
HOXA11	89.6399	-0.0334038	0.442888	-0.0754225	0.939879	0.999835
POLR2J	725.833	0.00511494	0.227753	0.0224583	0.982082	0.999835
DHX33	293.436	-0.0515178	0.203821	-0.25276	0.800454	0.999835
MEOX1	11.3306	0.49703	0.572865	0.86762	0.385602	0.999835
THSD7A	31.1899	0.116437	0.448283	0.259741	0.795064	0.999835
LIG3	313.811	0.0959511	0.183037	0.524216	0.600128	0.999835
RPAP3	220.977	0.149294	0.171865	0.868674	0.385026	0.999835
ACSM3	114.43	-0.13386	0.363209	-0.368548	0.712464	0.999835
REXO5	35.1947	0.361848	0.243643	1.48516	0.137502	0.949239
CIAPIN1	313.429	0.0485742	0.128731	0.377332	0.705927	0.999835
SPPL2B	846.574	-0.0927398	0.266911	-0.347455	0.728249	0.999835
ATOSB	191.412	0.244523	0.173726	1.40752	0.159272	0.962611
COPZ2	26.4446	-0.524989	0.368404	-1.42504	0.154146	0.955105
PRKAR2B	90.7613	-0.457506	0.407303	-1.12326	0.261328	0.999835
MSL3	323.437	0.414696	0.211221	1.96333	0.0496084	0.783096
CREBBP	759.738	0.196112	0.177108	1.1073	0.268166	0.999835
TSPOAP1	293.225	-0.527412	0.42112	-1.2524	0.210423	0.988057
MPO	0.891859	1.22356	0.779389	1.56989	0.11644	0.921131
PON1	1.06755	-1.08949	0.866587	-1.25722	0.208673	0.988057
GCFC2	182.861	-0.0700121	0.232116	-0.301625	0.762938	0.999835
WDR54	163.38	-0.344811	0.159358	-2.16376	0.030483	0.708477
CROT	1020.47	-0.215934	0.181949	-1.18679	0.235312	0.999835
ABCB4	10.5629	-0.25498	0.515969	-0.494177	0.621181	0.999835
KMT2E	704.59	0.0693065	0.124553	0.556441	0.577909	0.999835
RHBDD2	752.523	-0.069552	0.118137	-0.588741	0.556035	0.999835
SOX8	7.1914	-0.768937	0.43383	-1.77244	0.0763217	0.85564
IBTK	414.83	0.0851094	0.180228	0.472232	0.636761	0.999835
ZNF195	458.186	0.0282437	0.235012	0.12018	0.904341	0.999835
MYCBP2	345.22	0.0448929	0.162105	0.276938	0.781828	0.999835
FBXL3	377.271	-0.135717	0.215642	-0.629362	0.529112	0.999835
ITGAL	56.7576	-0.631878	0.389372	-1.62281	0.104629	0.904163
PDK2	252.553	-0.128133	0.188463	-0.679884	0.496578	0.999835
ITGA3	4644.13	-0.316133	0.24406	-1.29531	0.195214	0.985538
ZFX	274.642	0.29474	0.140424	2.09892	0.0358238	0.722378
LAMP2	702.655	-0.0272512	0.265822	-0.102517	0.918347	0.999835
ITGA2B	7.11676	-0.537009	0.548188	-0.979609	0.327279	0.999835
ASB4	0.569896	1.5804	1.23029	1.28458	0.19894	0.987077
GDE1	1015.17	-0.0484782	0.205347	-0.236079	0.813371	0.999835
REX1BD	528.378	-0.0703198	0.193088	-0.364185	0.71572	0.999835
CRLF1	21.7135	-0.982767	0.324825	-3.02552	0.00248203	0.299235
OSBPL7	254.232	-0.279881	0.254301	-1.10059	0.271076	0.999835
TMEM98	312.696	0.0977683	0.328763	0.297382	0.766175	0.999835
YBX2	8.39689	1.68352	0.686229	2.45329	0.0141556	0.559969
KRT33A	2.347	-1.37491	0.765646	-1.79575	0.0725339	0.844802
MAP3K14	101.476	-0.0542014	0.232061	-0.233565	0.815323	0.999835
ABCC8	2.22174	-1.79935	0.793917	-2.26642	0.0234254	0.659925
CACNG3	0.0778648	0.517987	3.26978	0.158416	0.874129
TMEM132A	411.138	-0.669095	0.330578	-2.02402	0.0429686	0.747791
AP2B1	1011.54	-0.00802742	0.18141	-0.0442501	0.964705	0.999835
TAC1	6.02576	0.936987	0.947334	0.989078	0.322625	0.999835
ZNF263	253.553	-0.0727227	0.113947	-0.638217	0.523332	0.999835
CX3CL1	157.936	-1.60924	0.436789	-3.68425	0.000229376	0.114678
SPATA20	1568.97	0.00692154	0.239674	0.028879	0.976961	0.999835
CACNA1G	5.73303	0.4393	0.520884	0.843374	0.399019	0.999835
TNFRSF12A	328.206	-0.248268	0.315877	-0.785964	0.431889	0.999835
DLX6	31.3487	-0.630241	0.549406	-1.14713	0.251328	0.999835
MAP3K9	117.832	0.0869102	0.207488	0.418869	0.675312	0.999835
RALA	350.133	-0.164555	0.176198	-0.933917	0.350347	0.999835
BAIAP2L1	884.784	-0.153883	0.201001	-0.765583	0.443924	0.999835
KDM7A	142.574	-0.000623003	0.196933	-0.00316352	0.997476	0.999935
ETV1	41.6227	-0.477623	0.333104	-1.43386	0.151614	0.95372
AGK	259.881	-0.103732	0.111764	-0.928134	0.353338	0.999835
ALDH3B1	235.886	-0.520588	0.297209	-1.75159	0.0798444	0.8646
TTC22	253.061	-0.0624801	0.198875	-0.314167	0.753394	0.999835
PHTF2	225.111	-0.117399	0.193017	-0.608233	0.543033	0.999835
CCL26	0.303238	0.745	1.23552	0.602987	0.546517	0.999835
FARP2	437.963	-0.0683114	0.225656	-0.302724	0.7621	0.999835
USH1C	2.67099	0.739333	1.03912	0.7115	0.476775	0.999835
GGCT	427.801	-0.232344	0.18134	-1.28126	0.200101	0.98759
DBF4	112.398	0.240963	0.213236	1.13003	0.258463	0.999835
TBXA2R	13.5491	-0.308639	0.463076	-0.666499	0.505092	0.999835
IFRD1	271.444	0.193273	0.21103	0.915858	0.359741	0.999835
LGALS14	0
COX10	151.745	-0.00550054	0.165398	-0.0332565	0.97347	0.999835
GTF2IRD1	543.405	0.243481	0.225175	1.0813	0.279564	0.999835
PAF1	447.528	0.0724517	0.151176	0.479255	0.631757	0.999835
VPS41	480.93	-0.305513	0.200916	-1.5206	0.12836	0.936896
ARHGAP44	57.0335	-0.416306	0.291557	-1.42787	0.153329	0.954946
ELAC2	666.107	0.192862	0.147436	1.30811	0.190837	0.980766
SCIN	191.477	-1.4124	0.436155	-3.2383	0.00120244	0.233211
ARSD	834.561	0.207436	0.181734	1.14143	0.253692	0.999835
PNPLA4	114.692	0.656037	0.225117	2.9142	0.00356596	0.348813
MYH13	0.321139	-0.268235	1.5559	-0.172399	0.863124	0.999835
ADIPOR2	344.694	-0.202124	0.159815	-1.26474	0.205965	0.988057
CDKL3	7.70766	0.322091	0.305249	1.05517	0.291346	0.999835
UPP2	0.338783	-0.468283	1.49317	-0.313616	0.753812	0.999835
PRSS21	9.39088	2.43322	1.0048	2.42159	0.0154528	0.575334
MARK4	504.644	0.127501	0.158937	0.802215	0.422429	0.999835
PROM1	51.4857	-2.70673	0.628386	-4.30743	1.65163e-05	0.0285833
CCDC124	613.855	0.0517026	0.219797	0.235229	0.814031	0.999835
CEACAM21	4.80011	-1.36445	0.61575	-2.21591	0.0266976	0.683326
PAFAH1B1	708.136	0.0345819	0.12872	0.26866	0.788191	0.999835
NOS2	14.0734	-0.250727	0.724152	-0.346235	0.729166	0.999835
DNAH9	3.52104	-0.774699	0.735445	-1.05337	0.292169	0.999835
BLTP2	1165.71	-0.171253	0.216161	-0.79225	0.428215	0.999835
SLC13A2	2.84165	0.825426	1.19093	0.693096	0.488249	0.999835
GAS7	48.8032	0.161725	0.43005	0.376062	0.706871	0.999835
TRAPPC6A	265.806	0.170427	0.199697	0.853431	0.39342	0.999835
MATK	16.9473	-0.511066	0.498182	-1.02586	0.304956	0.999835
CEACAM7	53.9864	2.1405	0.953778	2.24423	0.0248175	0.675547
CD79B	13.1482	-0.635053	0.455104	-1.3954	0.162895	0.965416
SCN4A	2.00621	-0.273503	0.827949	-0.330338	0.741144	0.999835
ST7L	91.4059	-0.0585104	0.148705	-0.393468	0.693974	0.999835
TKTL1	0.274455	-0.167723	3.27104	-0.0512751	0.959106	0.999835
PAX6	0.841903	0.815181	1.21412	0.671416	0.501955	0.999835
RPUSD1	352.009	-0.0863035	0.162078	-0.53248	0.594394	0.999835
RHBDF1	570.714	-0.239012	0.287898	-0.830197	0.406428	0.999835
LUC7L	1423.54	-0.107823	0.373454	-0.28872	0.772796	0.999835
CACNA2D2	14.3426	-0.0990125	0.328194	-0.301689	0.762889	0.999835
BAIAP3	338.369	-0.502899	0.40127	-1.25327	0.210108	0.988057
TSR3	475.226	-0.0695505	0.15726	-0.442264	0.658298	0.999835
PIGQ	584.854	-0.277365	0.21348	-1.29926	0.193856	0.985166
CRAMP1	467.256	-0.156382	0.240871	-0.649237	0.516185	0.999835
TEAD3	847.618	-0.0650868	0.178367	-0.364904	0.715183	0.999835
SELE	18.5499	0.425305	0.569705	0.746535	0.455344	0.999835
DNAJC11	451.883	0.215702	0.12565	1.7167	0.0860345	0.87336
FMO3	3.46244	-0.925519	0.63048	-1.46796	0.142115	0.952016
MYLIP	514.84	-0.252903	0.240291	-1.05248	0.292577	0.999835
NOX1	6.29361	-0.200475	0.649957	-0.308443	0.757745	0.999835
E2F2	42.8878	0.969201	0.486173	1.99353	0.0462033	0.763763
PSMB1	983.394	0.131348	0.142319	0.922907	0.356055	0.999835
SYN1	12.7064	0.0221387	0.439618	0.050359	0.959836	0.999835
JARID2	335.405	-0.128955	0.245131	-0.526066	0.598842	0.999835
CDKL5	145.927	-0.226301	0.221065	-1.02369	0.305984	0.999835
CAMK1G	2.12293	-0.180411	0.604137	-0.298626	0.765226	0.999835
CDK11A	775.828	0.154754	0.323658	0.47814	0.632551	0.999835
NADK	989.179	0.00328371	0.145004	0.0226457	0.981933	0.999835
TFAP2B	46.1868	0.405938	0.735856	0.551655	0.581185	0.999835
TFAP2D	0
DLEC1	33.2138	0.155719	0.400224	0.389081	0.697216	0.999835
CYTH3	125.67	-0.17788	0.230904	-0.770364	0.441084	0.999835
ADAM22	33.0122	-0.801371	0.29331	-2.73217	0.00629193	0.438573
SYPL1	1417.98	-0.0540119	0.24417	-0.221206	0.824932	0.999835
CYB561	757.617	-0.0382737	0.150389	-0.254498	0.799111	0.999835
SPAG9	513.364	0.121194	0.179218	0.67624	0.498888	0.999835
CELSR3	183.829	-0.544285	0.441626	-1.23246	0.217779	0.99162
AASS	313.83	-0.0940296	0.324422	-0.289837	0.771941	0.999835
PLEKHG6	468.94	-0.10492	0.210318	-0.498863	0.617876	0.999835
SS18L2	196.026	0.0330692	0.189535	0.174475	0.861492	0.999835
MPND	271.95	0.191432	0.168785	1.13418	0.256719	0.999835
MGST1	2151.13	-0.262064	0.260022	-1.00785	0.313525	0.999835
CRY1	114.171	0.025111	0.252782	0.0993384	0.92087	0.999835
PGLYRP1	0.0804285	-0.360538	3.25014	-0.11093	0.911672
NFIX	285.88	-0.221695	0.312485	-0.709458	0.47804	0.999835
ST3GAL1	1187.62	0.276348	0.241182	1.14581	0.251874	0.999835
MMP25	14.1907	0.220046	0.407118	0.540497	0.588855	0.999835
IL32	414.038	-0.622247	0.373462	-1.66616	0.0956814	0.887415
PKD1	669.377	-0.272026	0.306959	-0.886194	0.375513	0.999835
MAPK8IP2	21.5316	-0.783879	0.448413	-1.74812	0.0804437	0.86715
MED24	640.714	-0.310781	0.202015	-1.5384	0.12395	0.933331
RHOBTB2	665.344	0.0160206	0.339203	0.0472303	0.96233	0.999835
HEATR5B	319.387	-0.0587052	0.175721	-0.334081	0.738318	0.999835
SEC62	4005.87	1.13651	0.436839	2.60166	0.00927744	0.477629
RPS20	13767.4	-0.049438	0.216794	-0.228041	0.819614	0.999835
CSDE1	3662.29	0.0677482	0.124819	0.542772	0.587287	0.999835
UBE3C	626.117	0.175246	0.155504	1.12695	0.259763	0.999835
REV3L	120.176	-0.117876	0.172382	-0.68381	0.494095	0.999835
TENM1	1.20412	0.678211	0.874216	0.775794	0.437871	0.999835
PAX7	0.969448	1.63364	1.1643	1.40311	0.160584	0.964881
MASP2	8.96977	-0.154856	0.429333	-0.360689	0.718332	0.999835
IYD	26.7686	-0.283152	0.514556	-0.550284	0.582125	0.999835
FAM76A	92.8702	-0.0344631	0.178476	-0.193096	0.846884	0.999835
TRAF3IP3	26.974	-0.419117	0.372432	-1.12535	0.260441	0.999835
POMT2	212.718	-0.0949306	0.24733	-0.383821	0.701111	0.999835
VTA1	433.253	0.240304	0.196302	1.22416	0.220893	0.992637
MLXIPL	48.3504	0.705611	0.610731	1.15535	0.247945	0.999835
BAZ1B	739.064	0.0613309	0.123357	0.497181	0.619061	0.999835
RANBP9	426.429	0.0574975	0.142273	0.404136	0.686113	0.999835
ETV7	128.122	0.163728	0.236033	0.693668	0.487891	0.999835
SPRTN	88.6582	0.00151527	0.138996	0.0109016	0.991302	0.999835
METTL13	196.829	0.148865	0.175647	0.847523	0.396704	0.999835
DYRK4	161.69	0.0569166	0.229322	0.248195	0.803984	0.999835
ZNF207	1318.71	-0.0722246	0.14409	-0.501245	0.616199	0.999835
UQCRC1	1649.93	0.0361967	0.126701	0.285685	0.77512	0.999835
STARD3NL	186.226	0.0442945	0.160796	0.27547	0.782955	0.999835
CD9	4561.28	-0.121485	0.276263	-0.439742	0.660124	0.999835
HHATL	0.208573	-0.258164	1.90825	-0.135288	0.892384	0.999835
NCAPD2	573.084	0.147038	0.206682	0.711418	0.476825	0.999835
IFFO1	62.9641	-0.249553	0.381786	-0.653644	0.513341	0.999835
GIPR	90.4216	-0.846622	0.477679	-1.77236	0.0763341	0.85564
PHF7	35.2778	-0.363609	0.24875	-1.46174	0.143812	0.952016
SEMA3G	54.926	-0.466894	0.355055	-1.31499	0.188513	0.980265
NISCH	1537.69	-0.0995586	0.250892	-0.396818	0.691501	0.999835
STAB1	415.18	-0.54171	0.38892	-1.39286	0.163663	0.965416
FUZ	231.76	-0.0993857	0.208541	-0.476576	0.633664	0.999835
SLC6A13	1.21739	-0.619197	0.757642	-0.817268	0.413775	0.999835
IDS	908.533	-0.0692127	0.173231	-0.39954	0.689496	0.999835
PRSS3	28.9886	1.11419	0.589425	1.8903	0.0587182	0.81691
ZNF200	105.009	0.0574995	0.196329	0.292874	0.769619	0.999835
CD4	241.557	0.0797195	0.350344	0.227546	0.819999	0.999835
LRRC23	65.3967	-0.183584	0.258932	-0.709007	0.47832	0.999835
BTK	11.7444	-0.580896	0.380706	-1.52584	0.12705	0.936806
HFE	160.686	0.0737799	0.168658	0.437454	0.661782	0.999835
SCMH1	559.29	-0.30961	0.172748	-1.79226	0.0730914	0.844802
FYN	135.976	0.306028	0.320951	0.953502	0.340336	0.999835
HIVEP2	381.993	0.184025	0.177035	1.03948	0.298579	0.999835
FMO1	0.827633	-0.484384	1.08282	-0.447338	0.654631	0.999835
ELOA	576.025	0.0627022	0.10732	0.584254	0.559049	0.999835
LYPLA2	1144.79	-0.111958	0.144341	-0.775649	0.437956	0.999835
CLCN6	163.754	-0.570587	0.232867	-2.45026	0.0142752	0.560495
MRC2	423.268	-0.431038	0.305238	-1.41213	0.15791	0.960959
NME1-NME2	48.7597	0.0392485	0.399907	0.098144	0.921818	0.999835
SLC6A7	0.27333	-0.708465	1.22263	-0.579462	0.562278	0.999835
TSPAN9	263.551	-0.334114	0.250599	-1.33326	0.182445	0.977153
BTBD7	453.27	-0.0528757	0.141868	-0.372711	0.709364	0.999835
APBA3	237.781	0.218104	0.262438	0.831069	0.405934	0.999835
MKS1	192.105	-0.131195	0.172397	-0.76101	0.446651	0.999835
ABHD5	367.579	0.332907	0.214104	1.55489	0.119973	0.925631
ANOS1	20.6544	-0.482546	0.346943	-1.39085	0.16427	0.966716
AKAP8L	1391.08	-0.212281	0.277229	-0.765726	0.443839	0.999835
MBTD1	305.07	-0.0776296	0.166142	-0.467249	0.640321	0.999835
UTP18	262.546	0.347403	0.175532	1.97914	0.0478	0.769899
RNF216	340.149	0.058609	0.137197	0.427188	0.669242	0.999835
TTC19	397.257	-0.0372637	0.120456	-0.309355	0.757052	0.999835
PTBP1	2841.18	-0.010811	0.111	-0.0973966	0.922411	0.999835
DPF1	4.00697	0.737707	0.578744	1.27467	0.202426	0.988057
SYT7	252.581	-0.96121	0.529157	-1.81649	0.0692951	0.83431
LARS2	154.712	0.146191	0.164991	0.886051	0.37559	0.999835
PIK3C2A	338.872	0.0694228	0.158658	0.437562	0.661704	0.999835
PLAUR	116.858	0.89109	0.327801	2.71839	0.00656006	0.439776
ANLN	136.672	0.572257	0.455025	1.25764	0.208523	0.988057
WIZ	736.443	-0.0125757	0.175419	-0.0716895	0.942849	0.999835
RABGAP1	494.922	-0.152477	0.147742	-1.03204	0.302052	0.999835
DCN	396.854	-0.844287	0.407155	-2.07363	0.038114	0.734026
QPCTL	133.943	0.18767	0.1801	1.04203	0.297397	0.999835
PPP5C	388.229	0.0352181	0.121385	0.290136	0.771712	0.999835
CEP68	207.082	-0.203944	0.14791	-1.37884	0.167945	0.968088
MAP4K3	505.552	0.226227	0.195306	1.15832	0.246734	0.999835
ZBTB32	2.70703	0.447032	0.578929	0.772171	0.440013	0.999835
TYROBP	128.938	-0.360499	0.33658	-1.07106	0.284141	0.999835
LDAF1	583.65	-0.159942	0.179224	-0.892414	0.372171	0.999835
GABRA3	32.1399	-0.186806	0.468681	-0.398579	0.690203	0.999835
BRCA1	84.5045	0.365617	0.306176	1.19414	0.232423	0.999835
ERCC1	445.13	-0.0196529	0.137385	-0.14305	0.886251	0.999835
CD22	6.55837	-2.07519	0.614285	-3.37822	0.000729561	0.186519
SEMA3B	409.24	0.117678	0.41033	0.286788	0.774274	0.999835
MBTPS2	84.5444	0.272069	0.259614	1.04798	0.294649	0.999835
PRICKLE3	334.233	-0.0511851	0.1768	-0.289508	0.772193	0.999835
LTF	6.63137	-0.870877	0.640935	-1.35876	0.174223	0.973572
EXTL3	365.152	-0.220363	0.183816	-1.19882	0.230597	0.999835
NR1H4	27.9527	1.02244	0.818042	1.24986	0.21135	0.988057
ELOVL5	238.718	0.128535	0.269047	0.47774	0.632835	0.999835
ALOX5	1716.08	-0.469763	0.270666	-1.73558	0.0826373	0.868084
KDM5D	479.33	-0.041709	0.670846	-0.0621738	0.950424	0.999835
CALCOCO1	560.367	-0.159723	0.179793	-0.88837	0.374342	0.999835
UBR7	249.996	0.112495	0.161308	0.697391	0.485558	0.999835
MAP4K5	398.487	0.0981772	0.157577	0.623044	0.533255	0.999835
EHD3	346.2	-0.126061	0.297082	-0.42433	0.671325	0.999835
PSMC4	793.535	0.0521976	0.101594	0.513784	0.607403	0.999835
MAN2B2	505.452	0.0737917	0.159131	0.463717	0.64285	0.999835
SLC7A14	0.165567	0.918391	1.90245	0.482743	0.629279	0.999835
CLDN11	26.493	0.443874	0.386724	1.14778	0.25106	0.999835
SLC25A39	1364.73	0.0490951	0.148349	0.330942	0.740688	0.999835
MVP	2113.19	0.0337629	0.156728	0.215424	0.829437	0.999835
NUB1	489.916	-0.112309	0.100927	-1.11277	0.265805	0.999835
PGM3	279.764	0.0497802	0.174999	0.28446	0.776058	0.999835
RWDD2A	60.0362	-0.266564	0.188236	-1.41611	0.156743	0.958261
CLK1	1326.2	-0.0905218	0.324154	-0.279256	0.780049	0.999835
POLR3B	108.633	0.0340228	0.220905	0.154016	0.877597	0.999835
ANGEL1	199.985	0.0141193	0.21883	0.0645219	0.948555	0.999835
RNF14	320.138	-0.105946	0.171966	-0.616085	0.537839	0.999835
DNASE1L1	244.096	0.031203	0.171844	0.181577	0.855915	0.999835
DDX11	373.693	-0.303926	0.289967	-1.04814	0.294575	0.999835
HEBP1	401.472	0.114634	0.245363	0.4672	0.640357	0.999835
GPRC5A	1539.65	0.0468343	0.414553	0.112975	0.91005	0.999835
MAMLD1	6.81485	-0.329639	0.430612	-0.765514	0.443965	0.999835
CD6	28.6422	-0.23206	0.481179	-0.482273	0.629612	0.999835
TACC3	709.885	0.0537468	0.355057	0.151375	0.87968	0.999835
UFL1	503.245	0.108641	0.190647	0.569855	0.568776	0.999835
POLA2	119.501	0.360789	0.165458	2.18054	0.0292172	0.70065
ZC3H3	486.774	-0.0236211	0.224786	-0.105083	0.91631	0.999835
CAPN1	4780.35	0.00354311	0.140241	0.0252643	0.979844	0.999835
ACP3	26.4913	0.228956	0.510932	0.448114	0.654071	0.999835
MDH1	849.041	0.0700895	0.184779	0.379316	0.704453	0.999835
SLC30A9	413.696	-0.117218	0.186304	-0.629179	0.529232	0.999835
MTMR11	137.634	-0.264246	0.278219	-0.949776	0.342226	0.999835
COX15	294.356	-0.128661	0.136667	-0.94142	0.34649	0.999835
CCDC88C	308.958	0.00204704	0.218034	0.00938862	0.992509	0.999835
YAF2	150.34	0.591922	0.204979	2.88772	0.0038804	0.358138
ZMYND11	743.13	-0.08438	0.139075	-0.606725	0.544034	0.999835
WAS	48.8285	-0.238268	0.380161	-0.626754	0.530821	0.999835
DPEP1	1.45332	-0.513693	0.901751	-0.569662	0.568907	0.999835
BID	480.756	0.142282	0.21469	0.662733	0.507502	0.999835
MATR3	1792.8	0.0943357	0.151881	0.621118	0.534522	0.999835
NPC1L1	2.143	-1.45705	0.695187	-2.09591	0.0360901	0.723668
XYLT2	356.031	-0.0482859	0.195002	-0.247617	0.80443	0.999835
RGPD5	285.137	-0.157121	0.324619	-0.484016	0.628374	0.999835
STMN4	0.328333	-0.458876	1.48517	-0.308972	0.757343	0.999835
NUDCD3	640.347	0.0241304	0.136293	0.177049	0.85947	0.999835
ISL1	6.70539	-3.36981	1.18191	-2.85116	0.00435594	0.373096
CHDH	50.7533	-0.568022	0.308212	-1.84296	0.0653348	0.827401
IL20RA	355.803	-0.00914157	0.235028	-0.0388956	0.968974	0.999835
CLCA1	0.185568	-0.623647	2.01364	-0.309711	0.75678	0.999835
CLCA4	1092.81	0.215397	0.487037	0.44226	0.658301	0.999835
GLT8D1	498.709	-0.207147	0.179585	-1.15348	0.248715	0.999835
ATP2C1	906.102	0.160204	0.151181	1.05968	0.289288	0.999835
IGF1	13.3936	-0.952413	0.59282	-1.60658	0.108146	0.914004
SLC38A5	175.173	-0.285188	0.52453	-0.543701	0.586647	0.999835
RALBP1	1727.69	0.216867	0.259901	0.834421	0.404044	0.999835
RUFY3	281.368	-0.105905	0.226759	-0.467038	0.640472	0.999835
CNTN1	20.7434	-0.830944	0.670171	-1.2399	0.215013	0.989197
SLC11A1	20.3173	0.407108	0.326156	1.2482	0.211957	0.988057
WWTR1	290.731	0.0703634	0.218963	0.321348	0.747947	0.999835
AGPS	323.482	0.383156	0.184484	2.07691	0.0378103	0.734026
ZNF285CP	0.0558666	-0.0501884	3.2711	-0.015343	0.987759
STEEP1	153.081	-0.0426601	0.175069	-0.243676	0.807482	0.999835
ATP1A2	8.59466	-0.0992798	0.655071	-0.151556	0.879537	0.999835
TTC27	126.617	-0.146964	0.162093	-0.90666	0.364587	0.999835
ZNF582	27.3154	-0.319915	0.292354	-1.09427	0.273836	0.999835
VSIG2	2366.14	0.226799	0.191315	1.18547	0.23583	0.999835
PHLDB1	468.108	-0.382458	0.294812	-1.2973	0.194529	0.985538
MARCO	2.36324	-0.245256	0.850339	-0.288422	0.773024	0.999835
CYP24A1	741.816	0.19211	0.448864	0.427992	0.668657	0.999835
PRDM11	109.261	-0.218636	0.211705	-1.03274	0.301727	0.999835
SYT13	0.988958	0.440465	1.30052	0.338684	0.734848	0.999835
SNAI2	195.853	-0.090101	0.262195	-0.343641	0.731116	0.999835
CD74	7640.79	-0.312783	0.314361	-0.994981	0.319745	0.999835
HGF	9.34199	-0.436616	0.577996	-0.755396	0.450011	0.999835
ZRANB1	281.031	-0.0903007	0.180217	-0.501066	0.616324	0.999835
NCDN	264.787	0.0122851	0.165019	0.0744467	0.940655	0.999835
ADGRA2	189.265	-0.486868	0.462832	-1.05193	0.292831	0.999835
CCT8L1P	0.129953	0.453598	2.61714	0.173318	0.862401
ZFP64	152.61	0.378669	0.161423	2.34582	0.0189852	0.626264
MNAT1	117.423	0.184341	0.199032	0.92619	0.354347	0.999835
SAMD4A	136.509	0.494066	0.367332	1.34501	0.178621	0.976911
RUNX3	30.2282	-0.286085	0.391683	-0.730399	0.465146	0.999835
MRE11	264.008	-0.0282744	0.152587	-0.185301	0.852993	0.999835
PLEKHB1	55.6333	-0.248264	0.38359	-0.647212	0.517495	0.999835
SERPINB1	467.996	0.0190878	0.204255	0.0934511	0.925545	0.999835
CYP3A43	0.29521	-0.681896	1.53325	-0.444739	0.656509	0.999835
SLC7A9	11.411	0.464003	0.456196	1.01711	0.309099	0.999835
SPAST	206.704	0.0628163	0.189322	0.331796	0.740043	0.999835
NRXN3	178.917	-0.00297527	0.422272	-0.00704587	0.994378	0.999835
OSBPL5	205.874	-0.394779	0.214436	-1.84101	0.0656206	0.827541
AQR	435.345	0.283176	0.179789	1.57505	0.115246	0.921131
CPS1	7.86338	-1.3901	0.622447	-2.23328	0.0255303	0.678136
C8B	0.121438	-0.40631	3.04635	-0.133376	0.893896
FHL1	113.476	-0.271485	0.428051	-0.634234	0.525928	0.999835
RTF2	671.812	0.0631042	0.0979653	0.644148	0.519479	0.999835
GABRA1	0.0452235	-0.210355	3.27102	-0.0643087	0.948724
NLRP2	229.148	0.977374	0.816957	1.19636	0.231556	0.999835
SLC45A4	211.062	0.130161	0.206958	0.628924	0.529399	0.999835
RNF10	1917.95	-0.0229623	0.2025	-0.113394	0.909718	0.999835
ZNF839	171.376	0.124121	0.271883	0.456524	0.648013	0.999835
ZDHHC6	379.561	-0.179605	0.177434	-1.01224	0.311426	0.999835
GRAMD1B	14.8278	0.690807	0.438381	1.57581	0.115069	0.921131
RNH1	1137.64	-0.0172923	0.158584	-0.109042	0.913169	0.999835
NDUFS1	608.987	0.201234	0.159862	1.2588	0.208104	0.988057
RB1CC1	540.945	-0.020095	0.185595	-0.108274	0.913779	0.999835
ERP44	582.488	0.0952548	0.181875	0.523737	0.600461	0.999835
ALAS1	736.821	-0.124742	0.208333	-0.598761	0.549332	0.999835
BIRC3	87.3576	-0.277126	0.347133	-0.798327	0.424681	0.999835
AKAP11	404.175	0.246717	0.196732	1.25408	0.209814	0.988057
GLRX2	228.363	0.128581	0.208016	0.61813	0.536489	0.999835
SNAPC1	143.633	0.247979	0.229489	1.08057	0.279888	0.999835
DERA	181.591	0.167292	0.173413	0.964705	0.334693	0.999835
STRAP	634.834	0.224517	0.182328	1.2314	0.218175	0.991659
ABCC2	35.2008	-0.687139	0.54333	-1.26468	0.205986	0.988057
DEF6	617.245	-0.340262	0.272022	-1.25086	0.210984	0.988057
PLEKHO1	231.753	-0.0663717	0.270737	-0.245152	0.806339	0.999835
GCLM	237.113	0.124	0.279994	0.442865	0.657864	0.999835
UBR2	425.364	-0.0592907	0.109604	-0.540955	0.588539	0.999835
EHD2	479.793	-0.629831	0.305992	-2.05832	0.0395591	0.736146
DEPDC1	46.2863	0.682606	0.480009	1.42207	0.155007	0.956483
CCDC28A	149.448	-0.250167	0.170055	-1.4711	0.141265	0.952016
RRAGD	65.0021	0.135393	0.328918	0.411632	0.680609	0.999835
HSF2	104.066	0.0524187	0.199042	0.263355	0.792277	0.999835
PHF20	292.487	0.216084	0.181674	1.18941	0.23428	0.999835
HSD17B6	12.2955	1.15543	0.56348	2.05053	0.0403128	0.742966
NR1H3	395.104	-0.0609512	0.305127	-0.199757	0.841671	0.999835
TYMP	925.388	-0.0301632	0.384365	-0.0784753	0.93745	0.999835
NCAPH2	463.551	-0.0121468	0.18891	-0.0642991	0.948732	0.999835
TOMM34	586.058	-0.21071	0.197496	-1.06691	0.286013	0.999835
SEC63	572.64	0.091339	0.147128	0.620812	0.534723	0.999835
KPNA6	585.857	0.165843	0.126317	1.31291	0.189212	0.980265
VIM	1886.31	-0.296625	0.292235	-1.01502	0.310094	0.999835
RTEL1-TNFRSF6B	97.6922	-0.353878	0.393188	-0.900023	0.368108	0.999835
FAS	84.3027	-0.0696223	0.272043	-0.255924	0.798009	0.999835
RNASET2	1202.85	0.116191	0.219286	0.529863	0.596207	0.999835
CD44	1908.46	-0.361683	0.281019	-1.28704	0.19808	0.98597
KCNG1	300.508	-0.273328	0.478521	-0.571194	0.567868	0.999835
AGPAT4	59.7803	-0.474148	0.361956	-1.30996	0.190209	0.980265
SLAMF7	70.4898	0.319198	0.375024	0.851139	0.394692	0.999835
BTN3A1	257.394	-0.0817259	0.236235	-0.345952	0.729379	0.999835
MIPEP	93.2857	-0.0801168	0.253983	-0.315442	0.752426	0.999835
PRKCH	278.364	0.0153134	0.183141	0.0836151	0.933362	0.999835
INSRR	0.352105	-0.153814	1.99138	-0.0772397	0.938433	0.999835
IFNGR1	806.921	0.0702089	0.197939	0.3547	0.722815	0.999835
B4GALT7	329.38	-0.22079	0.182579	-1.20929	0.226553	0.999835
SH2D2A	42.9467	0.337892	0.336906	1.00292	0.315897	0.999835
VRK2	97.188	-0.0409593	0.148169	-0.276436	0.782214	0.999835
TNFRSF1B	143.438	0.481247	0.325585	1.4781	0.139382	0.951413
VEZT	400.343	-0.0596316	0.133434	-0.446898	0.654949	0.999835
POU2F2	109.139	0.125751	0.455901	0.275829	0.782679	0.999835
BRD9	571.027	0.105587	0.172159	0.613312	0.53967	0.999835
SNX1	891.341	-0.195761	0.139854	-1.39975	0.161587	0.965416
TBPL1	112.82	0.0554899	0.164068	0.338213	0.735202	0.999835
BMAL2	119.749	-0.0190172	0.336979	-0.0564344	0.954996	0.999835
BCLAF1	1002.35	0.122332	0.133593	0.915708	0.35982	0.999835
SLC39A9	441.513	-0.13968	0.174431	-0.800775	0.423262	0.999835
ANK1	17.0102	0.75191	0.425	1.7692	0.0768604	0.85564
IBSP	2.30346	-0.437369	0.836704	-0.522728	0.601163	0.999835
TFB1M	134.293	-0.0717323	0.276227	-0.259686	0.795106	0.999835
RABEP1	189.821	-0.104498	0.157124	-0.665069	0.506006	0.999835
HMGB3	510.488	0.36514	0.214093	1.70552	0.0880971	0.875403
NUP160	311.258	0.0516917	0.143759	0.359572	0.719167	0.999835
BAK1	351.828	0.214682	0.20144	1.06573	0.286544	0.999835
MUSK	2.03706	-0.346501	0.854973	-0.405277	0.685274	0.999835
IKZF2	528.335	0.301083	0.211757	1.42183	0.155075	0.956641
GRN	2969.62	-0.132632	0.161775	-0.819859	0.412297	0.999835
FAM13B	314.863	-0.0687068	0.177454	-0.387182	0.698622	0.999835
ARHGAP31	62.0451	-0.303891	0.254721	-1.19303	0.232856	0.999835
CENPQ	53.847	0.0106179	0.260597	0.0407446	0.9675	0.999835
SARS1	688.72	0.0117125	0.125827	0.0930839	0.925837	0.999835
RANBP3	710.88	-0.0669207	0.130586	-0.512466	0.608325	0.999835
ARID4A	223.672	0.127853	0.154133	0.8295	0.406821	0.999835
EIPR1	198.224	-0.0604483	0.158995	-0.380191	0.703804	0.999835
PNPLA6	1398.3	0.0578314	0.301732	0.191665	0.848005	0.999835
IFT88	77.3709	-0.605067	0.184797	-3.27422	0.00105953	0.224316
ALG1	210.634	0.0669391	0.236793	0.282691	0.777414	0.999835
ZCCHC8	355.434	-0.134057	0.222434	-0.602679	0.546722	0.999835
ABCF2	405.029	-0.144602	0.125838	-1.14912	0.250508	0.999835
CHPF2	665.298	0.0528838	0.154542	0.342198	0.732202	0.999835
LRRC7	8.33534	-0.546964	0.462384	-1.18292	0.23684	0.999835
FUT8	227.546	0.241463	0.26919	0.896997	0.369721	0.999835
UBA6	589.678	0.14365	0.184392	0.779051	0.43595	0.999835
GAB2	109.061	-0.0665441	0.264291	-0.251784	0.801208	0.999835
ATP6V0A1	227.82	-0.173295	0.176213	-0.983442	0.32539	0.999835
PIAS1	320.174	0.118738	0.166557	0.712899	0.475908	0.999835
SLC4A7	321.455	-0.136375	0.306928	-0.444322	0.65681	0.999835
APBA2	74.9069	0.928395	0.43345	2.14187	0.0322037	0.719929
MAP2K3	538.676	0.150117	0.149408	1.00475	0.315019	0.999835
CLXN	18.2324	-1.2093	0.506892	-2.38571	0.017046	0.598876
TMSB10	7418.63	-0.0679598	0.255903	-0.265569	0.790571	0.999835
ASTE1	69.6166	-0.060283	0.189897	-0.317451	0.750901	0.999835
RNF19A	823.35	0.0662943	0.204147	0.324738	0.745379	0.999835
PEX3	95.3006	0.0142917	0.227894	0.0627121	0.949996	0.999835
GABARAPL2	490.561	-0.0759985	0.187364	-0.405619	0.685022	0.999835
MYOC	1.25902	0.236708	0.916676	0.258224	0.796234	0.999835
SH3YL1	1287.11	0.0989856	0.165012	0.599867	0.548595	0.999835
FAM136A	430.43	0.153415	0.136622	1.12292	0.261473	0.999835
VCL	1032.95	0.176702	0.188152	0.939145	0.347656	0.999835
DEPDC1B	37.9831	1.06111	0.46428	2.28548	0.0222844	0.651081
DAPK2	75.8216	-0.46647	0.414413	-1.12562	0.260328	0.999835
NSMAF	307.901	-0.145938	0.155145	-0.94066	0.346879	0.999835
ADSS2	558.912	0.2694	0.118271	2.27782	0.0227375	0.652485
STAP1	1.18984	-0.530925	0.670955	-0.791298	0.42877	0.999835
TIMP2	518.584	-0.423659	0.383197	-1.10559	0.268905	0.999835
RFC1	289.434	-0.0824535	0.170952	-0.48232	0.629579	0.999835
TBC1D23	254.199	0.0388951	0.134055	0.290143	0.771707	0.999835
CUL3	597.217	0.373131	0.142383	2.62061	0.0087772	0.469356
MYOM2	19.5275	-0.62786	0.427771	-1.46775	0.142172	0.952016
OTC	0.0542773	-0.210355	3.27102	-0.0643087	0.948724
CYP46A1	2.81634	-0.219254	0.696502	-0.314792	0.752919	0.999835
ZZZ3	302.354	0.124708	0.124332	1.00303	0.315848	0.999835
SLC18A1	1.68901	0.428774	1.97892	0.216671	0.828465	0.999835
USP2	18.4679	-0.651846	0.419377	-1.55432	0.120108	0.925631
CASR	4.73805	0.275943	0.904469	0.305089	0.760299	0.999835
TUBG2	452.369	-0.45937	0.311813	-1.47322	0.140692	0.952016
RPL26L1	144.745	-0.00567781	0.201346	-0.0281992	0.977503	0.999835
FLT4	89.1642	-0.490227	0.344355	-1.42361	0.15456	0.956185
NSUN2	608.577	0.0765742	0.128551	0.59567	0.551396	0.999835
FBXO42	250.912	0.18751	0.160611	1.16748	0.243016	0.999835
MFAP3	142.534	-0.0581542	0.173821	-0.334564	0.737954	0.999835
MRI1	474.7	-0.0482645	0.257634	-0.187338	0.851396	0.999835
METTL1	176.241	-0.315733	0.241067	-1.30973	0.190287	0.980265
HOXC8	4.90554	0.614518	1.32233	0.464725	0.642128	0.999835
AGA	158.207	0.135058	0.151252	0.89293	0.371894	0.999835
PI4K2B	234.791	-0.25648	0.214644	-1.19491	0.232122	0.999835
BOD1L1	358.765	-0.363817	0.183581	-1.98178	0.0475039	0.767975
MAT2B	603.25	-0.123992	0.189226	-0.655259	0.512301	0.999835
TLL1	4.06559	0.0150555	0.554904	0.0271318	0.978355	0.999835
EDC4	677.766	0.0746168	0.184368	0.404717	0.685686	0.999835
TRIO	619.855	-0.109361	0.197505	-0.553712	0.579776	0.999835
VCAN	168.8	-0.715827	0.430011	-1.66467	0.0959783	0.887426
CLEC16A	345.744	-0.0202577	0.207646	-0.0975586	0.922283	0.999835
MSR1	33.7007	-0.30025	0.401936	-0.747008	0.455059	0.999835
CDH1	3278.15	-0.0447625	0.2248	-0.199122	0.842168	0.999835
MTREX	521.001	0.139718	0.157322	0.888106	0.374484	0.999835
DNAH5	28.0689	0.182632	0.437736	0.417219	0.676518	0.999835
ZFYVE16	358.912	0.151823	0.182658	0.831188	0.405868	0.999835
RIPOR1	598.677	-0.220592	0.236936	-0.931019	0.351844	0.999835
C6	0.701665	-1.0801	1.44217	-0.748943	0.453892	0.999835
RAI14	607.579	0.211509	0.266003	0.795139	0.426533	0.999835
SOX30	1.35216	1.47144	0.609914	2.41254	0.0158417	0.58377
PNKP	607.423	0.0340802	0.245078	0.139059	0.889404	0.999835
BEST2	0.23013	-0.559988	1.3576	-0.412482	0.679986	0.999835
PHLPP2	50.4536	-0.280561	0.196833	-1.42538	0.154048	0.955105
SPDL1	80.5052	0.376584	0.225495	1.67003	0.0949126	0.885741
STAU2	293.698	-0.0291857	0.179612	-0.162493	0.870918	0.999835
SLC66A1	172.543	-0.00260767	0.166619	-0.0156505	0.987513	0.999835
CTNS	157.352	-0.091357	0.151045	-0.604833	0.54529	0.999835
RTN4R	36.3167	0.303251	0.311856	0.972409	0.330847	0.999835
PHF23	287.66	0.0369453	0.132633	0.278552	0.780589	0.999835
CDH10	1.10921	1.5194	1.15579	1.31459	0.188646	0.980265
INPP4A	459.387	-0.415402	0.23104	-1.79797	0.0721817	0.844485
RAB27B	324.271	0.298489	0.299169	0.997729	0.318411	0.999835
PSMA4	1132.47	0.294717	0.144039	2.0461	0.040747	0.745912
MYO16	0.992365	0.721447	0.883077	0.816969	0.413946	0.999835
LSG1	405.821	-0.0729271	0.157112	-0.464173	0.642524	0.999835
PARP3	360.893	-0.0290008	0.262356	-0.11054	0.911981	0.999835
TNC	58.8299	-0.457875	0.475069	-0.963807	0.335143	0.999835
THAP3	329.966	-0.100319	0.201182	-0.498647	0.618028	0.999835
RIPOR3	64.2037	-0.399043	0.403155	-0.989801	0.322271	0.999835
TDP1	165.047	0.236689	0.181767	1.30216	0.192863	0.983697
AIFM2	224.126	-0.0733181	0.190586	-0.384699	0.700461	0.999835
C2orf83	0
SPATA7	90.6719	0.0608475	0.204977	0.296851	0.76658	0.999835
MED17	237.865	-0.121604	0.141925	-0.856819	0.391545	0.999835
RETSAT	321.147	-0.175607	0.214093	-0.820234	0.412083	0.999835
CAPG	1512.34	-0.399233	0.228551	-1.74681	0.080671	0.86715
AP2S1	683.66	0.114178	0.158917	0.718477	0.472463	0.999835
USH2A	2.58298	0.574024	0.540332	1.06235	0.288076	0.999835
ZPBP	0.0777899	-0.17638	3.27084	-0.053925	0.956995
TG	29.7473	-1.4339	0.530963	-2.70057	0.00692203	0.443142
ADAM28	220.677	-0.461279	0.371897	-1.24034	0.214849	0.988681
BARX2	16.4736	0.92964	0.652798	1.42409	0.154422	0.956185
DCUN1D1	427.923	0.344151	0.176663	1.94806	0.0514078	0.788774
JADE2	333.476	-0.240879	0.188526	-1.2777	0.201355	0.988057
ZIC2	7.04207	-0.700381	0.786053	-0.89101	0.372924	0.999835
LCP2	62.1963	-0.0168513	0.325475	-0.0517746	0.958708	0.999835
TRIT1	283.936	-0.0700799	0.130051	-0.538866	0.589979	0.999835
ADRB1	51.0403	0.523152	0.378483	1.38224	0.166899	0.967483
GUCA2B	0.48587	-0.693795	1.31465	-0.527741	0.597679	0.999835
CUL7	573.988	-0.124437	0.217053	-0.5733	0.566442	0.999835
CTNNA1	2503.31	-0.179758	0.125862	-1.42822	0.153229	0.954679
PHKA2	335.717	-0.279095	0.275281	-1.01386	0.310652	0.999835
CNTLN	29.882	-0.241616	0.352294	-0.685837	0.492816	0.999835
EPHA3	19.4722	0.137998	0.461929	0.298743	0.765136	0.999835
HSPA5	3431.95	0.486303	0.260879	1.86409	0.0623084	0.82176
DSG2	1333.9	0.163387	0.274255	0.595749	0.551343	0.999835
GEMIN8	225.004	-0.165432	0.131527	-1.25778	0.208471	0.988057
OFD1	1000.82	0.229234	0.300458	0.762948	0.445494	0.999835
GPM6B	27.0821	0.417269	0.391071	1.06699	0.285976	0.999835
MAGEC2	0.482135	-1.97292	3.26704	-0.603888	0.545918	0.999835
PREX2	63.4116	-1.09872	0.369185	-2.97607	0.00291968	0.317328
WDR37	191.907	0.0539547	0.178266	0.302664	0.762146	0.999835
YTHDC2	341.777	0.113967	0.208907	0.545537	0.585384	0.999835
CTPS2	248.168	0.0340336	0.197834	0.172031	0.863413	0.999835
ATP6V1H	377.838	-0.0761488	0.193047	-0.394458	0.693243	0.999835
POLR2B	596.144	0.0990986	0.11289	0.877836	0.380033	0.999835
ATOSA	532.425	0.0282821	0.252476	0.112019	0.910809	0.999835
ARAP2	255.56	0.162302	0.209213	0.775777	0.43788	0.999835
TPR	1067.03	0.158575	0.165584	0.957676	0.338226	0.999835
CP	252.617	0.998016	0.767048	1.30111	0.19322	0.984612
KATNIP	285.404	-0.436664	0.227237	-1.92163	0.0546528	0.80249
DTNBP1	112.495	0.0189118	0.201146	0.0940198	0.925093	0.999835
XK	29.844	0.186376	0.412141	0.452214	0.651115	0.999835
ANO2	8.24961	-1.00721	0.484324	-2.07961	0.0375609	0.734026
C12orf4	111.219	0.03727	0.186845	0.19947	0.841895	0.999835
SCML1	77.972	0.135982	0.352481	0.385785	0.699656	0.999835
WWC3	263.897	-0.18717	0.18936	-0.988435	0.322939	0.999835
ARHGAP6	363.121	-0.0239086	0.368817	-0.0648252	0.948313	0.999835
FAM184B	2.74919	-0.563139	0.654574	-0.860313	0.389616	0.999835
MAP4	1264.22	-0.288927	0.153373	-1.88382	0.0595887	0.818818
GOPC	414.82	-0.0819049	0.137382	-0.596184	0.551052	0.999835
ROS1	0.189478	0.620103	3.01835	0.205445	0.837225	0.999835
USP28	196.49	0.0746864	0.179271	0.416611	0.676963	0.999835
HDAC9	21.6018	0.268294	0.467258	0.574188	0.56584	0.999835
TSPAN17	423.611	0.0581815	0.158883	0.366191	0.714223	0.999835
NOP16	252.827	0.0508388	0.167922	0.302753	0.762078	0.999835
CC2D2A	65.5872	-0.40744	0.225364	-1.80791	0.0706198	0.837535
RRM2B	282.018	-0.184779	0.217707	-0.848752	0.396019	0.999835
ZNF800	250.448	0.175269	0.165061	1.06184	0.288307	0.999835
TNFRSF17	1.31189	-1.48463	1.3451	-1.10373	0.26971	0.999835
SNX29	126.366	-0.261133	0.178277	-1.46476	0.142987	0.952016
LMO3	40.4344	-0.035694	0.493579	-0.0723166	0.94235	0.999835
MRPS10	364.496	0.0135891	0.160375	0.0847334	0.932473	0.999835
GUCA1A	0.189473	0.349436	2.24009	0.155992	0.87604	0.999835
RSF1	457.464	0.279723	0.202026	1.38459	0.166178	0.967483
VPS13D	482.35	-0.280936	0.140003	-2.00665	0.0447871	0.755813
CELF2	84.1615	0.275207	0.377598	0.728835	0.466102	0.999835
FAM120A	1694.91	0.0570828	0.171325	0.333185	0.738995	0.999835
R3HDM1	183.916	0.270361	0.172098	1.57098	0.116188	0.921131
COL9A2	766.276	0.607382	0.411265	1.47686	0.139712	0.952016
KITLG	97.7873	-0.525011	0.345264	-1.52061	0.128358	0.936896
ERCC8	75.4804	0.21102	0.197399	1.069	0.285069	0.999835
ADAMTS6	5.94505	-0.535038	0.55232	-0.96871	0.33269	0.999835
H6PD	639.902	0.251557	0.214792	1.17116	0.241533	0.999835
VAMP3	794.051	0.0503026	0.133603	0.376509	0.706538	0.999835
PER3	184.463	-0.212534	0.317616	-0.669154	0.503397	0.999835
UTS2	7.56561	0.334791	0.594807	0.562856	0.573533	0.999835
TNFRSF9	9.03129	1.54841	0.568408	2.72412	0.00644738	0.438573
EPN3	1192.64	-0.0213108	0.218747	-0.0974224	0.922391	0.999835
LTBP1	388.341	0.253636	0.241312	1.05107	0.293225	0.999835
RCN1	1960.27	-0.0575186	0.171427	-0.335528	0.737227	0.999835
ELN	82.8497	-0.651072	0.495143	-1.31492	0.188538	0.980265
RFC2	196.462	0.143028	0.185471	0.771161	0.440611	0.999835
ARID1B	900.586	0.0552704	0.148576	0.372001	0.709892	0.999835
CLPTM1L	737.756	0.018987	0.17121	0.110899	0.911696	0.999835
NEDD4L	1203.83	0.0412831	0.211271	0.195404	0.845077	0.999835
FOXP3	15.6789	0.424517	0.437928	0.969378	0.332357	0.999835
PPP1R3F	53.2331	-0.227039	0.260787	-0.870593	0.383976	0.999835
HEXB	415.279	0.03095	0.162899	0.189995	0.849313	0.999835
PTCD2	71.9799	-0.0143702	0.245445	-0.0585475	0.953313	0.999835
NEXMIF	1.14249	0.085413	0.766976	0.111363	0.911328	0.999835
JKAMP	232.415	0.205137	0.161769	1.26809	0.204767	0.988057
DKK3	221.963	-0.202514	0.352167	-0.57505	0.565257	0.999835
ARHGEF5	271.52	-0.0487801	0.195034	-0.250111	0.802501	0.999835
NFE2L3	201.628	-0.188947	0.244062	-0.774178	0.438826	0.999835
MCUR1	314.579	0.01973	0.234614	0.0840956	0.93298	0.999835
LIMA1	1053.18	-0.102612	0.208945	-0.491097	0.623358	0.999835
LETMD1	533.576	-0.0702421	0.173922	-0.403871	0.686307	0.999835
SLC4A8	7.50679	0.232492	0.517255	0.449473	0.65309	0.999835
LAMC3	193.351	-0.257648	0.433025	-0.594995	0.551847	0.999835
PTGER3	2.46846	0.389183	0.723066	0.538239	0.590412	0.999835
TNIP3	1.05663	1.0144	0.784648	1.29281	0.196077	0.985538
MAPK9	285.142	0.0497096	0.131169	0.378975	0.704707	0.999835
COL23A1	5.44031	-0.613019	0.550318	-1.11394	0.265307	0.999835
BCAR1	801.436	-0.0548183	0.191061	-0.286915	0.774177	0.999835
FHIP1B	353.689	-0.0620287	0.274418	-0.226037	0.821172	0.999835
HERPUD1	681.624	0.186148	0.199687	0.9322	0.351233	0.999835
HOMER3	617.848	-0.123976	0.187011	-0.662937	0.507371	0.999835
RAD51	50.6162	0.282923	0.385591	0.733739	0.463108	0.999835
POLQ	48.209	0.934497	0.428829	2.17918	0.0293182	0.70065
PIK3CB	202.729	-0.0733346	0.224112	-0.327223	0.743499	0.999835
CYBA	5464.88	0.45278	0.335409	1.34993	0.177037	0.976219
THOC3	434.617	-0.273867	0.217188	-1.26096	0.207322	0.988057
HEBP2	1716.71	0.454986	0.173207	2.62683	0.00861843	0.468253
MPHOSPH9	56.0191	0.0152075	0.305869	0.049719	0.960346	0.999835
PLEKHA5	406.622	-0.0763888	0.184109	-0.414911	0.678207	0.999835
PRSS8	350.756	-0.0768821	0.38164	-0.201452	0.840345	0.999835
SIKE1	325.895	0.128982	0.201938	0.638722	0.523004	0.999835
RRP12	332.32	0.157224	0.212295	0.740592	0.458941	0.999835
FNIP2	134.772	-0.424827	0.262188	-1.62031	0.105165	0.904215
MSMO1	636.187	0.0192848	0.281035	0.0686204	0.945292	0.999835
TTC17	677.797	0.160521	0.218206	0.735636	0.461952	0.999835
ALX4	0.217959	0.807006	1.1839	0.681649	0.495461	0.999835
FSTL4	275.867	-0.747707	0.373879	-1.99987	0.0455147	0.760407
FOXN3	501.715	0.233145	0.168349	1.38489	0.166087	0.967483
METTL24	4.4679	-0.5096	0.44303	-1.15026	0.250036	0.999835
AKR7A2	314.396	-0.00313212	0.21387	-0.014645	0.988315	0.999835
MRTO4	489.409	0.0019514	0.125086	0.0156004	0.987553	0.999835
NNAT	26.8078	-0.93088	0.574499	-1.62033	0.105161	0.904215
USE1	218.8	-0.0205134	0.14934	-0.137361	0.890746	0.999835
MCF2L2	8.87389	-0.68942	0.480325	-1.43532	0.151196	0.95372
NRIP2	15.3507	-0.0556072	0.338685	-0.164186	0.869585	0.999835
LAMA3	202.822	-0.132658	0.367064	-0.361405	0.717797	0.999835
AP5M1	402.036	0.118069	0.215493	0.547904	0.583757	0.999835
ANAPC4	483.669	-0.0417361	0.272747	-0.153021	0.878381	0.999835
KCNQ1	539.432	-0.342492	0.245043	-1.39768	0.162209	0.965416
TRAPPC3	434.822	0.0487026	0.115859	0.42036	0.674222	0.999835
THRAP3	887.698	0.0445982	0.0959736	0.464693	0.642152	0.999835
PHPT1	702.954	-0.0290463	0.244885	-0.118612	0.905582	0.999835
ENTPD2	22.7154	0.121333	0.364975	0.332443	0.739555	0.999835
LY75	340.948	0.0905285	0.230963	0.391962	0.695087	0.999835
ARID4B	430.222	0.143844	0.142327	1.01066	0.312181	0.999835
OPN3	204.497	0.0860758	0.271656	0.316856	0.751353	0.999835
SDCCAG8	191.102	0.105952	0.205507	0.515565	0.606158	0.999835
PTPRN	0.589851	0.440803	0.692668	0.636385	0.524526	0.999835
HHAT	124.655	-0.24351	0.218058	-1.11672	0.264112	0.999835
KIF1B	279.825	0.219806	0.154917	1.41886	0.155939	0.956731
FOXC1	403.03	-0.279438	0.293537	-0.951966	0.341114	0.999835
TBC1D22A	242.786	0.0636754	0.163245	0.390061	0.696492	0.999835
SYNE2	441.991	-0.491366	0.210483	-2.33447	0.0195711	0.630845
PLEKHH1	592.838	-0.340069	0.347222	-0.979399	0.327383	0.999835
ATP9A	687.396	-0.0144623	0.191098	-0.0756799	0.939674	0.999835
SPO11	0
CBLN4	0.136477	-0.510616	1.8994	-0.268831	0.78806
CHRDL2	0.699034	-0.423989	1.27266	-0.333151	0.739021	0.999835
FAM168A	330.477	-0.147389	0.152124	-0.968875	0.332607	0.999835
RELT	52.2647	0.476711	0.275784	1.72856	0.0838873	0.868084
GALC	205.964	0.0506299	0.203191	0.249174	0.803226	0.999835
NOP58	867.799	0.00960321	0.216474	0.0443619	0.964616	0.999835
SZRD1	1041.42	0.134935	0.163107	0.827278	0.40808	0.999835
KCNH2	12.1577	-1.11528	0.603623	-1.84765	0.0646537	0.826935
CUL1	545.13	-0.0911693	0.113917	-0.800311	0.423531	0.999835
FAM114A2	129.628	0.00131137	0.19829	0.00661342	0.994723	0.999835
CYFIP2	330.118	0.409034	0.250813	1.63083	0.102925	0.899457
TAB2	553.63	0.0144061	0.164594	0.0875249	0.930254	0.999835
GINM1	355.571	-0.0826146	0.162219	-0.509279	0.610557	0.999835
EIF2AK2	510.908	0.0723273	0.143843	0.502822	0.61509	0.999835
USP36	364.066	-0.0260893	0.173877	-0.150045	0.880729	0.999835
KMT2C	520.059	0.15045	0.145093	1.03692	0.299773	0.999835
MCOLN3	11.6149	-0.823046	0.510913	-1.61093	0.107195	0.90985
CCDC85A	9.42794	-1.13256	0.745944	-1.51829	0.128942	0.936896
PUM2	1459.56	-0.0154194	0.125764	-0.122605	0.90242	0.999835
MRPL43	599.158	-0.0132849	0.126379	-0.105119	0.916281	0.999835
ITIH4	92.3573	-0.0104053	0.506413	-0.0205472	0.983607	0.999835
ITIH1	0.386135	0.346261	1.39703	0.247854	0.804247	0.999835
HPF1	106.289	-0.0379444	0.147233	-0.257718	0.796625	0.999835
ZFR	683.285	0.118672	0.144868	0.81917	0.412689	0.999835
ZNF280C	43.2622	-0.0729573	0.152014	-0.479936	0.631273	0.999835
NPFFR2	2.55016	0.463921	0.746302	0.621627	0.534187	0.999835
PHF21B	1.48602	-0.526596	1.08315	-0.48617	0.626847	0.999835
TRAF1	159.646	-0.23207	0.385233	-0.602414	0.546899	0.999835
RC3H2	255.832	0.0520183	0.164339	0.31653	0.751601	0.999835
IL17RB	30.68	-0.0523079	0.365253	-0.14321	0.886124	0.999835
TRAF3IP2	289.691	-0.191565	0.187904	-1.01948	0.307975	0.999835
GYG2	33.5347	0.100176	0.425706	0.235316	0.813963	0.999835
DCBLD2	155.279	0.452208	0.30848	1.46592	0.142669	0.952016
SERPINB3	76.6377	1.16533	1.03572	1.12514	0.260528	0.999835
SOAT1	244.525	0.0590026	0.238481	0.247411	0.804591	0.999835
PKP2	122.133	-0.349393	0.277591	-1.25866	0.208152	0.988057
MSH4	0.395783	-1.20042	1.24083	-0.967432	0.333328	0.999835
F7	0.507337	-0.541134	1.13624	-0.476248	0.633898	0.999835
GDI2	1855.23	0.493727	0.211261	2.33704	0.0194369	0.630845
PRDM1	99.4653	0.236526	0.277564	0.852148	0.394132	0.999835
ATG5	343.333	-0.0363156	0.18367	-0.197722	0.843262	0.999835
TMCC3	39.3505	-0.0735802	0.299197	-0.245925	0.80574	0.999835
PITHD1	363.506	-0.0491373	0.135016	-0.363937	0.715905	0.999835
MTA3	353.52	0.00813825	0.197142	0.0412812	0.967072	0.999835
USP13	73.3662	0.0976006	0.365841	0.266785	0.789635	0.999835
ATP11B	467.306	0.133384	0.245592	0.543112	0.587053	0.999835
LAMC2	425.398	-0.306989	0.296634	-1.03491	0.300711	0.999835
CDK14	72.2414	-0.26513	0.350767	-0.755858	0.449734	0.999835
SEC61A1	2336.85	0.164596	0.125219	1.31447	0.188689	0.980265
PPP1R12A	571.669	0.524483	0.19842	2.64329	0.00821035	0.464567
RASGRF1	10.161	-1.67587	0.503708	-3.32706	0.000877663	0.21006
CAMK2B	6.42798	-0.376434	0.607773	-0.619366	0.535675	0.999835
CROCC	875.15	-0.349994	0.334335	-1.04683	0.295176	0.999835
POLR3E	338.349	-0.0799454	0.116607	-0.685598	0.492966	0.999835
ATP2B4	686.244	0.0478522	0.216811	0.220709	0.825319	0.999835
ZC3H11A	1377.41	-0.00147396	0.142341	-0.0103552	0.991738	0.999835
RIOK2	156.23	-0.0131449	0.188215	-0.0698397	0.944321	0.999835
YIPF1	229.951	-0.0986176	0.148842	-0.662564	0.50761	0.999835
NDC1	247.414	0.167073	0.2444	0.683603	0.494226	0.999835
DGKG	22.0033	0.191678	0.466042	0.41129	0.68086	0.999835
FLYWCH1	718.495	-0.404896	0.289456	-1.39882	0.161867	0.965416
UNKL	114.796	-0.127323	0.247471	-0.514497	0.606904	0.999835
TBXAS1	40.8191	-0.638221	0.391766	-1.62909	0.103295	0.899806
PARP12	436.414	-0.19305	0.198338	-0.973335	0.330387	0.999835
ALDH18A1	561.245	0.333859	0.137187	2.4336	0.0149494	0.568129
TARBP1	387.002	0.018911	0.28824	0.0656084	0.94769	0.999835
GATB	176.198	0.0558877	0.167531	0.333596	0.738684	0.999835
MXD1	247.857	-0.0233171	0.33014	-0.0706277	0.943694	0.999835
CDK17	203.553	0.0197781	0.164566	0.120183	0.904338	0.999835
DNAJC25	82.6008	0.0369906	0.178046	0.207759	0.835417	0.999835
SLC2A3	83.2384	0.443692	0.353726	1.25434	0.209719	0.988057
PSD	40.9476	0.240149	0.345334	0.69541	0.486798	0.999835
CTDP1	307.48	0.00628163	0.157639	0.0398482	0.968214	0.999835
YBX3	2623.02	-0.22277	0.141659	-1.57257	0.115818	0.921131
STYK1	141.129	0.254389	0.219835	1.15718	0.247198	0.999835
WNK1	889.268	-0.104656	0.130011	-0.804982	0.42083	0.999835
RPS17P5	0
CCAR1	1438.01	0.413984	0.242113	1.70988	0.0872882	0.875164
OGFR	1020.47	-0.0892981	0.23234	-0.384343	0.700724	0.999835
GNA15	520.591	-0.0629159	0.180745	-0.348092	0.727771	0.999835
CREB3L3	2.83401	0.860825	0.873076	0.985969	0.324148	0.999835
PIGV	154.138	-0.0640139	0.167257	-0.382728	0.701921	0.999835
PTPRU	1582.23	-0.185331	0.200599	-0.923884	0.355547	0.999835
SNRNP40	209.935	0.00790557	0.167996	0.0470581	0.962467	0.999835
RIMBP2	1.47255	-0.713552	1.07144	-0.665972	0.505429	0.999835
COL11A1	8.98184	-0.926035	0.64838	-1.42823	0.153226	0.954679
QSER1	241.868	0.217524	0.166625	1.30547	0.191735	0.982607
MPC1	228.951	0.016891	0.151596	0.111421	0.911282	0.999835
ACAA1	1194.95	-0.0928065	0.170536	-0.544205	0.5863	0.999835
BCAT1	34.3582	-0.197184	0.443385	-0.444725	0.656518	0.999835
HDAC7	1362.66	-0.169716	0.229681	-0.738919	0.459956	0.999835
LZTS1	27.9793	-0.505177	0.429906	-1.17509	0.23996	0.999835
PRDM6	24.0638	-0.560847	0.471587	-1.18928	0.234331	0.999835
WNT8A	0.0397502	-0.156029	3.27105	-0.0476999	0.961955
SPAG4	294.066	0.699337	0.248714	2.81181	0.00492635	0.388437
NCKAP1	1416.86	0.185663	0.18721	0.991739	0.321325	0.999835
MRPS35	421.222	-0.221832	0.24489	-0.905841	0.36502	0.999835
GUCY1B1	43.3838	0.40875	0.320047	1.27716	0.201546	0.988057
SFSWAP	820.4	-0.129882	0.247877	-0.523979	0.600293	0.999835
TNK2	1725.01	-0.135247	0.308799	-0.437979	0.661402	0.999835
MON2	373.042	-0.0894923	0.21515	-0.415952	0.677445	0.999835
CDH3	511.223	0.0505005	0.306702	0.164657	0.869214	0.999835
ARSF	0.677118	-0.233876	0.939594	-0.248912	0.803429	0.999835
GPBP1	773.527	0.150848	0.156888	0.961504	0.336299	0.999835
DGAT2	453.394	-0.438087	0.249252	-1.75761	0.0788143	0.861816
ZNF112	34.8075	-0.273314	0.193125	-1.41522	0.157004	0.959038
CS	999.321	0.0490669	0.113728	0.431439	0.666149	0.999835
LTK	11.2444	0.406486	0.522639	0.777756	0.436713	0.999835
MRPS24	380.658	-0.108942	0.174059	-0.625891	0.531386	0.999835
ELMO2	393.35	-0.294311	0.172571	-1.70545	0.0881109	0.875403
WAPL	367.115	0.264707	0.145133	1.82389	0.0681682	0.831831
VMP1	1512.71	-0.0599393	0.246528	-0.243134	0.807901	0.999835
APPBP2	325.113	0.17702	0.124408	1.4229	0.154766	0.956185
POLD1	325.762	-0.119748	0.261502	-0.457924	0.647007	0.999835
SEZ6	0.318831	0.0242526	1.58877	0.015265	0.987821	0.999835
EIF4B	3592.96	-0.0366637	0.150067	-0.244315	0.806987	0.999835
SLC6A16	4.28379	-0.630058	0.79977	-0.7878	0.430814	0.999835
BICRA	411.283	-0.00862828	0.287567	-0.0300044	0.976064	0.999835
SPHK2	259.208	0.0760794	0.222698	0.341626	0.732632	0.999835
RPL18	10711.9	0.120427	0.199777	0.602809	0.546635	0.999835
CA11	67.7485	0.247252	0.376933	0.655958	0.511851	0.999835
ISOC2	527.269	0.0900738	0.192298	0.468407	0.639493	0.999835
U2AF2	1612.44	-0.0151235	0.160018	-0.0945111	0.924703	0.999835
EPN1	1234.93	-0.00278822	0.192054	-0.0145179	0.988417	0.999835
MED29	547.773	-0.22263	0.116888	-1.90465	0.0568258	0.810956
AHRR	40.7962	-0.512864	0.468794	-1.09401	0.273951	0.999835
GSC2	0.0564487	-0.210024	3.27102	-0.0642077	0.948805
ZNF275	169.162	-0.00548403	0.166944	-0.0328495	0.973795	0.999835
MTMR1	352.464	-0.166541	0.133224	-1.25008	0.21127	0.988057
GPC1	2281.81	0.0473261	0.264078	0.179213	0.857771	0.999835
ADCK1	94.9906	0.137786	0.190456	0.723451	0.469403	0.999835
HAGH	295.279	-0.228992	0.144106	-1.58905	0.112048	0.919779
RNF4	494.499	-0.113042	0.15405	-0.733803	0.463069	0.999835
CASP8	341.092	0.105161	0.156501	0.671949	0.501616	0.999835
LIMCH1	1078.46	-0.118852	0.267379	-0.444508	0.656675	0.999835
INTS13	272.59	-0.137767	0.248752	-0.553831	0.579695	0.999835
TM7SF3	667.323	-0.101309	0.246382	-0.411186	0.680936	0.999835
DLX3	55.2493	-0.407995	0.374625	-1.08908	0.276121	0.999835
SPA17	56.5497	-0.199277	0.224054	-0.889412	0.373782	0.999835
TSPAN32	7.53782	-1.143	0.627301	-1.82208	0.0684425	0.831831
CCN5	8.00413	0.0230961	0.777495	0.0297057	0.976302	0.999835
DMRT3	0.331322	0.219018	2.11496	0.103556	0.917522	0.999835
ST3GAL6	10.9639	0.055993	0.358309	0.15627	0.87582	0.999835
ATP2C2	287.029	-0.513484	0.395439	-1.29852	0.19411	0.985188
NGFR	21.1093	0.1005	0.66171	0.15188	0.879282	0.999835
CDON	22.1169	-1.09469	0.454885	-2.40652	0.0161055	0.588218
TAF2	270.873	-0.00911778	0.161215	-0.0565566	0.954898	0.999835
HIPK2	231.655	-0.0567598	0.182626	-0.310798	0.755954	0.999835
TNPO3	377.755	-0.0486693	0.139119	-0.34984	0.726459	0.999835
BORCS8-MEF2B	22.5431	-0.20808	0.463986	-0.448461	0.653821	0.999835
RFXANK	557.968	0.0141082	0.182057	0.0774931	0.938231	0.999835
TMEM161A	318.369	0.0963107	0.194579	0.49497	0.620621	0.999835
LPAR2	451.021	0.114347	0.188411	0.606902	0.543916	0.999835
CTSA	1195.65	-0.123117	0.157343	-0.782473	0.433936	0.999835
SUGP2	794.213	-0.0419953	0.268558	-0.156373	0.875739	0.999835
SLC12A2	223.418	0.0325275	0.307264	0.105862	0.915692	0.999835
SNX24	67.947	-0.289792	0.220239	-1.31581	0.188238	0.980265
EYA2	218.584	-0.228963	0.429187	-0.533481	0.593701	0.999835
CNN2	2153.88	-0.0284116	0.211556	-0.134299	0.893167	0.999835
ABCA7	685.217	-0.117178	0.392566	-0.298494	0.765326	0.999835
SNCAIP	25.6642	-0.523038	0.548607	-0.953393	0.340391	0.999835
DDX20	163.348	0.13835	0.141365	0.978672	0.327742	0.999835
BTBD1	443.8	0.131685	0.205025	0.642286	0.520688	0.999835
FAR2	108.117	-0.35667	0.430386	-0.82872	0.407263	0.999835
BCAS1	2299.64	0.0610461	0.250291	0.243901	0.807308	0.999835
POU1F1	0.481744	-0.289048	0.846784	-0.341348	0.732841	0.999835
CHI3L2	8.28261	-0.766089	0.525795	-1.45701	0.145114	0.952715
SBNO2	1135.93	0.123907	0.213762	0.579648	0.562152	0.999835
PMS1	160.66	0.239368	0.190609	1.25581	0.209186	0.988057
HMG20B	1300.94	-0.060912	0.179118	-0.340067	0.733806	0.999835
CALCRL	93.4565	-0.280408	0.350238	-0.800622	0.423351	0.999835
TAF11	254.318	0.0401874	0.142075	0.282862	0.777283	0.999835
ANKS1A	572.333	-0.263681	0.246508	-1.06967	0.28477	0.999835
AP3D1	1396.77	0.0205664	0.145523	0.141327	0.887611	0.999835
ZNF76	528.647	-0.0908759	0.245272	-0.370511	0.711002	0.999835
SLC9A3R2	587.899	-0.436524	0.264314	-1.65154	0.0986288	0.890505
NTHL1	133.412	-0.351626	0.204921	-1.71591	0.0861791	0.87336
BLTP3A	156.078	0.0773034	0.162151	0.476737	0.633549	0.999835
GNAI3	711.187	0.153136	0.182898	0.837276	0.402438	0.999835
IPO5	963.755	0.00610769	0.162774	0.0375225	0.970068	0.999835
OAT	265.272	-0.0884015	0.287962	-0.30699	0.758851	0.999835
WDR3	283.346	0.198651	0.214924	0.924283	0.355339	0.999835
PKN2	607.283	0.2301	0.16325	1.40949	0.15869	0.962611
WDR18	446.459	0.161983	0.22382	0.723717	0.469239	0.999835
TRAM2	112.6	0.0042127	0.196239	0.0214672	0.982873	0.999835
NTN1	26.0775	-1.77795	0.590596	-3.01043	0.00260878	0.305543
GLP2R	2.06328	0.208539	0.663743	0.314186	0.75338	0.999835
MCM10	39.7296	0.769449	0.502702	1.53063	0.125862	0.936593
DGKA	1831.58	-0.02687	0.315569	-0.0851476	0.932144	0.999835
ERBB3	3113.72	-0.15486	0.265175	-0.58399	0.559227	0.999835
ROPN1	0.111621	0.0356902	3.27011	0.0109141	0.991292
ANKRD44	65.3085	0.0774113	0.277842	0.278616	0.780539	0.999835
KARS1	1210.32	0.217578	0.120117	1.81138	0.0700827	0.836457
ADAT1	233.054	0.0293372	0.214816	0.136569	0.891372	0.999835
PDIA5	115.648	0.249018	0.212484	1.17194	0.241221	0.999835
TBC1D22B	147.933	-0.119667	0.110476	-1.08319	0.278722	0.999835
NDUFB4	984.877	-0.0721658	0.154688	-0.466524	0.64084	0.999835
SPEN	591.305	-0.00343336	0.186389	-0.0184204	0.985303	0.999835
MYLK	143.708	-0.454636	0.323473	-1.40548	0.159878	0.962964
ZC3H15	527.7	0.247902	0.122291	2.02715	0.0426473	0.747791
MAP2K4	280.762	0.218201	0.132473	1.64713	0.0995309	0.890505
PACC1	80.916	0.401012	0.18394	2.18013	0.0292478	0.70065
SNAP91	36.5173	0.106065	0.743139	0.142725	0.886507	0.999835
SLK	1232.48	0.0165969	0.20402	0.0813495	0.935164	0.999835
CYB5R4	199.063	-0.0961196	0.279453	-0.343956	0.730879	0.999835
COL17A1	807.159	0.136433	0.403531	0.338098	0.73529	0.999835
GSTO2	262.554	-0.0503388	0.184506	-0.272831	0.784983	0.999835
SEC61A2	50.0108	0.0725422	0.252272	0.287556	0.773687	0.999835
PRKCQ	26.9122	0.595716	0.486041	1.22565	0.22033	0.992599
TLE2	1121.73	-0.0803733	0.288313	-0.278771	0.78042	0.999835
ASB1	155.057	-0.130337	0.200994	-0.648462	0.516686	0.999835
FAM107B	632.428	-0.054886	0.236241	-0.232331	0.816281	0.999835
ME1	48.2667	-0.00761794	0.284242	-0.0268009	0.978619	0.999835
TBC1D1	846.888	-0.32807	0.216949	-1.5122	0.130483	0.938494
CDK13	675.339	-0.158275	0.170817	-0.926579	0.354145	0.999835
MTHFD2	225.665	0.391876	0.340677	1.15029	0.250025	0.999835
SLC9A7	130.848	-0.239405	0.308579	-0.77583	0.437849	0.999835
FOXJ2	143.428	-0.154164	0.156902	-0.982546	0.325831	0.999835
YBX1	5657.64	0.196244	0.164443	1.19339	0.232717	0.999835
PDE4A	222.693	0.0690501	0.272874	0.253048	0.800231	0.999835
PPP2R5A	404.801	0.0187465	0.170837	0.109734	0.91262	0.999835
CTNNA2	0.466041	0.362701	1.61676	0.224338	0.822495	0.999835
ELAVL1	925.237	0.295776	0.155303	1.90451	0.0568441	0.810956
TIE1	71.6574	-0.332968	0.329626	-1.01014	0.312429	0.999835
DIP2B	233.916	0.120042	0.163483	0.734281	0.462778	0.999835
SMARCD1	528.523	-0.0565954	0.114111	-0.49597	0.619916	0.999835
KDM4A	614.953	0.0152022	0.154409	0.0984542	0.921572	0.999835
NFYC	474.774	-0.100683	0.105104	-0.957939	0.338093	0.999835
ZMYND12	19.072	-0.399688	0.329564	-1.21278	0.225214	0.999239
SLC9A3	58.6137	0.474146	0.258647	1.83318	0.0667764	0.831831
NGEF	60.8319	0.344074	0.356043	0.966382	0.333853	0.999835
ASPM	73.4028	0.714296	0.471901	1.51366	0.130113	0.937464
CD84	14.3506	0.293272	0.408993	0.717058	0.473338	0.999835
ELOVL1	1176.54	0.0718413	0.118619	0.605647	0.544749	0.999835
SPI1	142.589	0.273022	0.387639	0.70432	0.481234	0.999835
POLR1H	250.65	-0.115672	0.136369	-0.848226	0.396312	0.999835
MPPED2	119.206	-0.352032	0.387382	-0.908747	0.363484	0.999835
CLDN18	1.59585	-1.05091	1.04837	-1.00242	0.316141	0.999835
ZBTB11	243.641	0.119103	0.170662	0.697884	0.48525	0.999835
ATXN3	230.695	0.0527867	0.237905	0.221882	0.824406	0.999835
GOLGA5	329.979	0.183643	0.12048	1.52426	0.127443	0.936806
FGFR2	353.89	0.313514	0.306666	1.02233	0.306625	0.999835
LRRC40	144.095	-0.0654633	0.15169	-0.431559	0.666062	0.999835
ISOC1	295.102	-0.183346	0.187272	-0.979038	0.327561	0.999835
EML1	56.4102	0.00827657	0.361324	0.0229062	0.981725	0.999835
TRMT11	129.057	-0.204477	0.19513	-1.0479	0.294684	0.999835
THUMPD1	560.54	-0.172886	0.134792	-1.28262	0.199627	0.987077
MSANTD3	115.928	-0.0708418	0.215382	-0.328912	0.742222	0.999835
KIF26A	16.6603	0.0905302	0.54161	0.16715	0.867252	0.999835
ATG2B	291.919	-0.0573579	0.205084	-0.27968	0.779723	0.999835
ARFGEF1	671.113	-0.108272	0.149899	-0.7223	0.47011	0.999835
ACSM2B	0.0691413	-0.0618515	3.27097	-0.0189092	0.984914
ZFAT	66.003	0.305497	0.211695	1.4431	0.148993	0.95341
MTFR1	204.863	0.233566	0.187038	1.24876	0.211752	0.988057
STAG3	16.3999	0.996849	0.514706	1.93673	0.0527779	0.7968
FECH	142.874	0.0941087	0.21586	0.43597	0.662858	0.999835
MYO9A	250.479	0.171757	0.234587	0.732167	0.464067	0.999835
DDX3Y	480.22	-0.487999	0.637836	-0.765085	0.444221	0.999835
PFKP	815.13	0.260138	0.176781	1.47152	0.14115	0.952016
IDI1	304.038	0.637416	0.278536	2.28845	0.0221112	0.650271
SP100	662.906	-0.151196	0.17591	-0.859508	0.39006	0.999835
KLF6	1977.81	0.0202923	0.256667	0.0790607	0.936984	0.999835
PLPP1	767.598	0.00715981	0.229862	0.0311484	0.975151	0.999835
NEO1	276.786	-0.36008	0.266932	-1.34896	0.177351	0.976219
TRAM1	1654.71	-0.108148	0.225919	-0.478704	0.632149	0.999835
PHKA1	111.912	-0.00532339	0.19788	-0.0269022	0.978538	0.999835
TNFRSF1A	1581.25	-0.0943738	0.161919	-0.582846	0.559997	0.999835
CACNB1	194.185	0.224551	0.357721	0.627728	0.530182	0.999835
EVI5	138.729	0.109567	0.169573	0.646135	0.518192	0.999835
STOML1	97.9655	-0.0390877	0.156222	-0.250206	0.802428	0.999835
PKM	11130.2	0.104618	0.171849	0.608781	0.54267	0.999835
DHX29	256.926	0.0484495	0.160893	0.301129	0.763316	0.999835
DNTTIP2	510.526	0.241826	0.167535	1.44343	0.148899	0.95341
METTL22	109.988	-0.52166	0.256917	-2.03046	0.0423101	0.747791
TP53BP1	579.98	-0.00742842	0.189767	-0.0391449	0.968775	0.999835
TRO	77.9837	-0.722233	0.481996	-1.49842	0.134024	0.943745
RRP15	148.888	-0.163278	0.25853	-0.631564	0.527672	0.999835
RHOA	2759.84	-0.0266157	0.143567	-0.185388	0.852925	0.999835
DHX8	349.213	-0.0819372	0.131336	-0.623876	0.532709	0.999835
PMS2P4	62.9289	0.0059185	0.225941	0.0261949	0.979102	0.999835
PRKCZ	434.339	0.0420397	0.189054	0.222369	0.824027	0.999835
ZFY	170.278	0.141725	0.667333	0.212375	0.831814	0.999835
IARS2	643.954	0.29371	0.212334	1.38325	0.166589	0.967483
SYT1	29.5012	0.0209867	0.719862	0.0291537	0.976742	0.999835
NAV3	13.1992	-1.9535	0.614195	-3.18058	0.00146979	0.244248
IDH3G	475.126	-0.0703054	0.134799	-0.521559	0.601978	0.999835
ROGDI	378.453	-0.212513	0.182089	-1.16708	0.243176	0.999835
PDZD4	26.1927	0.392103	0.420775	0.93186	0.351409	0.999835
ATP2B3	0.533193	0.913556	1.12419	0.812638	0.416426	0.999835
ROCK1	438.076	0.00963711	0.165033	0.0583949	0.953434	0.999835
CBFB	612.432	0.097304	0.158828	0.612637	0.540117	0.999835
PDK3	253.983	0.229561	0.212555	1.08001	0.280138	0.999835
HYAL2	446.759	-0.187047	0.194719	-0.9606	0.336753	0.999835
HDAC4	89.9393	0.135624	0.152514	0.889255	0.373866	0.999835
RASSF1	115.27	0.153427	0.202894	0.756191	0.449535	0.999835
FGFR3	6550.86	0.207457	0.32133	0.645618	0.518527	0.999835
IFI35	247.723	-0.0485234	0.221725	-0.218845	0.826771	0.999835
HEATR6	242.63	-0.335675	0.196974	-1.70416	0.0883513	0.875403
COASY	703.844	0.0550235	0.154763	0.355533	0.72219	0.999835
PLEKHH3	1275.86	-0.0816859	0.257812	-0.316843	0.751363	0.999835
MEF2A	395.416	-0.101941	0.133523	-0.763474	0.445181	0.999835
OTUD5	623.047	-0.0574198	0.135164	-0.424815	0.670971	0.999835
TFE3	449.95	-0.107202	0.142668	-0.751411	0.452405	0.999835
TBC1D25	170.792	-0.179911	0.178817	-1.00612	0.314357	0.999835
ACSL4	313.553	-0.0483608	0.24031	-0.201243	0.840508	0.999835
INPP5A	349.678	-0.252751	0.146082	-1.7302	0.0835948	0.868084
GPKOW	161.38	-0.0395877	0.173762	-0.227827	0.81978	0.999835
GRIPAP1	512.126	-0.0143649	0.170783	-0.0841119	0.932967	0.999835
FTSJ1	278.282	0.218309	0.149119	1.464	0.143194	0.952016
PRR11	212.109	0.937345	0.366468	2.55778	0.0105342	0.510772
REEP1	6.386	-0.308451	0.741175	-0.416166	0.677289	0.999835
ATP11A	158.198	-0.0180749	0.256859	-0.0703691	0.9439	0.999835
POLR1A	421.267	0.0983114	0.166078	0.591958	0.553879	0.999835
LAPTM4A	1963.29	0.155156	0.240029	0.646404	0.518018	0.999835
TTC7A	188.961	0.00991066	0.201965	0.0490713	0.960862	0.999835
IP6K2	1248.53	-0.127183	0.182328	-0.697549	0.485459	0.999835
STON1-GTF2A1L	1.7013	0.991305	1.08549	0.913232	0.361121	0.999835
SRBD1	90.906	0.201925	0.148756	1.35743	0.174646	0.973572
KIF2A	318.719	0.234002	0.166057	1.40917	0.158786	0.962611
RASGRP2	28.0601	-0.975218	0.359788	-2.71053	0.00671752	0.443142
PSME4	720.605	0.0255221	0.119102	0.214288	0.830322	0.999835
IFT80	302.11	-0.0393967	0.217245	-0.181347	0.856096	0.999835
SIRT2	404.87	-0.00641743	0.152568	-0.0420628	0.966449	0.999835
ERLEC1	392.138	0.0974116	0.192809	0.505223	0.613402	0.999835
PPP2R5B	223.255	-0.321915	0.224544	-1.43364	0.151676	0.95372
PYGM	9.65197	-0.269921	0.498525	-0.54144	0.588204	0.999835
PAGE1	0.259925	2.45079	3.25712	0.752441	0.451786	0.999835
PITX1	566.019	0.297014	0.347795	0.853991	0.39311	0.999835
TRPC7	0.0737128	0.75132	2.85644	0.263026	0.79253
MAST4	1083.65	0.453058	0.200104	2.26412	0.0235669	0.659925
ADGRF5	142.037	-0.0940196	0.297514	-0.316018	0.751989	0.999835
SDK2	45.2406	-0.844636	0.527844	-1.60016	0.109563	0.915485
ADAM7	0
NUP133	285.594	0.382932	0.140221	2.73092	0.00631586	0.438573
NUCKS1	3315.82	0.398674	0.223846	1.78102	0.0749094	0.854188
VPS35	1735.91	0.22332	0.150784	1.48106	0.138591	0.950161
DNAJA2	888.29	0.275019	0.110083	2.49828	0.0124799	0.550534
BCL3	584.769	0.150717	0.254254	0.592784	0.553326	0.999835
KCNAB2	100.672	0.196514	0.331448	0.592894	0.553252	0.999835
ABCC9	32.9906	-0.540119	0.28951	-1.86563	0.062093	0.82176
GAL	3.95581	1.6993	1.06757	1.59174	0.111442	0.919779
CLEC2D	223.756	-0.221351	0.341038	-0.649049	0.516306	0.999835
FUNDC1	175.85	-0.144544	0.159021	-0.908966	0.363368	0.999835
MAOB	10.0104	-0.852955	0.588754	-1.44875	0.147408	0.952715
RORA	65.8526	-0.261911	0.366979	-0.713694	0.475416	0.999835
DRD4	21.2567	0.135202	0.527188	0.256458	0.797597	0.999835
TGFBR3	485.267	0.10308	0.228842	0.450444	0.652391	0.999835
PLA2G10	73.9501	0.05901	0.319967	0.184425	0.85368	0.999835
HES2	47.9562	-0.167996	0.525546	-0.319659	0.749227	0.999835
ATP1B3	944.468	0.0305871	0.228663	0.133765	0.893589	0.999835
NEDD4	158.984	0.0198583	0.172109	0.115382	0.908142	0.999835
PIGB	124.808	0.163189	0.233138	0.699964	0.48395	0.999835
MAPK6	578.664	0.351469	0.251354	1.3983	0.162023	0.965416
GNB5	251.631	-0.157248	0.212796	-0.738961	0.459931	0.999835
RAB27A	126.614	0.409764	0.187544	2.18489	0.0288966	0.699801
HDHD5	272.897	-0.067819	0.151181	-0.448596	0.653723	0.999835
UFD1	463.154	0.436626	0.161889	2.69706	0.00699537	0.443142
LRP6	196.639	-0.116718	0.216192	-0.539881	0.589279	0.999835
GUCY2C	0.96673	-0.161912	0.765233	-0.211586	0.83243	0.999835
SCT	2.24576	0.749666	0.736263	1.0182	0.308581	0.999835
PHRF1	782.039	-0.0826807	0.212469	-0.389142	0.697171	0.999835
ELP1	320.197	-0.239813	0.210856	-1.13733	0.255399	0.999835
NUCB2	210.313	0.075361	0.261026	0.28871	0.772803	0.999835
PFN2	1041.88	0.0655544	0.194046	0.337829	0.735492	0.999835
PTPN3	370.023	-0.404903	0.272395	-1.48645	0.137159	0.948897
SPTB	9.7772	-0.302919	0.449283	-0.674227	0.500167	0.999835
DAPP1	179.361	-0.172623	0.234022	-0.737633	0.460737	0.999835
FGF10	1.9617	-0.14719	1.34023	-0.109825	0.912549	0.999835
SLC44A1	1023.76	0.0474948	0.228649	0.207719	0.835448	0.999835
TMEM260	223.624	0.194089	0.158264	1.22636	0.220062	0.992599
SMG6	323.358	-0.0814016	0.165301	-0.492444	0.622405	0.999835
EXOC5	397.865	0.295904	0.194356	1.52248	0.127888	0.936806
CLTCL1	20.1174	-0.0975339	0.439119	-0.222113	0.824226	0.999835
FGF22	1.47746	-0.301827	0.686403	-0.439723	0.660138	0.999835
FSTL3	125.158	0.0545293	0.303269	0.179805	0.857306	0.999835
DGCR2	1114.78	0.060705	0.147154	0.412528	0.679953	0.999835
RNF126	742.516	0.133492	0.175624	0.760099	0.447195	0.999835
MNT	403.056	0.0327781	0.164642	0.199087	0.842195	0.999835
ZXDC	310.921	-0.0838733	0.182962	-0.458419	0.646652	0.999835
JMJD6	161.428	0.0408857	0.151009	0.27075	0.786583	0.999835
POLB	260.284	-0.0975859	0.193653	-0.503923	0.614316	0.999835
ST6GALNAC1	57.8249	-0.658113	0.454333	-1.44853	0.14747	0.952715
WIPI1	128.669	0.168796	0.180649	0.934387	0.350104	0.999835
FRMPD1	0.699239	1.14352	1.06839	1.07032	0.284476	0.999835
GBA2	545.062	-0.0497798	0.221595	-0.224643	0.822257	0.999835
NDST1	388.269	-0.131005	0.270205	-0.484836	0.627793	0.999835
ASNS	254.099	0.0905277	0.285771	0.316784	0.751407	0.999835
AP3M2	216.502	-0.267481	0.1542	-1.73464	0.0828039	0.868084
CNGB1	8.8395	-0.0970017	0.642096	-0.15107	0.87992	0.999835
ST6GALNAC2	257.613	-0.672329	0.400219	-1.6799	0.0929762	0.882363
CHAT	0.301216	-0.739566	1.5273	-0.48423	0.628222	0.999835
PABPC1	25632.5	-0.0886079	0.181742	-0.487548	0.62587	0.999835
TESK2	84.1984	-0.503568	0.279788	-1.79982	0.0718897	0.844018
CFAP20	173.946	-0.0352101	0.170817	-0.206127	0.836692	0.999835
CSNK2A2	358.218	-0.0167016	0.146701	-0.113848	0.909358	0.999835
PTPN21	145.649	-0.386974	0.218821	-1.76845	0.0769864	0.85564
EIF2B3	108.512	0.0850846	0.164027	0.518723	0.603954	0.999835
CAMK2A	0.954342	-1.29568	1.00467	-1.28966	0.197167	0.985538
TCOF1	1368.89	0.515133	0.360973	1.42707	0.15356	0.955105
CDC42	1545.05	0.223484	0.207735	1.07581	0.282011	0.999835
OSBPL3	465.456	-0.557028	0.2988	-1.86422	0.0622914	0.82176
EPHA8	0.381098	1.53371	1.46039	1.0502	0.293624	0.999835
SLC12A3	2.06318	0.0977938	0.916044	0.106757	0.914982	0.999835
RAD18	76.2615	0.0974314	0.221843	0.43919	0.660524	0.999835
ATP2B1	641.472	-0.0306143	0.239656	-0.127743	0.898353	0.999835
TRPM5	19.622	-0.456257	0.541823	-0.842078	0.399744	0.999835
NCK2	639.74	-0.00449368	0.14411	-0.0311823	0.975124	0.999835
MAP4K4	694.037	0.0416972	0.209484	0.199047	0.842226	0.999835
MGAT4A	227.863	-0.027238	0.256049	-0.106378	0.915283	0.999835
RPL31	9195.84	0.154988	0.173046	0.895647	0.370442	0.999835
WDR1	2652.41	0.0290031	0.131658	0.220291	0.825645	0.999835
SNX13	315.652	0.115274	0.167126	0.689741	0.490357	0.999835
MS4A12	0.0103833	0.237836	3.27102	0.07271	0.942037
ARHGAP10	179.746	-0.183671	0.212102	-0.865956	0.386514	0.999835
RPS6KA2	296.011	-0.875449	0.27337	-3.20243	0.00136272	0.24332
ING3	93.0601	0.149264	0.160772	0.92842	0.35319	0.999835
VASH1	144.667	-0.19774	0.275545	-0.717631	0.472985	0.999835
LMCD1	109.465	-0.535258	0.359714	-1.48801	0.136748	0.946943
BUD23	751.34	0.0530057	0.109555	0.483826	0.628509	0.999835
SEL1L	545.098	0.291685	0.189286	1.54097	0.123324	0.933245
TRIP13	93.009	0.6907	0.428827	1.61068	0.107251	0.90985
ATP6AP1	1580.15	-0.0483842	0.13661	-0.354178	0.723206	0.999835
TCF3	931.409	0.174277	0.147149	1.18436	0.236272	0.999835
TRIB2	888.461	-0.500327	0.285799	-1.75063	0.0800103	0.865003
DAZAP1	1582.68	0.0696486	0.153901	0.452556	0.650869	0.999835
MBD3	1057.58	0.150305	0.175463	0.856624	0.391653	0.999835
PRLH	0
HLTF	240.331	0.152982	0.242554	0.630712	0.528229	0.999835
FAM50A	813.221	0.0628294	0.172601	0.364015	0.715847	0.999835
FAM3A	540.124	0.153328	0.142475	1.07618	0.281848	0.999835
CPSF1	1609.54	0.118619	0.308127	0.384967	0.700262	0.999835
MYO3B	75.8187	0.394312	0.542102	0.727376	0.466995	0.999835
CYBRD1	164.829	-0.177225	0.382481	-0.463358	0.643108	0.999835
CDH19	1.5436	1.34528	1.21957	1.10308	0.269991	0.999835
PDCD2	487.129	0.166044	0.130916	1.26832	0.204683	0.988057
SLC6A15	0.216542	-0.140179	1.67301	-0.0837883	0.933225	0.999835
RDH11	984.94	0.312697	0.214094	1.46056	0.144136	0.952076
PRKACA	759.6	-0.146335	0.136124	-1.07502	0.282367	0.999835
ADGRL1	539.187	0.191427	0.348421	0.549414	0.582721	0.999835
SPP2	0.0166645	0.283013	3.27072	0.086529	0.931046
ACTN1	685.192	-0.213587	0.192763	-1.10803	0.26785	0.999835
ZFYVE26	248.489	0.057225	0.192428	0.297384	0.766173	0.999835
RPS6KA6	105.731	-0.444579	0.239433	-1.8568	0.0633398	0.822387
EPN2	278.421	0.00409002	0.200401	0.0204092	0.983717	0.999835
PTPN18	941.883	0.0659043	0.246682	0.267163	0.789344	0.999835
LIMS2	117.529	-0.655743	0.359523	-1.82393	0.0681632	0.831831
ASIC4	0.333077	-0.422778	1.23768	-0.34159	0.732659	0.999835
SPEG	127.764	0.397964	0.604033	0.658844	0.509996	0.999835
LNX1	166.499	-0.000788324	0.199161	-0.00395823	0.996842	0.999935
ALDH3A2	533.226	-0.41004	0.208881	-1.96304	0.0496421	0.783096
TFRC	834.797	0.247842	0.239064	1.03672	0.299868	0.999835
SREBF1	2103.02	-0.124845	0.277928	-0.4492	0.653287	0.999835
TRPC5	0.339151	1.06072	1.10352	0.961219	0.336442	0.999835
AFF4	611.721	0.159727	0.137288	1.16345	0.244647	0.999835
UBE2D1	305.629	0.201507	0.217043	0.92842	0.35319	0.999835
PALS1	204.399	0.128411	0.18723	0.685845	0.492811	0.999835
RHOBTB1	123.386	-0.670294	0.332963	-2.01312	0.0441019	0.754281
SMC1A	453.276	0.236643	0.208782	1.13344	0.257029	0.999835
HSD17B10	525.437	0.157586	0.136439	1.15499	0.248093	0.999835
MARK2	778.596	0.1412	0.138069	1.02268	0.306461	0.999835
HMMR	67.9284	0.700406	0.433056	1.61736	0.105801	0.906992
CHFR	515.611	0.182278	0.216589	0.841585	0.40002	0.999835
TRHDE	65.0357	1.44907	0.568591	2.54853	0.0108178	0.514608
P4HA2	253.519	-0.395525	0.158641	-2.49321	0.0126595	0.553037
FCGR2B	23.3509	0.20594	0.454069	0.453544	0.650157	0.999835
NFATC3	162.047	0.202062	0.201221	1.00418	0.315292	0.999835
TRNT1	286.264	0.0931013	0.135927	0.684934	0.493386	0.999835
ACADVL	5405.27	-0.035467	0.301555	-0.117614	0.906374	0.999835
STK10	256.003	0.146628	0.201573	0.727418	0.46697	0.999835
FBXW11	277.427	0.243053	0.181784	1.33704	0.181208	0.977153
ACAP1	74.7011	-0.273657	0.37581	-0.728179	0.466504	0.999835
CRMP1	30.6211	-0.479165	0.305078	-1.57063	0.116268	0.921131
EVC	69.9502	-0.251098	0.388198	-0.646831	0.517742	0.999835
DERL2	384.886	0.092494	0.128349	0.720643	0.471129	0.999835
SIDT1	206.071	-0.00457527	0.254317	-0.0179904	0.985647	0.999835
NDE1	166.815	0.304536	0.279346	1.09018	0.275636	0.999835
IRAG1	105.56	-0.91162	0.392103	-2.32495	0.0200747	0.633436
TMEM38A	29.1753	0.077306	0.262544	0.29445	0.768414	0.999835
AP1M1	473.713	-0.0459409	0.129542	-0.354641	0.722858	0.999835
PVR	218.429	0.0118835	0.219075	0.0542441	0.956741	0.999835
XRCC1	283.824	-0.0545219	0.15464	-0.352572	0.724409	0.999835
SCARB1	304.095	0.132022	0.220854	0.597779	0.549988	0.999835
CYP2W1	34.5483	-0.332036	0.570128	-0.582389	0.560305	0.999835
MCM2	253.918	0.545484	0.376632	1.44832	0.147528	0.952715
MOV10L1	1.96359	-1.65109	0.780174	-2.11631	0.0343188	0.719929
PANX2	134.664	-0.134821	0.294804	-0.457326	0.647437	0.999835
SELENOO	678.46	-0.249168	0.246214	-1.012	0.311539	0.999835
TP63	1711.55	0.0899566	0.275535	0.326479	0.744062	0.999835
ALPK1	229.274	-0.011163	0.241602	-0.0462041	0.963148	0.999835
LLGL2	1574.45	-0.0485114	0.259233	-0.187134	0.851555	0.999835
PDE8A	416.862	-0.198972	0.232353	-0.856338	0.391811	0.999835
CLCN4	14.659	0.072004	0.36708	0.196154	0.84449	0.999835
NLE1	172.673	-0.0266147	0.170985	-0.155655	0.876305	0.999835
SDHA	860.035	0.220569	0.16662	1.32378	0.185575	0.980053
SMARCE1	1259.2	0.0621089	0.12983	0.478386	0.632376	0.999835
FNDC8	0.265859	0.0389496	1.35262	0.0287957	0.977028	0.999835
GSDMB	851.885	0.208692	0.336579	0.620038	0.535233	0.999835
KDM5A	385.078	-0.11309	0.184691	-0.612317	0.540328	0.999835
ADAM11	14.5432	-0.499514	0.43301	-1.15359	0.24867	0.999835
PPP2R3A	69.0164	-0.121812	0.267886	-0.454717	0.649313	0.999835
FERMT2	94.3901	0.261159	0.2794	0.934714	0.349935	0.999835
ABCB11	8.08775	-0.707612	1.15222	-0.614128	0.539131	0.999835
DHRS9	9.93948	1.98246	0.767026	2.58461	0.00974896	0.490676
CD5L	0.133271	-0.123662	2.3459	-0.0527143	0.95796
PTGS2	305.972	-0.231563	0.440498	-0.525684	0.599108	0.999835
IGF2BP2	76.3107	-0.82669	0.654366	-1.26334	0.206465	0.988057
MAP3K13	307.493	-0.119863	0.138505	-0.865408	0.386815	0.999835
ST6GAL1	95.8132	0.838218	0.394057	2.12715	0.0334076	0.719929
TBX21	3.23782	0.495408	0.485851	1.01967	0.307885	0.999835
VDAC1P1	0.443347	0.0959814	0.999576	0.0960221	0.923503	0.999835
FRY	546.771	-0.357787	0.266774	-1.34116	0.179869	0.977153
PICALM	1018.3	0.096201	0.106797	0.900787	0.367701	0.999835
NSF	388.042	-0.0363616	0.172676	-0.210576	0.833218	0.999835
GLI2	5.54243	-0.444884	0.583603	-0.762306	0.445878	0.999835
CLASP1	511.65	-0.165751	0.142694	-1.16159	0.245403	0.999835
MRPS34	684.945	0.054103	0.194512	0.278148	0.780899	0.999835
NOTCH3	1903.38	0.0459809	0.217688	0.211224	0.832712	0.999835
CLNS1A	594.678	0.161981	0.180763	0.896094	0.370202	0.999835
PPP2R2C	9.4304	0.212059	0.5177	0.409617	0.682087	0.999835
TEAD2	120.453	-0.8935	0.480851	-1.85817	0.0631455	0.822387
EED	209.013	0.110089	0.168212	0.654465	0.512812	0.999835
CDHR2	0.834126	-0.751818	0.821331	-0.915365	0.36	0.999835
SNCB	0.362997	-0.483877	1.7768	-0.27233	0.785368	0.999835
TSG101	452.27	-0.0680894	0.153852	-0.442563	0.658082	0.999835
NCBP3	652.645	-0.189176	0.26908	-0.703045	0.482028	0.999835
ATP2A3	427.316	0.622151	0.336421	1.84932	0.0644115	0.826569
CA12	1648.82	-0.185093	0.361059	-0.512639	0.608204	0.999835
MGLL	248.468	-0.412596	0.317577	-1.2992	0.193876	0.985166
NTN4	606.687	-0.0575715	0.302663	-0.190217	0.849139	0.999835
BCS1L	311.337	0.0099268	0.28018	0.0354301	0.971737	0.999835
NUAK1	80.3826	-0.263984	0.333553	-0.791433	0.428692	0.999835
DPP8	341.131	-0.00477501	0.183231	-0.02606	0.979209	0.999835
SLC24A1	134.131	-0.166229	0.21042	-0.789986	0.429536	0.999835
ZNF532	349.312	0.150425	0.215995	0.696428	0.486161	0.999835
SCARF1	173.127	-0.400312	0.343482	-1.16545	0.243836	0.999835
LMAN1	791.708	0.0946515	0.176865	0.535163	0.592537	0.999835
HACD3	990.373	-0.0701251	0.281359	-0.249237	0.803177	0.999835
IPCEF1	47.8823	-0.0016909	0.379031	-0.00446111	0.996441	0.999935
ZZEF1	553.567	-0.278472	0.179434	-1.55195	0.120674	0.926011
NOX3	0.0175776	0.051747	3.27112	0.0158194	0.987379
ENO1	5773.57	0.359421	0.175004	2.05379	0.0399958	0.740689
SLC12A1	0.206821	-0.317811	3.15997	-0.100574	0.919889	0.999835
MYDGF	505.79	0.225926	0.214959	1.05102	0.293249	0.999835
ANO8	303.579	0.016127	0.292533	0.0551289	0.956036	0.999835
TUBE1	145.116	-0.0962299	0.254247	-0.378489	0.705067	0.999835
ARHGEF10L	1602.72	-0.119365	0.255407	-0.46735	0.640249	0.999835
TXK	21.3976	-0.608529	0.368722	-1.65037	0.098867	0.890505
WSCD2	139.83	0.13504	0.418546	0.32264	0.746968	0.999835
KCNQ2	0.372152	1.03087	1.27283	0.809905	0.417995	0.999835
TACR2	5.33742	0.174348	0.352138	0.495113	0.62052	0.999835
ACTR6	184.789	0.179831	0.152325	1.18058	0.237771	0.999835
TIPIN	42.7528	0.163705	0.242365	0.675446	0.499393	0.999835
SRI	966.72	0.219712	0.219824	0.999495	0.317555	0.999835
EIF4G3	1020.34	0.163921	0.15943	1.02817	0.303872	0.999835
NUP37	150.265	0.198718	0.210025	0.946161	0.344066	0.999835
SEMA3A	15.6894	-0.311591	0.508254	-0.613061	0.539836	0.999835
GTSE1	75.3005	0.890847	0.429016	2.07649	0.0378489	0.734026
SEMA3C	1432.97	0.304352	0.245022	1.24214	0.214185	0.988456
TTC38	188.786	0.140997	0.182321	0.773347	0.439317	0.999835
ACAT1	120.115	0.0265795	0.276419	0.0961564	0.923396	0.999835
GRAMD4	248.025	-0.207468	0.24584	-0.843915	0.398717	0.999835
CELSR1	653.324	-0.282897	0.272592	-1.0378	0.299362	0.999835
WNT8B	2.18804	-0.128841	0.693258	-0.185849	0.852563	0.999835
ZNF638	1075.93	0.100296	0.223729	0.44829	0.653944	0.999835
SLC25A40	118.281	0.0672844	0.219369	0.306718	0.759058	0.999835
TIMM21	153.994	-0.176091	0.116539	-1.511	0.130789	0.938616
ADD2	6.4627	-1.9579	0.669051	-2.92638	0.00342937	0.345075
FGF4	0.343941	-0.998524	2.46649	-0.404836	0.685598	0.999835
RASAL2	159.021	-0.247248	0.182091	-1.35782	0.174519	0.973572
VPS9D1	393.446	0.0761944	0.319239	0.238675	0.811357	0.999835
ZNF37A	160.296	-0.0503452	0.184359	-0.273083	0.784789	0.999835
MARK3	979.756	0.14625	0.205592	0.711357	0.476863	0.999835
SLC25A3	2283.32	-0.00607362	0.137053	-0.044316	0.964653	0.999835
FNDC3B	717.188	0.132057	0.227864	0.579543	0.562223	0.999835
FOSL2	2475.45	0.249491	0.164223	1.51922	0.128706	0.936896
CACNG5	0.177388	0.397461	1.65375	0.240339	0.810067	0.999835
CACNG4	122.327	-0.513483	0.576161	-0.891215	0.372814	0.999835
FRYL	451.64	-0.0235435	0.156364	-0.150569	0.880316	0.999835
TMEM131	438.281	0.0739267	0.154048	0.479895	0.631302	0.999835
FSCN1	1751.67	0.12313	0.29324	0.419895	0.674562	0.999835
ACTB	31438.8	-0.000459988	0.201384	-0.00228414	0.998178	0.999935
MOCOS	200.175	0.510639	0.23389	2.18324	0.0290181	0.70065
PLD1	147.038	0.501823	0.27969	1.79421	0.0727793	0.844802
ATP12A	2.28973	0.382761	1.35998	0.281446	0.778368	0.999835
WDR62	52.6494	0.470698	0.389463	1.20858	0.226823	0.999835
DLG1	591.069	0.111988	0.136522	0.820288	0.412052	0.999835
RAB7A	1957.59	-0.0104049	0.125699	-0.0827766	0.934029	0.999835
BCAP29	266.271	0.065101	0.170354	0.382152	0.702348	0.999835
SEC31B	82.0303	-0.0444808	0.420463	-0.10579	0.915749	0.999835
SART3	555.058	-0.339936	0.202208	-1.68112	0.0927398	0.882363
ARHGAP15	20.776	-0.468539	0.325708	-1.43853	0.150285	0.953592
TUBA3D	0.682228	0.758134	0.81615	0.928915	0.352933	0.999835
PAX2	0.648093	0.694217	1.0463	0.6635	0.50701	0.999835
EXOSC7	292.58	-0.0735922	0.113354	-0.649226	0.516192	0.999835
KIFAP3	140.022	0.161297	0.186852	0.863232	0.38801	0.999835
MKRN2	293.169	0.042127	0.131362	0.320694	0.748443	0.999835
MCM6	202.383	0.203584	0.272563	0.746925	0.455109	0.999835
REXO2	289.239	-0.0155271	0.129837	-0.119589	0.904809	0.999835
RBM7	183.84	0.23582	0.188996	1.24775	0.212122	0.988057
RBMS2	270.191	-0.278271	0.185784	-1.49782	0.13418	0.944255
BAZ2A	921.97	-0.0172087	0.165487	-0.103988	0.917179	0.999835
PTPN23	787.897	-0.0212169	0.171523	-0.123697	0.901555	0.999835
MLH1	199.065	-0.0956737	0.120991	-0.790754	0.429088	0.999835
UNG	506.57	-0.428877	0.20242	-2.11875	0.0341116	0.719929
FMO4	31.7877	0.10383	0.271754	0.382072	0.702408	0.999835
KLHL20	90.0773	0.0806273	0.143467	0.561991	0.574122	0.999835
RGS11	26.9811	-0.9239	0.54231	-1.70364	0.088449	0.875462
SLC46A1	169.235	-0.460296	0.250623	-1.8366	0.0662684	0.830127
PLXNA2	629.867	0.121734	0.299043	0.407078	0.683951	0.999835
SPAG5	188.914	0.250645	0.326509	0.767652	0.442694	0.999835
ANKRD13A	509.491	-0.629386	0.250727	-2.51024	0.0120648	0.540606
TPD52	612.571	0.0497913	0.21159	0.235319	0.813961	0.999835
ACACB	144.657	-0.2062	0.282942	-0.728772	0.466141	0.999835
TRAF4	2172.83	0.141354	0.177652	0.795678	0.426219	0.999835
PAG1	184.985	-0.0498281	0.266382	-0.187055	0.851618	0.999835
GPATCH1	162.222	-0.0539007	0.191346	-0.281692	0.77818	0.999835
ICAM3	98.1924	-0.223326	0.241	-0.926667	0.3541	0.999835
NT5C2	1308.27	-0.189593	0.17504	-1.08314	0.278748	0.999835
MCAM	362.936	-0.552872	0.343527	-1.6094	0.107529	0.910839
GPC4	87.8253	-0.163097	0.327193	-0.498473	0.61815	0.999835
MBNL3	266.965	0.0919279	0.211051	0.435573	0.663147	0.999835
CAMSAP3	591.992	0.0324411	0.237278	0.136722	0.891251	0.999835
RAP1GAP	407.385	0.0574632	0.314262	0.182851	0.854915	0.999835
XAB2	893.462	-0.0637589	0.163602	-0.389721	0.696743	0.999835
ARHGEF1	1202	-0.100888	0.303412	-0.332513	0.739502	0.999835
STXBP2	1252.41	0.106977	0.157111	0.6809	0.495935	0.999835
MAP2K7	663.485	0.203073	0.203764	0.99661	0.318954	0.999835
NMRK2	0.0520172	0.828829	3.26776	0.253639	0.799775
DGKD	382.848	0.0963491	0.26102	0.369125	0.712034	0.999835
CTTNBP2	19.2833	-1.64138	0.567441	-2.8926	0.00382067	0.358138
ACTL6B	0.0273242	0.267117	3.27048	0.0816752	0.934905
RARB	40.6402	-0.580026	0.343561	-1.68828	0.0913581	0.882363
TOP2B	2036.61	0.0233368	0.181122	0.128846	0.89748	0.999835
TM9SF3	1751.43	0.0682737	0.179603	0.380138	0.703843	0.999835
NFKB2	899.832	0.0618002	0.317927	0.194385	0.845875	0.999835
UBE2T	89.4341	0.286759	0.293644	0.976554	0.32879	0.999835
PPP1R12B	212.669	-0.215927	0.293594	-0.735461	0.462059	0.999835
DNAJC10	660.977	0.330184	0.162712	2.02926	0.042432	0.747791
GTF3C1	836.72	-0.299282	0.182535	-1.63959	0.101091	0.892248
IL4R	1033.02	-0.109072	0.242732	-0.449353	0.653177	0.999835
USP33	515.947	-0.0345441	0.149299	-0.231375	0.817023	0.999835
PAK3	4.32087	-1.65816	0.97393	-1.70255	0.0886531	0.876711
CAPN6	1.74076	-0.32218	0.788651	-0.40852	0.682892	0.999835
DCX	0.259741	0.259456	1.9065	0.13609	0.89175	0.999835
SNRPA	755.883	0.10262	0.175038	0.586273	0.557692	0.999835
SPAG6	1.22191	1.5316	1.0267	1.49178	0.135758	0.946663
EXOSC5	309.228	0.0269138	0.199165	0.135133	0.892506	0.999835
DYNC1I2	1142.47	0.7136	0.234695	3.04055	0.00236148	0.291376
APBB1IP	51.0247	0.941218	0.406294	2.31659	0.0205261	0.636608
LRCH4	739.802	0.0677555	0.234354	0.289116	0.772493	0.999835
FAM76B	213.95	0.0588732	0.259381	0.226976	0.820443	0.999835
SIRT6	347.312	0.0216993	0.188125	0.115345	0.908171	0.999835
TYR	0
POLD3	133.841	-0.0892452	0.173004	-0.515855	0.605956	0.999835
ACTN2	1.53193	0.525926	0.837697	0.627824	0.53012	0.999835
CAPZB	1979.29	0.0771956	0.10133	0.761824	0.446165	0.999835
GPR137B	267.682	-0.0966096	0.230249	-0.419588	0.674787	0.999835
NAALAD2	8.87538	0.180316	0.308998	0.583551	0.559523	0.999835
JADE1	269.575	0.0728118	0.22919	0.317692	0.750718	0.999835
SLC25A43	156.107	-0.206016	0.257919	-0.798764	0.424427	0.999835
UBE2A	453.631	0.100479	0.13335	0.753499	0.45115	0.999835
FGFR1	98.7003	-0.169681	0.410205	-0.413649	0.679131	0.999835
FKBP6	1.48264	2.00387	0.655735	3.05592	0.00224374	0.288456
SMC1B	7.69935	2.19198	0.681956	3.21425	0.00130784	0.24332
FBLN1	5690.21	-0.689538	0.437181	-1.57724	0.114741	0.921131
ITGA8	82.7782	-0.0187907	0.398456	-0.0471588	0.962387	0.999835
CST7	16.9715	-0.283039	0.475275	-0.595527	0.551491	0.999835
MAP2	15.1802	-0.542436	0.35981	-1.50756	0.131667	0.94024
PIAS2	210.467	0.0905207	0.200966	0.450427	0.652403	0.999835
AMPH	4.11187	0.13537	0.656401	0.206231	0.83661	0.999835
ARAF	409.974	0.120621	0.170618	0.706964	0.479589	0.999835
MCCC1	431.245	0.0160363	0.20048	0.0799897	0.936245	0.999835
LAMP3	66.6954	0.152433	0.319171	0.477589	0.632943	0.999835
FAP	10.6653	-0.402916	0.449518	-0.896328	0.370077	0.999835
NEBL	221.67	0.371112	0.331223	1.12043	0.262532	0.999835
ACER3	283.29	0.063475	0.22115	0.287023	0.774095	0.999835
UBE2K	699.818	0.380265	0.176873	2.14993	0.0315606	0.716257
PIK3C3	221.709	-0.0456292	0.177689	-0.256792	0.797339	0.999835
N4BP2	107.684	0.356957	0.194222	1.83788	0.0660797	0.829561
TIGAR	128.092	0.553493	0.268876	2.05855	0.0395377	0.736146
TULP3	160.078	-0.207183	0.168254	-1.23137	0.218184	0.991659
SYNJ2	230.994	0.10648	0.198557	0.536266	0.591774	0.999835
ADCY2	11.6508	0.284358	0.707385	0.401984	0.687696	0.999835
PPP2R5C	841.866	0.187573	0.102254	1.83439	0.0665966	0.831831
PMS2P1	0.236746	-1.1401	3.26946	-0.348712	0.727306	0.999835
RBFOX1	0.965638	0.906604	1.23313	0.735208	0.462213	0.999835
GNB1	2030.91	0.0399467	0.124395	0.321127	0.748114	0.999835
HOXA9	88.2797	-0.853459	0.541664	-1.57562	0.115113	0.921131
EDN1	60.949	-0.485734	0.340828	-1.42516	0.154112	0.955105
MLLT10	286.225	0.120537	0.172006	0.700777	0.483442	0.999835
ZCWPW1	79.592	-0.0133157	0.281578	-0.0472895	0.962282	0.999835
ADCYAP1R1	0.92308	-1.55511	0.987523	-1.57476	0.115311	0.921131
FGF20	2.92545	0.0587574	1.01286	0.0580114	0.95374	0.999835
P2RY10	7.1737	-0.122018	0.495447	-0.246278	0.805467	0.999835
ITM2A	48.1061	-0.144842	0.436327	-0.331957	0.739921	0.999835
NRDC	986.43	-0.277045	0.201013	-1.37824	0.168129	0.968088
VDAC3	767.065	-0.124285	0.128132	-0.969974	0.332059	0.999835
PCM1	762.189	-0.0869865	0.167555	-0.519153	0.603654	0.999835
TNRC6C	304.728	-0.264328	0.330436	-0.799937	0.423747	0.999835
CBFA2T2	439.115	-0.0474416	0.199501	-0.237802	0.812035	0.999835
BRINP1	42.9317	0.372405	0.669624	0.556141	0.578114	0.999835
ITCH	535.005	0.308075	0.183363	1.68014	0.0929301	0.882363
PKD2L2	0.43846	0.0841429	1.25138	0.0672401	0.946391	0.999835
TP53INP2	207.22	0.214325	0.228332	0.938655	0.347908	0.999835
SDF4	1647.15	0.174909	0.122082	1.43272	0.151939	0.954409
MYH7B	25.677	-0.406678	0.510929	-0.795957	0.426057	0.999835
BPIFB2	3.80982	-3.948	1.66123	-2.37655	0.0174753	0.603164
TP73	63.006	-0.262386	0.413563	-0.634453	0.525785	0.999835
TOLLIP	1103.28	-0.124452	0.14814	-0.840093	0.400856	0.999835
UBE2D4	206.129	-0.332748	0.156256	-2.1295	0.0332128	0.719929
CLUL1	4.17229	-0.747213	0.557422	-1.34048	0.180089	0.977153
RUNX1T1	9.3182	-0.644289	0.54041	-1.19222	0.233174	0.999835
CDH17	1.71557	-1.84694	0.883941	-2.08944	0.0366679	0.73032
THOC1	299.52	-0.155038	0.235905	-0.657204	0.51105	0.999835
FKBP7	63.2495	0.0841133	0.261858	0.321217	0.748046	0.999835
OSBPL6	8.05956	0.318826	0.582769	0.547088	0.584318	0.999835
SLC1A3	67.8423	-0.8969	0.409245	-2.1916	0.0284087	0.696607
XRCC5	2107.23	0.227217	0.147235	1.54323	0.122776	0.931931
LXN	121.719	0.0381849	0.314408	0.12145	0.903334	0.999835
SP140	10.9362	-0.690463	0.442924	-1.55888	0.119026	0.924959
MKNK1	434.381	-0.246287	0.260427	-0.945706	0.344298	0.999835
TNS1	281.119	-0.293504	0.319871	-0.91757	0.358844	0.999835
REXO1	654.062	0.00265535	0.218877	0.0121317	0.990321	0.999835
SAR1A	648.464	0.264976	0.105555	2.5103	0.0120628	0.540606
CDC14A	94.0159	0.162197	0.219126	0.740199	0.459179	0.999835
RAPGEF3	423.12	-1.74161	0.453521	-3.84021	0.000122931	0.0838089
CEACAM1	228.899	0.00260172	0.270231	0.00962776	0.992318	0.999835
SENP1	142.97	0.080371	0.143316	0.560797	0.574936	0.999835
DUSP13	1.38105	-0.0458438	0.686218	-0.0668065	0.946736	0.999835
CIC	901.884	-0.0557422	0.197286	-0.282545	0.777526	0.999835
LIPE	171.166	-0.262479	0.187681	-1.39854	0.161952	0.965416
FDFT1	1247.15	-0.154059	0.202565	-0.760543	0.44693	0.999835
PAFAH1B3	587.209	-0.0363248	0.178951	-0.202987	0.839145	0.999835
OPHN1	101.291	0.245766	0.190061	1.2931	0.195978	0.985538
AFM	0.0126034	0.051747	3.27112	0.0158194	0.987379
KIF22	582.286	0.156477	0.210639	0.742866	0.457563	0.999835
SCGN	0.467541	-0.767686	1.36996	-0.560372	0.575225	0.999835
CARMIL1	163.545	0.297346	0.216657	1.37243	0.16993	0.968619
PGM1	232.738	0.0404958	0.267057	0.151637	0.879473	0.999835
DDX1	727.263	0.0035837	0.116051	0.0308803	0.975365	0.999835
DNM2	3889.27	0.165859	0.205156	0.808455	0.418829	0.999835
EPB41L2	167.145	-0.11462	0.277738	-0.412693	0.679832	0.999835
RIMS1	0.410183	-1.29727	1.54029	-0.842223	0.399663	0.999835
MOXD1	20.3008	-0.573944	0.545106	-1.0529	0.292385	0.999835
STX7	498.088	-0.0113156	0.223538	-0.0506205	0.959628	0.999835
RABL2B	197.951	-0.34175	0.133294	-2.56389	0.0103508	0.505901
KEAP1	818.697	0.0587768	0.151929	0.386871	0.698851	0.999835
DDX43	4.94781	1.11128	0.750012	1.48168	0.138425	0.950161
PTPRH	37.1033	0.577408	0.492498	1.17241	0.241034	0.999835
DCT	0.463145	1.79714	1.30518	1.37693	0.168533	0.968088
SLC35C2	596.549	0.158688	0.133477	1.18887	0.234489	0.999835
CRYBG3	108.014	0.208062	0.262826	0.791633	0.428574	0.999835
EPHA6	3.55217	-1.4136	0.943047	-1.49897	0.13388	0.943745
SCTR	1.8969	-2.92728	1.08805	-2.69038	0.00713701	0.443142
RFX3	87.8552	0.141452	0.229512	0.616316	0.537686	0.999835
RIF1	323.092	0.0372078	0.161187	0.230837	0.817442	0.999835
RAB21	797.103	0.364387	0.22919	1.58989	0.111859	0.919779
SLC4A4	60.8795	-0.852884	0.482291	-1.7684	0.076994	0.85564
SMARCA2	583.263	0.188451	0.201103	0.937087	0.348714	0.999835
RDH8	0.101555	-0.618691	3.27057	-0.189169	0.84996
SESN1	288.599	-0.161811	0.186585	-0.867224	0.385819	0.999835
MID2	100.572	0.29546	0.264574	1.11674	0.264106	0.999835
DNAAF6	0	0	0	0	1
COL5A3	85.8443	-0.306261	0.351215	-0.872003	0.383207	0.999835
SRCAP	198.879	0.294094	0.23704	1.2407	0.214718	0.988645
PUM3	225.911	0.187288	0.191263	0.979217	0.327473	0.999835
CPB2	1.27328	1.94529	1.42188	1.36812	0.171276	0.9693
CHRNA3	8.23394	-1.51184	0.596522	-2.53443	0.0112632	0.521398
KCNN2	9.36468	-0.0157163	0.50138	-0.0313461	0.974994	0.999835
CNOT4	172.167	-0.00556733	0.0944065	-0.0589719	0.952975	0.999835
PSEN1	640.108	0.152648	0.105381	1.44853	0.147469	0.952715
CPOX	185.212	0.0643341	0.155544	0.413608	0.679161	0.999835
CLDND1	434.741	-0.0513498	0.223031	-0.230237	0.817908	0.999835
MOK	101.715	-0.0766251	0.29398	-0.260648	0.794364	0.999835
HSP90AA1	11616.3	0.335039	0.192428	1.74111	0.0816645	0.868084
RBL1	71.5401	0.156826	0.263543	0.595069	0.551797	0.999835
DLGAP4	937.284	-0.0709567	0.164232	-0.43205	0.665705	0.999835
IGSF9B	28.7394	-0.0470916	0.519374	-0.09067	0.927755	0.999835
CFHR2	0
CROCCP3	6.94951	-0.199746	0.692417	-0.288476	0.772983	0.999835
NDC80	80.1915	0.52052	0.419934	1.23953	0.21515	0.989197
AP4E1	83.58	0.127997	0.14254	0.897967	0.369203	0.999835
RSBN1	215.189	0.320837	0.16358	1.96134	0.049839	0.78411
MAGI3	87.9668	0.0837826	0.207596	0.403585	0.686518	0.999835
CXCL2	12.5533	-1.14281	0.702499	-1.62677	0.103785	0.899931
AFP	0.14126	0.376016	3.00238	0.125239	0.900334
COL4A4	24.0979	-1.18225	0.539157	-2.19278	0.0283232	0.696607
TCF7	98.4944	-0.831242	0.293004	-2.83697	0.00455443	0.381045
OSTM1	189.442	-0.0435961	0.181268	-0.240507	0.809937	0.999835
CDH7	1.74476	-0.680175	1.12226	-0.606075	0.544465	0.999835
IMPG2	3.60089	0.531314	0.428859	1.2389	0.215382	0.989197
PCNP	975.252	-0.122245	0.145947	-0.8376	0.402256	0.999835
EXD2	218.863	-0.113871	0.1317	-0.864624	0.387245	0.999835
ARG2	160.33	0.507128	0.292722	1.73246	0.0831918	0.868084
MEF2C	93.397	-0.0479702	0.293771	-0.163291	0.870289	0.999835
PTPRC	58.6739	-0.210397	0.340179	-0.618491	0.536252	0.999835
CACNA1S	0.276756	0.250582	2.1946	0.114181	0.909094	0.999835
PKP1	375.584	-0.637744	0.441727	-1.44375	0.148809	0.95341
UBA5	358.916	-0.0802696	0.175968	-0.45616	0.648275	0.999835
STK17B	285.617	0.424345	0.241142	1.75973	0.0784536	0.861816
CDC14B	306.742	-0.0871102	0.214329	-0.406432	0.684425	0.999835
ZNF510	113.416	-0.0015976	0.174191	-0.00917158	0.992682	0.999835
LRP2	1.84463	1.40105	0.746507	1.8768	0.0605451	0.82099
ZNF506	350.695	-0.0345157	0.153725	-0.224528	0.822346	0.999835
JMJD4	251.426	0.00106976	0.154547	0.00692196	0.994477	0.999835
DUSP12	98.3268	0.313103	0.187652	1.66853	0.0952098	0.886595
AACS	207.217	0.372076	0.149668	2.486	0.0129186	0.555267
DELE1	464.729	-0.159757	0.143986	-1.10953	0.267202	0.999835
SLC13A1	0.00686595	0.0420254	3.27112	0.0128474	0.98975
CADPS2	119.03	-0.495025	0.267437	-1.851	0.0641702	0.825655
PCDHB4	8.34946	-0.0831325	0.474791	-0.175093	0.861007	0.999835
PCDHA6	2.16498	1.98477	1.08497	1.82933	0.0673507	0.831831
PCDHGA2	3.41721	0.181841	0.469875	0.386998	0.698757	0.999835
HSPB11	144.599	0.160927	0.158962	1.01236	0.311364	0.999835
PHLPP1	359.393	-0.0586033	0.176891	-0.331296	0.740421	0.999835
ATP8B1	2169.21	-0.169357	0.216617	-0.781826	0.434317	0.999835
IL12RB2	3.91473	0.057612	0.483029	0.119273	0.905059	0.999835
SMARCD3	212.02	-0.55467	0.283356	-1.9575	0.0502883	0.785536
WDR70	197.584	-0.237581	0.163999	-1.44867	0.147429	0.952715
FYB1	82.2721	-0.298103	0.391664	-0.76112	0.446586	0.999835
MPP4	0.309021	0.339637	1.14034	0.297839	0.765826	0.999835
STRADB	82.2392	-0.0392295	0.202849	-0.193393	0.846652	0.999835
BZW1	1794.2	0.409306	0.222255	1.8416	0.065533	0.827409
PGR	10.8384	-2.13081	0.533892	-3.9911	6.57682e-05	0.0612067
C1QTNF3	61.6548	0.132325	0.323346	0.409237	0.682366	0.999835
ME2	283.085	0.146351	0.126307	1.15869	0.246582	0.999835
C5orf22	186.941	-0.00369706	0.196424	-0.0188218	0.984983	0.999835
CCNT2	773.838	-0.0247987	0.229202	-0.108196	0.91384	0.999835
FAM135A	152.377	0.294997	0.236605	1.24679	0.212473	0.988057
COL19A1	2.77558	-1.15565	0.896103	-1.28964	0.197177	0.985538
EPB41L3	78.1718	0.0814454	0.400065	0.20358	0.838681	0.999835
COBLL1	593.689	-0.129467	0.20318	-0.637205	0.523991	0.999835
DLG3	431.83	-0.143266	0.144239	-0.993257	0.320585	0.999835
KCNK2	2.338	-1.69818	1.05109	-1.61564	0.106172	0.907547
SERTAD4	56.2197	-0.0419069	0.391697	-0.106988	0.914799	0.999835
TRAF5	284.287	-0.348821	0.334428	-1.04304	0.296931	0.999835
MRPL22	232.695	0.247052	0.172561	1.43168	0.152236	0.954409
GEMIN5	139.042	0.00544579	0.148536	0.0366632	0.970754	0.999835
OPRK1	1.41926	-1.21145	1.40556	-0.861902	0.388741	0.999835
NFE2L1	1226.24	0.154759	0.142851	1.08336	0.278646	0.999835
SEMA5B	13.207	-0.0891277	0.454496	-0.196102	0.84453	0.999835
GSK3B	683.377	0.492974	0.208729	2.36179	0.0181869	0.615291
ITGB5	554.022	-0.403544	0.299443	-1.34765	0.177772	0.976789
ERC1	217.788	-0.246105	0.248811	-0.989125	0.322602	0.999835
XPO1	1605.89	0.165594	0.156698	1.05677	0.290618	0.999835
LINC01587	0.745098	0.392264	0.658283	0.595889	0.551249	0.999835
RNF13	437.685	-0.0399334	0.172731	-0.231189	0.817168	0.999835
TRPM3	0.286972	-1.1483	2.02044	-0.56834	0.569804	0.999835
PALB2	143.06	0.0591795	0.185356	0.319275	0.749518	0.999835
DOP1A	237.793	-0.246564	0.228576	-1.0787	0.280722	0.999835
LYRM2	337.387	-0.0161175	0.208667	-0.0772406	0.938432	0.999835
BCKDHB	269.834	0.0101417	0.251822	0.0402733	0.967875	0.999835
KAT6A	380.817	-0.0890783	0.16181	-0.550513	0.581968	0.999835
TUT7	300.939	-0.0510783	0.188238	-0.271349	0.786123	0.999835
ULK2	165.366	-0.211152	0.192684	-1.09585	0.273146	0.999835
GRHL2	892.048	0.199184	0.178831	1.11381	0.265362	0.999835
TNPO1	619.171	0.0818095	0.211052	0.387627	0.698292	0.999835
PLOD1	660.917	0.211687	0.167481	1.26395	0.206249	0.988057
P2RX5	5.56165	0.155456	0.63548	0.244628	0.806744	0.999835
ITGAE	118.605	0.234129	0.152429	1.53599	0.124542	0.933331
DIS3	494.182	0.371534	0.158023	2.35114	0.0187161	0.626264
PIBF1	182.197	0.24777	0.224861	1.10188	0.270512	0.999835
TDRD3	171.296	-0.208887	0.175191	-1.19234	0.233127	0.999835
NUFIP1	79.633	0.193561	0.163869	1.1812	0.237525	0.999835
PDS5B	194.295	0.33932	0.18075	1.87729	0.0604787	0.820906
OXCT1	54.9483	0.331023	0.406828	0.813668	0.415835	0.999835
RRAGB	145.929	-0.0890755	0.242956	-0.366633	0.713893	0.999835
EPYC	0.270601	-0.105841	2.65173	-0.0399139	0.968162	0.999835
CYLD	269.914	0.232031	0.173967	1.33376	0.182281	0.977153
SLC27A5	66.0076	0.115012	0.262347	0.438395	0.6611	0.999835
ZNF324	103.443	-0.0225405	0.151583	-0.148701	0.88179	0.999835
ZNF671	54.7716	-0.0669796	0.398219	-0.168198	0.866427	0.999835
ZNF416	40.5217	-0.0280558	0.158948	-0.17651	0.859893	0.999835
ZNF586	122.034	0.15345	0.158444	0.968483	0.332803	0.999835
ZNF446	208.383	-0.163943	0.173503	-0.9449	0.34471	0.999835
ZNF264	270.735	0.408513	0.221701	1.84263	0.0653835	0.827401
RPS5	5459.93	0.165699	0.149789	1.10622	0.268633	0.999835
FAT1	1678.88	-0.0364267	0.229871	-0.158466	0.87409	0.999835
YTHDC1	855.977	-0.0945223	0.112136	-0.842922	0.399272	0.999835
CHMP2B	603.814	0.142031	0.218039	0.651403	0.514786	0.999835
SMAP2	282.673	-0.107643	0.122264	-0.880418	0.378633	0.999835
PPIE	418.109	-0.0746587	0.0909046	-0.821287	0.411483	0.999835
ZMPSTE24	467.477	0.0851162	0.195172	0.436109	0.662758	0.999835
STARD7	919.983	-0.0219798	0.144134	-0.152495	0.878796	0.999835
NOA1	304.76	-0.0635221	0.180841	-0.351261	0.725393	0.999835
REST	340.737	-0.0321859	0.14637	-0.219894	0.825954	0.999835
HAL	3.39739	0.381412	0.451411	0.844932	0.398149	0.999835
SSH1	422.289	-0.302831	0.176955	-1.71135	0.0870167	0.875117
GSTP1	6610.7	0.0341114	0.175179	0.194723	0.84561	0.999835
APLP2	4445.77	0.140653	0.175575	0.801101	0.423073	0.999835
FAM234B	140.431	0.425249	0.322347	1.31923	0.187093	0.980265
SLCO1A2	5.27854	0.261201	1.13205	0.230732	0.817523	0.999835
WBP11	583.465	0.0745981	0.109477	0.681405	0.495615	0.999835
EIF3I	2301.59	0.12705	0.140545	0.903978	0.366007	0.999835
NKAIN1	2.20078	0.328924	0.650938	0.505307	0.613343	0.999835
COL16A1	174.211	-0.25575	0.440973	-0.579967	0.561937	0.999835
TXLNA	593.772	-0.186995	0.158693	-1.17835	0.238659	0.999835
APOB	0.10879	0.0681439	1.6094	0.0423413	0.966227
NCOA1	359.906	-0.0145141	0.127393	-0.113932	0.909292	0.999835
AGBL5	259.957	0.093705	0.128043	0.731823	0.464277	0.999835
EFR3B	9.60836	-0.185299	0.377297	-0.491121	0.623341	0.999835
KIF3C	146.373	0.0591873	0.264222	0.224006	0.822752	0.999835
RAB10	1693.38	0.194993	0.147141	1.32521	0.185101	0.980053
GCKR	2.71292	-1.13169	0.82838	-1.36615	0.171892	0.971178
HADHA	1411.23	0.0398562	0.123309	0.323222	0.746527	0.999835
MAPRE3	189.949	-0.926529	0.184172	-5.03078	4.88488e-07	0.002198
CAD	417.084	0.198739	0.207974	0.955596	0.339276	0.999835
CD59	2431.58	-0.158987	0.246571	-0.644792	0.519062	0.999835
CD82	316.662	0.046058	0.345197	0.133425	0.893857	0.999835
BCORL1	118.068	0.0996432	0.233207	0.427273	0.669181	0.999835
ATRX	735.002	0.246012	0.189897	1.2955	0.195147	0.985538
AK6	152.356	0.206385	0.175102	1.17865	0.238536	0.999835
FCN1	7.98197	-0.476917	0.578369	-0.824589	0.409605	0.999835
MYNN	237.654	0.26015	0.174315	1.49242	0.13559	0.946625
MECOM	1730.15	-0.0061976	0.21708	-0.0285498	0.977224	0.999835
SCAMP1	501.451	0.0559559	0.2411	0.232086	0.816472	0.999835
PREP	525.931	-0.158697	0.164286	-0.965978	0.334055	0.999835
HACE1	119.686	-0.0743998	0.229787	-0.323776	0.746107	0.999835
SEH1L	302.745	-0.0482242	0.157863	-0.30548	0.76	0.999835
WDR47	94.2328	0.126482	0.167838	0.753598	0.45109	0.999835
WDFY1	414.16	0.220294	0.162039	1.35951	0.173986	0.973572
OVGP1	131.75	-0.386745	0.32388	-1.1941	0.232438	0.999835
SLC25A24	404.91	0.114184	0.223429	0.511051	0.609315	0.999835
MAP3K4	257.148	-0.103298	0.215981	-0.478271	0.632457	0.999835
PILRA	11.5105	0.0364875	0.372943	0.0978368	0.922062	0.999835
IGSF9	401.968	-0.57248	0.334588	-1.711	0.0870816	0.875117
ABCB1	39.9631	0.299262	0.374676	0.798723	0.424451	0.999835
ZNF213	276.817	-0.177756	0.175655	-1.01196	0.311556	0.999835
AKR1B1	663.094	-0.314906	0.31007	-1.01559	0.309823	0.999835
CPNE3	970.299	-0.221726	0.198608	-1.1164	0.264251	0.999835
RRN3	506.721	-0.105827	0.104105	-1.01654	0.309371	0.999835
CTTN	3461.31	-0.259087	0.204209	-1.26874	0.204535	0.988057
WNT11	10.0347	1.31989	0.666784	1.97949	0.0477604	0.769899
MTIF2	322.525	0.0349002	0.128817	0.270928	0.786446	0.999835
DDHD2	262.573	-0.65935	0.239591	-2.75198	0.00592357	0.431738
TTC39A	186.049	-0.238636	0.226258	-1.05471	0.291558	0.999835
EPS15	507.893	-0.20168	0.142108	-1.4192	0.155841	0.956731
ORC1	21.5592	0.228692	0.371746	0.615182	0.538434	0.999835
MGST2	909.903	0.00258936	0.169971	0.0152341	0.987845	0.999835
CHERP	674.736	-0.102627	0.0940303	-1.09142	0.275087	0.999835
ATG16L1	192.975	0.189303	0.12174	1.55498	0.119951	0.925631
USP40	809.266	0.0103923	0.24763	0.0419672	0.966525	0.999835
POMGNT1	768.68	-0.0212044	0.186185	-0.113889	0.909326	0.999835
RAD54L	35.9213	0.426714	0.369676	1.15429	0.24838	0.999835
MAST2	499.031	-0.396136	0.304563	-1.30067	0.193371	0.984779
DNAJA1	1275.8	0.221572	0.198132	1.11831	0.263436	0.999835
B4GALT1	1118.62	0.282338	0.226339	1.24741	0.212248	0.988057
CHMP5	537.814	0.195759	0.140932	1.38903	0.164823	0.967001
NFX1	365.35	0.0500333	0.142281	0.351651	0.7251	0.999835
AQP6	0.247815	1.29313	1.24863	1.03564	0.300372	0.999835
DIMT1	227.166	0.03382	0.145671	0.232168	0.816408	0.999835
IPO11	111.266	0.192425	0.189593	1.01494	0.310135	0.999835
FOLH1	20.2886	0.780738	0.343172	2.27506	0.0229021	0.654916
EIF2AK1	1264.37	-0.269762	0.147902	-1.82392	0.0681643	0.831831
NME8	1.74018	0.70491	0.865333	0.814612	0.415295	0.999835
EPDR1	40.5104	-0.742104	0.382062	-1.94237	0.0520926	0.790277
SNX10	69.7808	0.150896	0.359981	0.419176	0.675087	0.999835
SEPHS1	469.666	0.0545668	0.144809	0.376819	0.706308	0.999835
MRPL28	464.771	-0.0504799	0.158211	-0.319067	0.749675	0.999835
HBQ1	0.796339	0.860019	1.4988	0.573806	0.566099	0.999835
ITPKC	633.739	0.406055	0.180367	2.25127	0.0243682	0.667333
CEACAM6	153.944	1.49874	0.885465	1.69261	0.0905306	0.882363
FAT2	425.998	-0.279682	0.430516	-0.649642	0.515923	0.999835
RBM22	412.521	-0.0885049	0.125476	-0.705355	0.480589	0.999835
TMED2	1727.79	0.203944	0.252227	0.808573	0.418761	0.999835
ERO1B	125.28	-0.138437	0.202963	-0.682079	0.495189	0.999835
ZFAND6	502.265	0.0775713	0.153494	0.50537	0.613299	0.999835
HSD17B2	1358.31	-0.0124304	0.287855	-0.0431826	0.965556	0.999835
TXLNG	184.058	0.0704526	0.152363	0.462398	0.643796	0.999835
PPEF1	1.75558	-1.33606	0.682534	-1.9575	0.0502884	0.785536
LAT2	26.1416	-0.232707	0.273841	-0.849788	0.395443	0.999835
HUWE1	1249.73	-0.113387	0.10969	-1.03371	0.301271	0.999835
ZW10	90.1074	0.242034	0.145016	1.66901	0.0951154	0.886595
ALG9	213.342	0.0482231	0.239509	0.201342	0.840431	0.999835
MYBPC2	0.501051	-0.253586	0.835156	-0.30364	0.761403	0.999835
NOX4	12.7001	-0.19572	0.471994	-0.414666	0.678386	0.999835
ACOX3	282.091	0.0362934	0.234361	0.154861	0.876931	0.999835
MTMR2	272.549	0.201455	0.167561	1.20228	0.229255	0.999835
PPP1R15A	1712.2	0.284041	0.290623	0.977353	0.328394	0.999835
HSD17B14	205.389	0.515593	0.33436	1.54203	0.123066	0.931931
TRIP6	915.969	-0.122972	0.136363	-0.901801	0.367163	0.999835
ACHE	48.0293	-0.534864	0.468673	-1.14123	0.253774	0.999835
FTL	11440.2	0.143228	0.163287	0.877157	0.380402	0.999835
SRRT	1611.48	-0.0547935	0.21944	-0.249696	0.802822	0.999835
BAX	518.99	-0.0124476	0.198624	-0.0626689	0.95003	0.999835
NLK	229.621	-0.0861939	0.161661	-0.533178	0.59391	0.999835
PIGS	294.263	0.300531	0.212609	1.41354	0.157498	0.959747
ADAMTS2	38.1455	-0.790939	0.397297	-1.9908	0.0465025	0.764556
TMPRSS11E	43.0326	0.322508	0.635659	0.507359	0.611903	0.999835
ATXN7L3	898.615	0.0127527	0.140395	0.0908343	0.927624	0.999835
PGS1	291.134	-0.278012	0.13991	-1.98708	0.0469139	0.765942
PSMC5	1389.09	0.0099255	0.120515	0.0823589	0.934361	0.999835
UIMC1	166.503	-0.175283	0.193992	-0.903561	0.366228	0.999835
CETP	4.63723	-0.884066	0.438884	-2.01435	0.0439728	0.754281
MMP2	1271.61	-0.625197	0.328024	-1.90595	0.0566569	0.810956
MT3	0.778756	0.210682	1.3402	0.157202	0.875086	0.999835
LPCAT2	286.447	-0.407985	0.280918	-1.45233	0.14641	0.952715
GNAO1	19.5234	-1.08836	0.586616	-1.85533	0.0635496	0.822387
OGFOD1	309.874	-0.0977153	0.206884	-0.47232	0.636698	0.999835
SH3BP2	990.467	-0.213095	0.240421	-0.886342	0.375433	0.999835
NOP14	523.317	-0.179476	0.173751	-1.03295	0.301629	0.999835
ADD1	2145.32	-0.492185	0.20494	-2.4016	0.0163236	0.592336
L2HGDH	84.319	0.491073	0.199992	2.45546	0.0140705	0.559291
TXNDC16	54.286	0.422475	0.370379	1.14066	0.254013	0.999835
RTRAF	923.282	0.227528	0.164618	1.38215	0.166925	0.967483
NID2	27.2059	-0.0447625	0.445021	-0.100585	0.91988	0.999835
GMCL1	276.942	-0.111503	0.176148	-0.633008	0.526728	0.999835
SF3B2	1383.75	0.0399806	0.090413	0.4422	0.658344	0.999835
KLHL42	234.455	-0.199452	0.171135	-1.16546	0.243832	0.999835
GNAS	15946.1	0.25445	0.184238	1.3811	0.167249	0.967869
DNM1L	815.048	-0.125027	0.178268	-0.701341	0.48309	0.999835
PTHLH	7.37457	-0.116577	0.537911	-0.216722	0.828425	0.999835
PHACTR3	18.0109	-1.06583	0.48633	-2.19157	0.0284105	0.696607
ERGIC2	464.658	0.344563	0.248797	1.38491	0.16608	0.967483
TFAP2C	144.686	-0.109624	0.205425	-0.533644	0.593588	0.999835
AURKA	95.1043	0.75503	0.331411	2.27823	0.0227131	0.652485
CASS4	4.00325	0.114864	0.407873	0.281617	0.778237	0.999835
PIR	351.555	0.0288246	0.316475	0.0910799	0.927429	0.999835
AAMDC	100.592	-0.136912	0.237086	-0.57748	0.563615	0.999835
RFX2	151.465	-0.480545	0.278651	-1.72454	0.0846107	0.868084
METTL2A	194.06	0.0158682	0.205182	0.0773375	0.938355	0.999835
SULT2B1	21.7124	-1.28647	0.567638	-2.26636	0.0234294	0.659925
ALG6	148.452	0.0624228	0.173498	0.359791	0.719004	0.999835
CNOT3	685.291	0.140135	0.175673	0.797707	0.425041	0.999835
GP6	3.41028	0.47271	0.549086	0.860903	0.389292	0.999835
PTPN4	153.293	-0.260496	0.222305	-1.1718	0.241279	0.999835
DDX18	555.924	-0.0570589	0.137821	-0.414008	0.678869	0.999835
KHSRP	2338.09	0.0991998	0.128956	0.769251	0.441744	0.999835
GNA11	801.087	-0.0829791	0.167592	-0.495126	0.620511	0.999835
ASAP3	207.791	-0.0812709	0.286699	-0.283471	0.776816	0.999835
EDEM2	254.092	0.083092	0.107064	0.776096	0.437692	0.999835
DNMT3B	93.5239	-0.116015	0.286079	-0.405536	0.685084	0.999835
REM1	10.2881	-0.130238	0.491662	-0.264893	0.791092	0.999835
TPX2	259.524	0.976496	0.481281	2.02895	0.0424634	0.747791
FER1L4	6163.65	0.227638	0.393347	0.57872	0.562778	0.999835
PDRG1	188.9	0.00283524	0.185141	0.0153139	0.987782	0.999835
EPB41L1	1216.13	-0.269292	0.196118	-1.37311	0.169719	0.968619
SLC15A1	130.67	-0.759017	0.357398	-2.12373	0.0336928	0.719929
DOCK9	358.228	-0.119005	0.184104	-0.646403	0.518018	0.999835
ANKRD10	920.64	-0.0801769	0.25312	-0.316754	0.75143	0.999835
TGDS	82.9833	0.189547	0.154537	1.22655	0.219993	0.992599
DOCK3	34.8306	-1.17286	0.540636	-2.16941	0.0300514	0.703698
C3orf18	33.4074	-0.733561	0.293585	-2.49863	0.0124673	0.550534
COQ9	479.056	-0.0938931	0.147764	-0.635426	0.525151	0.999835
TMEM40	446.496	-0.120338	0.334054	-0.360234	0.718672	0.999835
KIF9	46.0046	-0.141111	0.239187	-0.589962	0.555216	0.999835
ARHGAP28	40.0527	-0.780212	0.45108	-1.72965	0.0836919	0.868084
CRLS1	479.335	0.0802834	0.158498	0.506526	0.612487	0.999835
DEFB127	0
PPP1R13B	604.097	-0.373909	0.242201	-1.54379	0.122638	0.931924
ATRN	505.905	0.191826	0.175989	1.08999	0.275718	0.999835
SMOX	105.569	-0.0183462	0.252202	-0.0727441	0.94201	0.999835
SIGLEC1	39.2042	0.238271	0.425496	0.559985	0.57549	0.999835
FKBP1A	2290.54	-0.238424	0.134029	-1.7789	0.0752555	0.854936
NSFL1C	655.756	0.0108803	0.161627	0.0673172	0.946329	0.999835
SLC4A11	795.358	-0.521576	0.430218	-1.21235	0.225378	0.999335
DNAAF9	355.18	0.0736704	0.25366	0.29043	0.771488	0.999835
ZNF343	99.3051	-0.161777	0.177431	-0.911772	0.361889	0.999835
EBF4	456.761	-0.0444119	0.380873	-0.116605	0.907173	0.999835
CPXM1	48.3519	-0.882615	0.43421	-2.03269	0.0420837	0.747791
MAVS	1303.95	0.347144	0.237223	1.46337	0.143366	0.952016
LZTS3	265.887	0.26	0.260778	0.997017	0.318756	0.999835
F11	0.14551	1.03527	3.26602	0.316982	0.751258
XRN2	549.663	0.00183655	0.174209	0.0105422	0.991589	0.999835
KIZ	202.42	0.159949	0.258274	0.619299	0.53572	0.999835
DYNLL1	1693.76	0.0389055	0.159652	0.243689	0.807472	0.999835
TESC	995.107	0.186779	0.42217	0.442426	0.658181	0.999835
SNX5	803.055	0.0974534	0.145283	0.670785	0.502357	0.999835
RPL6	15987.6	-0.0665208	0.212931	-0.312405	0.754733	0.999835
SIRPG	10.211	0.87957	0.521449	1.68678	0.0916459	0.882363
MAPKAPK5	355.332	-0.504264	0.239104	-2.10898	0.0349465	0.722378
P2RX7	9.80443	-0.236184	0.465531	-0.507343	0.611914	0.999835
ESF1	188.999	0.234881	0.149455	1.57159	0.116046	0.921131
RBBP9	196.106	-0.0880792	0.176852	-0.49804	0.618456	0.999835
ANAPC5	1013.92	-0.042756	0.179399	-0.238329	0.811626	0.999835
SLC23A2	1342.58	0.0197909	0.273771	0.07229	0.942371	0.999835
SLC8B1	489.044	0.0356617	0.194582	0.183273	0.854584	0.999835
TMEM230	1231.28	0.0194731	0.129777	0.150051	0.880725	0.999835
DZANK1	53.701	-0.104885	0.269423	-0.389292	0.69706	0.999835
KDM2B	374.087	0.129701	0.189032	0.686136	0.492627	0.999835
CFAP61	0.45054	0.12473	0.794494	0.156994	0.87525	0.999835
LHX5	10.5557	0.495162	0.558153	0.887144	0.375002	0.999835
TASP1	58.1089	0.102534	0.185268	0.553436	0.579965	0.999835
OAS1	1147.74	-0.020152	0.239199	-0.0842479	0.932859	0.999835
GCN1	1383.18	0.242958	0.221942	1.09469	0.273651	0.999835
RPLP0	21049.6	-0.0315085	0.157716	-0.19978	0.841653	0.999835
PXN	1825.04	-0.152175	0.183907	-0.827456	0.407979	0.999835
SIRT4	5.06217	-0.328513	0.446125	-0.73637	0.461506	0.999835
RPH3A	0.541785	0.0323319	1.16863	0.0276665	0.977928	0.999835
KIF16B	299.41	-0.306525	0.294118	-1.04218	0.297327	0.999835
TRMT6	164.836	0.0290982	0.138948	0.209418	0.834122	0.999835
CHGB	1.15409	0.63554	0.694072	0.915669	0.359841	0.999835
PEBP1	4128.26	-0.164914	0.16943	-0.973343	0.330383	0.999835
TBX5	6.17302	0.43546	0.67906	0.641269	0.521348	0.999835
BRAP	290.393	-0.0730923	0.163058	-0.448259	0.653966	0.999835
ERP29	1016.49	-0.0566319	0.205084	-0.276141	0.78244	0.999835
NOS1	0.369773	0.411998	1.43158	0.287793	0.773505	0.999835
FUS	1839.41	0.00254719	0.227857	0.0111789	0.991081	0.999835
IGBP1	760.165	-0.0292732	0.150497	-0.194511	0.845776	0.999835
FXYD5	958.687	0.111695	0.367219	0.304165	0.761002	0.999835
ZNF302	310.488	0.407483	0.253575	1.60696	0.108064	0.913652
GRAMD1A	789.518	-0.345001	0.240645	-1.43365	0.151673	0.95372
FXYD3	5041.21	0.396445	0.189527	2.09176	0.0364599	0.728295
HEPH	26.121	-0.0140824	0.417603	-0.033722	0.973099	0.999835
CDIP1	276.152	-0.0392639	0.338643	-0.115945	0.907696	0.999835
CMTM1	5.89178	0.000360688	0.443874	0.000812589	0.999352	0.999935
KCNH4	40.753	-0.430356	0.40047	-1.07463	0.282541	0.999835
GANAB	1801.58	0.25767	0.138645	1.8585	0.0630985	0.822387
GMIP	390.055	0.0890741	0.173335	0.513884	0.607333	0.999835
RBM41	257.06	-0.0884085	0.201738	-0.438234	0.661217	0.999835
BIRC5	184.168	0.650286	0.458059	1.41965	0.155708	0.956731
LAG3	27.4741	0.307669	0.459912	0.668974	0.503512	0.999835
MLF2	1422.99	-0.0803754	0.117622	-0.683338	0.494393	0.999835
OTUB2	34.5479	-0.184308	0.212429	-0.867624	0.3856	0.999835
DDX24	661.806	0.13123	0.142256	0.92249	0.356273	0.999835
ZBTB25	129.771	-0.348362	0.202825	-1.71755	0.0858788	0.872675
NECAP1	209.522	0.0263771	0.125852	0.209588	0.833989	0.999835
ARHGAP4	455.925	0.888243	0.442862	2.00569	0.0448897	0.755813
ANKRD24	81.1142	-0.51183	0.435923	-1.17413	0.240343	0.999835
DHX32	310.231	-0.10754	0.130944	-0.821267	0.411494	0.999835
RCOR1	295.352	0.195382	0.154732	1.26272	0.206691	0.988057
GPATCH2L	211.943	0.0347043	0.220434	0.157437	0.874901	0.999835
LTBP4	1596.16	-0.537	0.351763	-1.5266	0.126861	0.936806
BLVRB	330.597	0.225504	0.181991	1.23909	0.215312	0.989197
SLC9A1	1241.62	-0.000865642	0.204471	-0.00423357	0.996622	0.999935
SPTLC1	531.732	0.130369	0.183987	0.708574	0.478589	0.999835
PAPOLA	1596.59	0.152405	0.16041	0.950094	0.342064	0.999835
CCNK	564.688	0.171648	0.124703	1.37646	0.16868	0.968088
PCBP4	633.815	0.33674	0.289855	1.16175	0.245336	0.999835
RGS1	104.177	0.462716	0.378921	1.22114	0.222033	0.995312
YPEL3	1527.68	-0.0690891	0.220196	-0.313762	0.753702	0.999835
MRPS33	291.556	0.02666	0.182708	0.145916	0.883988	0.999835
NDUFB2	569.376	0.127853	0.178787	0.715111	0.47454	0.999835
NUDC	859.487	0.0431437	0.144328	0.298928	0.764995	0.999835
MAEA	862.213	0.145376	0.109036	1.33329	0.182436	0.977153
ICAM1	117.977	0.27325	0.356742	0.765961	0.4437	0.999835
STRN4	1072.43	0.0225089	0.160071	0.140619	0.888171	0.999835
IRAK3	65.15	-0.486996	0.333817	-1.45887	0.1446	0.952715
LYZ	217.472	0.387495	0.442894	0.874916	0.38162	0.999835
SI	0.125498	-0.768391	3.2704	-0.234953	0.814245
MUL1	223.591	0.0206086	0.182815	0.11273	0.910245	0.999835
TFAP4	184.657	0.0190527	0.190062	0.100245	0.92015	0.999835
PDCD7	258.482	-0.0423825	0.147135	-0.288052	0.773307	0.999835
SPG21	829.033	-0.0426264	0.117178	-0.363774	0.716027	0.999835
FETUB	0.00572774	0.0543785	3.27112	0.0166238	0.986737
DNAJB11	490.205	0.198453	0.142493	1.39272	0.163705	0.965416
P3H2	130.457	0.140911	0.369404	0.381454	0.702866	0.999835
THPO	0.305637	-0.435274	1.04461	-0.416688	0.676907	0.999835
CHRD	31.6541	-0.0597388	0.458702	-0.130234	0.896381	0.999835
FLT3LG	83.1716	-0.0626003	0.270895	-0.231087	0.817247	0.999835
RAB11FIP3	513.583	-0.32723	0.229669	-1.42479	0.154217	0.955282
GNPTG	836.722	-0.356735	0.156164	-2.28437	0.02235	0.651081
ZNF268	235.525	0.152027	0.202104	0.752221	0.451918	0.999835
GOLGA3	815.185	0.0683264	0.131376	0.520083	0.603006	0.999835
PABPC4	3285.72	-0.310426	0.224451	-1.38305	0.16665	0.967483
CD209	10.7656	-0.468985	0.54182	-0.865575	0.386723	0.999835
CERS4	134.689	0.45964	0.497973	0.923023	0.355995	0.999835
MCOLN1	319.168	0.110732	0.254011	0.435934	0.662885	0.999835
USP48	521.706	-0.0382196	0.129964	-0.294078	0.768698	0.999835
EFNB1	1579.99	0.0681598	0.242727	0.280809	0.778857	0.999835
PDPR	340.251	0.0798465	0.214779	0.371762	0.71007	0.999835
AARS1	624.218	0.228614	0.135569	1.68634	0.0917309	0.882363
GLG1	926.479	0.298599	0.162875	1.8333	0.0667578	0.831831
KIF4A	76.4198	0.749386	0.491556	1.52452	0.127379	0.936806
TNRC6A	924.024	-0.132542	0.293547	-0.45152	0.651615	0.999835
PLEKHG2	238.095	0.0657247	0.296676	0.221537	0.824674	0.999835
DLL3	2.66772	1.19811	0.593746	2.01788	0.043604	0.753458
NAT14	151.998	-0.167612	0.275953	-0.607393	0.54359	0.999835
PITPNM2	107.646	-0.316241	0.270261	-1.17013	0.241947	0.999835
EXOC1	513.216	-0.0980123	0.19033	-0.514959	0.606582	0.999835
RBM27	283.743	0.232016	0.175907	1.31897	0.187179	0.980265
POU4F3	1.26397	0.694164	0.608546	1.14069	0.253998	0.999835
OSBPL8	367.59	0.334159	0.215357	1.55165	0.120747	0.926011
DTX2	566.217	-0.0862332	0.230563	-0.374011	0.708396	0.999835
NLRC4	2.68473	0.50791	0.476705	1.06546	0.286669	0.999835
PUS7	129.359	0.0733512	0.211013	0.347615	0.728129	0.999835
LAMB4	4.00022	0.52219	0.699768	0.746233	0.455527	0.999835
NRCAM	8.12751	-0.0964634	0.451916	-0.213454	0.830973	0.999835
LAMB1	1892.9	-0.236506	0.25297	-0.934918	0.349831	0.999835
SLC26A4	1.56755	-0.383784	0.573138	-0.669619	0.503101	0.999835
SLC26A3	0.119471	0.40502	3.26882	0.123904	0.901391
DLD	546.871	0.163571	0.194539	0.840812	0.400453	0.999835
WDR7	98.6769	0.0869482	0.191684	0.453601	0.650116	0.999835
TXNL1	581.806	0.0775362	0.152041	0.509971	0.610072	0.999835
IL5RA	0.575281	0.524295	1.08917	0.481371	0.630253	0.999835
ABCC6	7.54477	-2.64993	0.699224	-3.78981	0.000150765	0.0969115
CMTM6	1377.25	-0.0885387	0.17665	-0.501211	0.616223	0.999835
ITGA6	1441.46	-0.00177731	0.258389	-0.0068784	0.994512	0.999835
RAPGEF4	72.2991	-0.357408	0.282681	-1.26435	0.206105	0.988057
MAP3K20	161.804	-0.0342159	0.218389	-0.156674	0.875502	0.999835
SMPX	0.0934761	0.884295	2.78466	0.31756	0.750819
FH	385.333	0.271452	0.115724	2.34568	0.0189926	0.626264
SEL1L3	550.313	0.19053	0.248159	0.767774	0.442622	0.999835
TF	37.115	-1.13487	0.559284	-2.02915	0.0424432	0.747791
CDV3	695.889	0.297838	0.156156	1.90731	0.0564802	0.810795
MYO15A	20.5673	0.901503	0.439029	2.0534	0.0400337	0.740689
ALKBH5	524.622	-0.0643092	0.156588	-0.410691	0.681299	0.999835
APOH	0.162866	-0.71293	3.02078	-0.236009	0.813426	0.999835
NLRP1	829.723	-0.139384	0.397514	-0.350638	0.72586	0.999835
PITPNM3	67.719	-0.415083	0.422529	-0.982378	0.325914	0.999835
SPAG7	403.16	-0.125287	0.146245	-0.856693	0.391614	0.999835
ORC6	114.188	0.216524	0.280826	0.771025	0.440692	0.999835
ZFHX4	22.4351	0.531666	0.62213	0.85459	0.392778	0.999835
SLC17A6	0.00501721	0.230203	3.27104	0.0703762	0.943894
CPA1	0.282138	-0.969913	1.30685	-0.742174	0.457982	0.999835
ZC3HC1	107.934	-0.151007	0.133505	-1.1311	0.258014	0.999835
ESR1	13.4155	-0.623612	0.499537	-1.24838	0.211892	0.988057
RGS17	44.4345	0.297434	0.41802	0.711531	0.476755	0.999835
ANGPT2	132.021	-0.132478	0.272601	-0.485977	0.626984	0.999835
TMEM101	238.706	0.131232	0.17072	0.768698	0.442073	0.999835
CD200	40.8987	0.0289865	0.352214	0.0822979	0.93441	0.999835
CCDC80	56.0086	0.372404	0.410512	0.907169	0.364318	0.999835
CMA1	0.689617	-0.225883	1.46125	-0.154582	0.877151	0.999835
PSME1	1537.68	-0.0936851	0.15531	-0.603215	0.546366	0.999835
PPP2R3C	115.516	0.256771	0.192757	1.3321	0.182827	0.977655
HAUS4	130.674	-0.155849	0.2145	-0.72657	0.467489	0.999835
JPH4	31.2661	-1.20067	0.401908	-2.98744	0.00281328	0.316466
MYH7	0.130534	0.667994	1.93491	0.345232	0.72992
CEBPE	0.234811	1.28359	1.73074	0.741642	0.458304	0.999835
SLC7A8	570.031	-0.542092	0.276659	-1.95943	0.0500629	0.784889
OSGEP	279.105	-0.00832469	0.202847	-0.0410393	0.967265	0.999835
SLC22A17	236.352	0.0439195	0.288767	0.152093	0.879113	0.999835
RNF31	699.18	-0.0641369	0.275913	-0.232453	0.816186	0.999835
SCFD1	333.004	0.174657	0.139586	1.25125	0.210843	0.988057
G2E3	142.724	0.459942	0.206584	2.22642	0.025986	0.681392
HECTD1	889.417	0.169143	0.144801	1.16811	0.242764	0.999835
HNRNPC	4009.49	0.181861	0.123027	1.47822	0.139349	0.951413
RPGRIP1	5.31113	0.403208	0.47464	0.849502	0.395602	0.999835
SUPT16H	761.174	0.117641	0.0823133	1.42919	0.152949	0.954522
TOX4	471.104	-0.0686578	0.134125	-0.511895	0.608725	0.999835
GEMIN2	41.04	0.23257	0.168944	1.37661	0.168633	0.968088
TGM1	18.122	0.574552	0.396784	1.44802	0.147611	0.952715
TINF2	241.411	-0.015356	0.145146	-0.105797	0.915743	0.999835
DAZL	0.0315389	-0.190256	3.27092	-0.0581659	0.953616
TBL1Y	5.62708	-1.46035	0.805941	-1.81198	0.0699887	0.836388
SEMA6A	676.126	0.0139136	0.272307	0.0510952	0.95925	0.999835
TRPM7	375.017	0.0153849	0.146221	0.105216	0.916204	0.999835
TYRO3	122.882	0.120183	0.213689	0.56242	0.57383	0.999835
WDR76	39.1928	0.534006	0.373744	1.4288	0.153061	0.954679
CAPN3	193.618	-0.0997015	0.448325	-0.222387	0.824013	0.999835
SNAP23	665.373	-0.0472995	0.127952	-0.369666	0.711631	0.999835
TBX15	20.0896	1.13813	0.56233	2.02396	0.0429741	0.747791
PHGDH	390.384	0.0662512	0.356724	0.185721	0.852663	0.999835
COL9A3	71.9032	0.315076	0.414083	0.760901	0.446716	0.999835
EZR	4533.24	0.0565403	0.137979	0.409775	0.681971	0.999835
MYL6	3839.26	0.126624	0.161842	0.782395	0.433982	0.999835
AGO1	291.367	-0.0837145	0.155125	-0.539659	0.589432	0.999835
TEKT2	5.31514	-0.261303	0.624659	-0.418312	0.675719	0.999835
CLSPN	44.7926	0.545792	0.408481	1.33615	0.181501	0.977153
RFFL	278.519	-0.0353837	0.193118	-0.183223	0.854623	0.999835
UNC13D	884.092	-0.299142	0.390118	-0.766799	0.443201	0.999835
MFSD11	166.041	-0.0349175	0.180162	-0.193812	0.846323	0.999835
DPYSL2	125.588	-0.125419	0.305323	-0.410774	0.681238	0.999835
TGFB2	14.4538	-0.385519	0.473437	-0.814298	0.415475	0.999835
GPATCH2	169.45	0.153533	0.159136	0.964788	0.334651	0.999835
NUP50	716.3	0.051774	0.134669	0.384453	0.700643	0.999835
CDC45	46.9439	0.223384	0.455473	0.490444	0.623819	0.999835
COMT	2594.62	0.0863748	0.163171	0.529352	0.596561	0.999835
ADA2	371.692	0.817655	0.438179	1.86603	0.0620376	0.82176
VNN3P	0.907974	0.536247	1.09851	0.488156	0.625439	0.999835
ECHDC1	513.123	0.00240546	0.163318	0.0147287	0.988249	0.999835
LRRFIP2	243.589	-0.254388	0.132141	-1.92512	0.0542137	0.799879
SEC22C	151.532	-0.226571	0.181108	-1.25103	0.210925	0.988057
XYLB	41.5499	-0.0222098	0.269046	-0.0825503	0.934209	0.999835
[truncated: 37,953 more rows]
