# Supplementary material for: Genomic subtypes of non-muscle-invasive bladder cancer: guiding immunotherapy decision-making for patients exposed to aristolochic acid
Source: Mol Med. 2025 Apr 17;31:140. doi: 10.1186/s10020-025-01199-1 (PMC12004710; doi:10.1186/s10020-025-01199-1)
Supplement: Supplementary file 7 — Additional file 7 [file 10020_2025_1199_MOESM7_ESM.xlsx]

## Sheet: Sheet1
row	baseMean	log2FoldChange	lfcSE	stat	pvalue	padj
TSPAN6	1500.16	0.352611	0.212866	1.65649	0.0976221	0.334285
TNMD	0.200705	-0.138534	1.5085	-0.0918361	0.926828
DPM1	261.091	0.114183	0.147359	0.774861	0.438422	0.696332
SCYL3	219.115	0.128208	0.166442	0.770285	0.441131	0.698023
C1orf112	68.6866	-0.0260673	0.216957	-0.12015	0.904365	0.961162
FGR	114.976	-0.0183792	0.291085	-0.0631402	0.949655	0.980557
CFH	1009.15	-0.410953	0.281925	-1.45767	0.144932	0.406645
FUCA2	469.597	-0.298781	0.136488	-2.18905	0.0285929	0.178259
GCLC	1287.21	0.327434	0.20404	1.60475	0.108548	0.352543
NFYA	409.165	-0.000992773	0.12208	-0.00813218	0.993512	0.997732
STPG1	152.179	-0.281814	0.219476	-1.28403	0.19913	0.476025
NIPAL3	339.704	0.0445898	0.12868	0.346517	0.728954	0.877381
LAS1L	337.846	-0.138769	0.0968862	-1.43228	0.152062	0.416179
ENPP4	133.877	0.318579	0.249614	1.27628	0.201855	0.479029
SEMA3F	3012.9	0.229832	0.176875	1.2994	0.193805	0.469689
CFTR	4.28617	-3.01928	0.870817	-3.46718	0.000525949	0.0183491
ANKIB1	557.763	0.195416	0.115777	1.68787	0.0914367	0.323812
CYP51A1	438.094	0.0726791	0.248411	0.292576	0.769847	0.897629
KRIT1	361.623	0.377342	0.147422	2.55961	0.010479	0.102077
RAD52	161.582	0.269633	0.28573	0.943661	0.345343	0.622483
MYH16	0.657614	-0.555109	0.859397	-0.645929	0.518326
BAD	371.997	-0.183385	0.158225	-1.15901	0.246451	0.526887
LAP3	341.69	-0.495952	0.172561	-2.87406	0.00405232	0.0587718
CD99	853.441	-0.0715908	0.255074	-0.280667	0.778966	0.901576
HS3ST1	639.626	-0.656617	0.275637	-2.38218	0.0172107	0.134033
AOC1	51.6806	-0.743701	0.541231	-1.37409	0.169414	0.438753
WNT16	1.87326	1.04133	0.763134	1.36455	0.172394	0.442722
HECW1	7.16399	0.739127	0.693753	1.0654	0.286693	0.568775
MAD1L1	334.598	-0.232229	0.226322	-1.0261	0.304844	0.586893
LASP1	1884.26	-0.141778	0.160663	-0.882454	0.377531	0.648515
SNX11	166.103	-0.0987413	0.123246	-0.80117	0.423033	0.685845
TMEM176A	131.783	-1.36323	0.329152	-4.14163	3.4484e-05	0.0038818
M6PR	731.001	-0.113557	0.123305	-0.920947	0.357078	0.632691
KLHL13	32.7119	-0.255454	0.353581	-0.722476	0.470002	0.719301
CYP26B1	12.3124	1.34865	0.425841	3.16703	0.00154005	0.0345668
ICA1	543.821	0.267032	0.140251	1.90395	0.0569162	0.256063
DBNDD1	146.985	-0.466415	0.276851	-1.68472	0.0920431	0.325301
ALS2	159.343	0.148493	0.141553	1.04902	0.294167	0.57703
CASP10	222.215	-0.206033	0.207183	-0.994448	0.320005	0.601082
CFLAR	836.213	-0.304526	0.142411	-2.13837	0.0324868	0.191383
TFPI	228.657	-0.292903	0.273856	-1.06955	0.284821	0.566994
NDUFAF7	142.542	0.298435	0.167891	1.77755	0.0754772	0.295315
RBM5	1485.3	0.190215	0.260299	0.730754	0.464929	0.716014
MTMR7	18.891	0.568414	0.249243	2.28056	0.0225742	0.156774
SLC7A2	80.8532	0.208487	0.357497	0.583185	0.559768	0.779072
ARF5	1511.92	-0.0941148	0.118048	-0.797257	0.425302	0.687234
SARM1	166.906	-0.0115958	0.251311	-0.0461412	0.963198	0.985202
POLDIP2	832.679	-0.00991702	0.119448	-0.0830238	0.933833	0.974465
PLXND1	403.746	0.299867	0.288018	1.04114	0.29781	0.580371
AK2	919.273	-0.126785	0.153763	-0.824549	0.409627	0.67499
CD38	10.9632	-0.36469	0.545865	-0.668096	0.504073	0.743538
FKBP4	1292.84	-0.0330031	0.13367	-0.246899	0.804986	0.913735
KDM1A	998.4	-0.0462816	0.111233	-0.416076	0.677354	0.850477
RBM6	1477.9	0.498618	0.293148	1.70091	0.08896	0.319651
CAMKK1	109.535	0.450618	0.25621	1.75878	0.0786145	0.300866
RECQL	186.714	-0.351145	0.179484	-1.95641	0.0504169	0.239499
VPS50	183.228	0.15717	0.16552	0.949553	0.342339	0.619659
HSPB6	96.8837	-3.11026	0.577285	-5.38774	7.13504e-08	9.18342e-05
ARHGAP33	84.8601	0.414953	0.331435	1.25199	0.210573	0.488151
NDUFAB1	356.32	-0.144392	0.160627	-0.898925	0.368692	0.64134
PDK4	89.9006	-0.46864	0.30351	-1.54407	0.122572	0.374329
SLC22A16	0.116829	0.175219	1.59254	0.110025	0.91239
ZMYND10	12.1025	0.463035	0.513472	0.901771	0.367178	0.640037
ABCB5	0.133492	-0.381971	2.12567	-0.179695	0.857392
ARX	0.807667	0.073464	1.39427	0.0526898	0.957979	0.983493
SLC25A13	201.365	-0.0112708	0.134481	-0.0838098	0.933208	0.974292
ST7	146.659	-0.13919	0.12496	-1.11388	0.265333	0.54727
CDC27	373.818	-0.0248035	0.135345	-0.183261	0.854594	0.936411
SLC4A1	0.399591	0.331468	1.07665	0.307869	0.758182
CALCR	0.772927	-0.116217	0.627347	-0.185251	0.853032
HCCS	162.332	-0.367389	0.15888	-2.31237	0.0207573	0.14877
DVL2	265.547	-0.0200841	0.142823	-0.140623	0.888168	0.95344
PRSS22	539.269	0.66788	0.305301	2.18761	0.028698	0.178494
UPF1	1287.12	0.0527679	0.13728	0.384381	0.700696	0.862591
SKAP2	404.801	-0.230825	0.184943	-1.24808	0.212	0.490415
SLC25A5	1547.44	-0.322861	0.174359	-1.85171	0.0640677	0.271954
MCUB	66.5617	-0.359892	0.293972	-1.22424	0.220862	0.501103
HOXA11	89.6399	-0.504409	0.394377	-1.279	0.200897	0.478058
POLR2J	725.833	0.0809944	0.204176	0.39669	0.691596	0.858168
DHX33	293.436	0.447773	0.177385	2.5243	0.0115928	0.107696
MEOX1	11.3306	-1.91502	0.484916	-3.94917	7.84231e-05	0.00626669
THSD7A	31.1899	-0.474807	0.399817	-1.18756	0.235006	0.515589
LIG3	313.811	0.0604052	0.164228	0.367813	0.713013	0.867966
RPAP3	220.977	0.0914543	0.154933	0.590284	0.555	0.776251
ACSM3	114.43	0.0439748	0.325827	0.134964	0.89264	0.955185
REXO5	35.1947	-0.154218	0.220902	-0.698128	0.485097	0.730934
CIAPIN1	313.429	-0.341401	0.108677	-3.14142	0.00168131	0.0365037
SPPL2B	846.574	0.250285	0.238239	1.05056	0.29346	0.576165
ATOSB	191.412	0.0925217	0.157389	0.587855	0.55663	0.777482
COPZ2	26.4446	-0.599858	0.327842	-1.82972	0.0672921	0.278551
PRKAR2B	90.7613	-0.189551	0.366943	-0.516568	0.605458	0.809041
MSL3	323.437	0.0720764	0.194026	0.371478	0.710282	0.866393
CREBBP	759.738	0.0833542	0.159648	0.522111	0.601593	0.80688
TSPOAP1	293.225	0.214476	0.379728	0.564813	0.572201	0.787626
MPO	0.891859	-0.912852	0.738724	-1.23571	0.216565	0.496059
PON1	1.06755	0.798793	0.769102	1.0386	0.298989	0.581407
GCFC2	182.861	0.186903	0.207292	0.901644	0.367246	0.640057
WDR54	163.38	-0.0118894	0.14673	-0.0810292	0.935419	0.974905
CROT	1020.47	-0.035738	0.164539	-0.217202	0.828051	0.924139
ABCB4	12.4615	0.131865	0.490813	0.268666	0.788187	0.90577
KMT2E	704.59	0.00305685	0.11227	0.0272277	0.978278	0.992084
RHBDD2	752.523	-0.265862	0.102039	-2.60549	0.00917426	0.0947843
SOX8	8.55517	-0.632209	0.417876	-1.51291	0.130302	0.385537
IBTK	414.83	0.485076	0.152697	3.17672	0.00148953	0.0340276
ZNF195	458.186	0.188164	0.210433	0.894172	0.37123	0.643321
MYCBP2	345.22	0.219604	0.144117	1.52379	0.127561	0.38116
FBXL3	377.271	0.049116	0.193841	0.253382	0.799973	0.910948
ITGAL	74.6491	-1.05482	0.388961	-2.7119	0.00668997	0.078895
PDK2	252.553	-0.457052	0.162424	-2.81394	0.0048939	0.0656253
ITGA3	4644.13	-0.132634	0.220564	-0.601342	0.547612	0.770408
ZFX	274.642	0.159427	0.128538	1.2403	0.214863	0.493951
LAMP2	702.655	-0.47811	0.233319	-2.04917	0.040446	0.214221
ITGA2B	7.11676	-0.500138	0.490474	-1.0197	0.307869	0.589299
ASB4	0.569896	-0.63467	1.14834	-0.552686	0.580478
GDE1	1015.17	0.139953	0.183719	0.761781	0.446191	0.701414
REX1BD	528.378	-0.0577476	0.173344	-0.333139	0.739029	0.881744
CRLF1	21.7135	0.174648	0.299152	0.583809	0.559349	0.778713
OSBPL7	254.232	0.22876	0.22909	0.998562	0.318007	0.59918
TMEM98	312.696	-0.557741	0.289865	-1.92414	0.0543369	0.250041
YBX2	8.39689	1.00226	0.633047	1.58324	0.113368	0.361044
KRT33A	2.90539	1.60882	0.676589	2.37784	0.0174145	0.135175
MAP3K14	101.476	-0.166738	0.207731	-0.802665	0.422169	0.685376
ABCC8	2.22174	-2.25092	0.683159	-3.29487	0.000984663	0.0271282
CACNG3	0.0778648	0.853352	2.93555	0.290696	0.771284
TMEM132A	411.138	0.793375	0.290903	2.72728	0.00638581	0.0770888
AP2B1	1011.54	-0.358739	0.158157	-2.26825	0.0233137	0.159834
TAC1	6.02576	0.563036	0.856718	0.657201	0.511052	0.748998
ZNF263	253.553	0.0798655	0.102003	0.782972	0.433643	0.692926
CX3CL1	200.574	-1.21689	0.433211	-2.80901	0.00496938	0.0663664
SPATA20	1568.97	0.0617285	0.21499	0.287122	0.774019	0.899091
CACNA1G	5.73303	0.721726	0.46074	1.56645	0.117244	0.366361
TNFRSF12A	328.206	0.18272	0.283663	0.644143	0.519483	0.753746
DLX6	31.3487	0.125798	0.494952	0.254161	0.799371	0.91087
MAP3K9	117.832	-0.0192237	0.186465	-0.103095	0.917887	0.967895
RALA	350.133	0.034806	0.158687	0.219338	0.826387	0.92339
BAIAP2L1	884.784	0.137667	0.180485	0.762761	0.445606	0.701216
KDM7A	142.574	-0.111143	0.176241	-0.630633	0.52828	0.758264
ETV1	41.6227	-0.463835	0.297366	-1.55981	0.118804	0.368961
AGK	259.881	0.180036	0.0982171	1.83304	0.0667973	0.277455
ALDH3B1	235.886	-0.40007	0.267805	-1.49389	0.135205	0.392905
TTC22	253.061	0.0881154	0.178304	0.494187	0.621174	0.819803
PHTF2	225.111	0.211735	0.171864	1.23199	0.217954	0.498213
CCL26	0.303238	-0.102581	1.13098	-0.0907007	0.92773
FARP2	437.963	0.244659	0.200895	1.21784	0.223284	0.503634
USH1C	2.67099	-0.533517	0.943271	-0.565603	0.571664	0.787337
GGCT	427.801	0.143499	0.163448	0.877954	0.379969	0.650902
DBF4	112.398	-0.103857	0.193786	-0.53594	0.592	0.800625
TBXA2R	13.5491	-0.410813	0.413603	-0.993254	0.320586	0.601739
IFRD1	271.444	0.251555	0.188147	1.33701	0.181218	0.453565
LGALS14	0
COX10	151.745	0.216076	0.146796	1.47195	0.141035	0.400933
GTF2IRD1	543.405	0.418815	0.198281	2.11223	0.0346669	0.197728
PAF1	447.528	-0.225909	0.133679	-1.68994	0.0910401	0.322882
VPS41	480.93	0.138909	0.184713	0.752025	0.452036	0.707145
ARHGAP44	57.0335	-0.0254322	0.263375	-0.0965626	0.923074	0.970239
ELAC2	666.107	0.169933	0.132247	1.28497	0.198804	0.475657
SCIN	191.477	0.140903	0.405651	0.347351	0.728328	0.876998
ARSD	834.561	-0.14263	0.163799	-0.870765	0.383883	0.654602
PNPLA4	114.692	-0.440699	0.208522	-2.11344	0.0345632	0.197572
MYH13	0.468288	-1.81251	1.35185	-1.34076	0.179997
ADIPOR2	344.694	-0.115579	0.144177	-0.801645	0.422758	0.685714
CDKL3	7.70766	0.201342	0.275165	0.731714	0.464343	0.715537
UPP2	0.338783	1.61959	1.31672	1.23001	0.218692
PRSS21	7.52934	-0.411224	0.94111	-0.436956	0.662143	0.841385
MARK4	504.644	-0.190074	0.141649	-1.34186	0.179641	0.451659
PROM1	63.234	1.10473	0.595823	1.85413	0.06372	0.271348
CCDC124	613.855	-0.109601	0.19701	-0.556321	0.577991	0.791845
CEACAM21	5.23487	-2.1834	0.535202	-4.07957	4.51185e-05	0.00459731
PAFAH1B1	708.136	0.094694	0.115096	0.822739	0.410656	0.67576
NOS2	13.0424	-1.35758	0.634809	-2.13857	0.0324708	0.191347
DNAH9	3.52104	0.141552	0.656705	0.215549	0.829339	0.924644
BLTP2	1165.71	-0.0134497	0.19467	-0.0690893	0.944919	0.979457
SLC13A2	4.40616	1.86906	1.02367	1.82584	0.0678743	0.279691
GAS7	48.8032	-1.29229	0.364387	-3.54647	0.000390424	0.0151873
TRAPPC6A	265.806	-0.16989	0.179244	-0.947817	0.343223	0.62052
MATK	20.7188	-0.738288	0.474159	-1.55705	0.119459	0.369833
CEACAM7	81.4666	1.53107	0.918756	1.66646	0.0956227	0.331055
CD79B	13.1482	-0.604257	0.404703	-1.49309	0.135414	0.393152
SCN4A	3.37297	-1.94048	0.749579	-2.58876	0.00963218	0.0977585
ST7L	91.4059	-0.00429427	0.133106	-0.0322619	0.974263	0.990412
TKTL1	0.396428	-0.826357	2.93248	-0.281795	0.778101
PAX6	2.51782	1.16614	1.10418	1.05612	0.290915	0.573258
RPUSD1	352.009	0.0773045	0.14546	0.53145	0.595107	0.802561
RHBDF1	570.714	0.556707	0.252593	2.20397	0.0275266	0.174643
LUC7L	1423.54	0.572868	0.330405	1.73384	0.0829471	0.309273
CACNA2D2	14.3426	-0.072303	0.294209	-0.245754	0.805873	0.9141
BAIAP3	338.369	0.273355	0.361433	0.75631	0.449463	0.704859
TSR3	475.226	-0.354332	0.13603	-2.60481	0.00919247	0.0948654
PIGQ	584.854	0.0355285	0.193304	0.183796	0.854173	0.936076
CRAMP1	467.256	0.247545	0.216779	1.14192	0.253486	0.534388
TEAD3	847.618	0.362491	0.15521	2.33549	0.0195177	0.144174
SELE	18.5499	-1.44045	0.495381	-2.90776	0.00364029	0.055375
DNAJC11	451.883	-0.101998	0.11475	-0.888865	0.374076	0.645978
FMO3	2.89134	0.0424371	0.528123	0.0803546	0.935955	0.975068
MYLIP	514.84	0.352399	0.213434	1.65109	0.0987192	0.335934
NOX1	15.6829	3.19069	0.598214	5.33369	9.6238e-08	0.000105377
E2F2	42.8878	0.274964	0.446524	0.615788	0.538034	0.764505
PSMB1	983.394	-0.106635	0.127923	-0.833587	0.404514	0.671705
SYN1	12.7064	-0.384591	0.391579	-0.982155	0.326024	0.606273
JARID2	396.438	0.817453	0.250362	3.26509	0.0010943	0.0284165
CDKL5	145.927	0.250254	0.19731	1.26833	0.20468	0.481667
CAMK1G	2.12293	-0.151328	0.541781	-0.279316	0.780002	0.902204
CDK11A	775.828	0.410312	0.287782	1.42577	0.153935	0.418737
NADK	989.179	0.211322	0.127977	1.65124	0.0986889	0.335934
TFAP2B	46.1868	1.20675	0.649041	1.85928	0.0629877	0.269919
TFAP2D	0
DLEC1	33.2138	0.628027	0.353799	1.77509	0.0758824	0.295998
CYTH3	125.67	-0.131548	0.207394	-0.63429	0.525892	0.756979
ADAM22	33.0122	-0.243561	0.269254	-0.904576	0.36569	0.638946
SYPL1	1417.98	-0.284985	0.217235	-1.31187	0.189563	0.46357
CYB561	757.617	0.236852	0.132008	1.79422	0.0727781	0.290238
SPAG9	513.364	0.166087	0.160293	1.03615	0.300133	0.582389
CELSR3	183.829	1.32793	0.377233	3.52018	0.000431258	0.0163567
AASS	313.83	-0.163496	0.290831	-0.562167	0.574002	0.788849
PLEKHG6	468.94	0.573346	0.178707	3.2083	0.00133524	0.0320625
SS18L2	196.026	0.127081	0.169971	0.747665	0.454662	0.709163
MPND	271.95	-0.0704626	0.152558	-0.461875	0.644171	0.831966
MGST1	2151.13	0.334377	0.231936	1.44168	0.149393	0.412368
CRY1	114.171	0.437196	0.221609	1.97283	0.0485152	0.234927
PGLYRP1	0.0804285	0.0579487	2.91734	0.0198635	0.984152
NFIX	285.88	-1.18313	0.255615	-4.62857	3.68194e-06	0.000932983
ST3GAL1	1187.62	0.400691	0.213974	1.87262	0.0611213	0.266729
MMP25	14.1907	-0.615287	0.361558	-1.70177	0.0887989	0.31936
IL32	477.045	-0.194418	0.362303	-0.536616	0.591533	0.800206
PKD1	669.377	0.219625	0.275565	0.796997	0.425453	0.687364
MAPK8IP2	21.5316	0.213047	0.404895	0.526178	0.598765	0.80519
MED24	640.714	-0.196706	0.182576	-1.07739	0.281305	0.563973
RHOBTB2	665.344	0.261311	0.303255	0.861689	0.388858	0.659258
HEATR5B	319.387	0.198814	0.156293	1.27206	0.203351	0.479808
SEC62	5455.75	1.60468	0.422855	3.79487	0.000147721	0.00914728
RPS20	13767.4	0.0850249	0.194381	0.437415	0.661811	0.841375
CSDE1	3662.29	-0.273892	0.107998	-2.53608	0.01121	0.105798
UBE3C	626.117	-0.176675	0.139478	-1.26668	0.205268	0.482315
REV3L	120.176	-0.0451672	0.15491	-0.29157	0.770616	0.897902
TENM1	1.20412	-0.271707	0.796253	-0.341232	0.732929	0.87928
PAX7	0.494259	1.01713	0.962661	1.05658	0.290702
MASP2	8.96977	-0.288826	0.381856	-0.756374	0.449425	0.704859
IYD	26.7686	0.684625	0.455432	1.50324	0.132777	0.38884
FAM76A	92.8702	-0.106829	0.159422	-0.670102	0.502793	0.742886
TRAF3IP3	26.974	-0.166689	0.334237	-0.498713	0.617981	0.817701
POMT2	212.718	0.24173	0.220216	1.09769	0.272338	0.554525
VTA1	433.253	0.0513928	0.177906	0.288877	0.772676	0.898671
MLXIPL	48.3504	-0.190402	0.552151	-0.344837	0.730217	0.877889
BAZ1B	739.064	-0.136814	0.110049	-1.24322	0.213787	0.492478
RANBP9	426.429	0.304705	0.123177	2.47372	0.0133715	0.116679
ETV7	128.122	-0.0226744	0.212614	-0.106646	0.91507	0.9663
SPRTN	88.6582	0.135498	0.123715	1.09524	0.273414	0.555832
METTL13	196.829	-0.336112	0.154325	-2.17795	0.0294098	0.181124
DYRK4	161.69	0.0913024	0.205515	0.444262	0.656853	0.838921
ZNF207	1318.71	0.131869	0.129151	1.02104	0.307234	0.58867
UQCRC1	1649.93	0.11032	0.113102	0.975402	0.329361	0.608775
STARD3NL	186.226	-0.173869	0.143212	-1.21407	0.22472	0.504741
CD9	4561.28	-0.0499741	0.248106	-0.201422	0.840368	0.928691
HHATL	0.208573	0.24659	1.71822	0.143515	0.885883
NCAPD2	573.084	-0.15857	0.186102	-0.852059	0.394181	0.663591
IFFO1	62.9641	-0.257406	0.342309	-0.751969	0.45207	0.707145
GIPR	90.4216	-0.691644	0.429213	-1.61142	0.107088	0.350075
PHF7	35.2778	-0.0163253	0.223842	-0.072932	0.94186	0.977861
SEMA3G	54.926	-0.471007	0.317433	-1.4838	0.137861	0.396732
NISCH	1537.69	0.0747622	0.225136	0.332076	0.739832	0.882319
STAB1	415.18	0.115322	0.351655	0.327941	0.742956	0.884183
FUZ	231.76	0.469419	0.181221	2.59031	0.00958893	0.097654
SLC6A13	1.21739	0.84374	0.658911	1.28051	0.200367	0.477693
IDS	908.533	-0.05975	0.155428	-0.384423	0.700665	0.862591
PRSS3	28.9886	0.710783	0.535881	1.32638	0.184713	0.458539
ZNF200	105.009	0.400501	0.170821	2.34456	0.0190497	0.141775
CD4	241.557	-0.0427684	0.315154	-0.135706	0.892054	0.955088
LRRC23	65.3967	0.276242	0.231047	1.19561	0.231849	0.512681
BTK	11.7444	0.0814567	0.337231	0.241546	0.809132	0.915365
HFE	160.686	-0.0212004	0.15165	-0.139799	0.888819	0.95353
SCMH1	559.29	0.107125	0.157393	0.680625	0.496109	0.738988
FYN	135.976	-0.593674	0.284023	-2.09023	0.0365973	0.202365
HIVEP2	381.993	0.132427	0.159199	0.831834	0.405503	0.672161
FMO1	0.827633	-1.08684	0.972877	-1.11714	0.263937	0.545902
ELOA	576.025	0.170751	0.094357	1.80963	0.0703531	0.284934
LYPLA2	1144.79	0.0178855	0.130042	0.137536	0.890607	0.953963
CLCN6	163.754	0.425333	0.210309	2.02242	0.0431325	0.221506
MRC2	423.268	-0.412262	0.273434	-1.50772	0.131626	0.386529
NME1-NME2	48.7597	0.343586	0.356603	0.963499	0.335297	0.614148
SLC6A7	0.27333	-0.128338	1.11218	-0.115393	0.908133
TSPAN9	263.551	-0.330101	0.224582	-1.46984	0.141605	0.401725
BTBD7	453.27	0.0539897	0.127589	0.423154	0.672183	0.847443
APBA3	237.781	-0.0535625	0.236266	-0.226704	0.820654	0.920331
MKS1	192.105	0.0941476	0.154727	0.608476	0.542872	0.767256
ABHD5	367.579	0.483026	0.188024	2.56896	0.0102005	0.100736
ANOS1	20.6544	-0.767092	0.305469	-2.51119	0.0120324	0.109772
AKAP8L	1391.08	0.44974	0.245188	1.83427	0.0666144	0.277092
MBTD1	305.07	0.428465	0.140682	3.04563	0.0023219	0.0430677
UTP18	262.546	0.108	0.160593	0.672508	0.50126	0.742454
RNF216	340.149	0.0964914	0.122689	0.786474	0.43159	0.691417
TTC19	397.257	0.0291081	0.108237	0.26893	0.787984	0.905757
PTBP1	2841.18	0.211416	0.0968751	2.18235	0.0290835	0.179689
DPF1	4.00697	0.144536	0.526315	0.274618	0.78361	0.903924
SYT7	252.581	1.08519	0.469333	2.3122	0.0207668	0.148782
LARS2	154.712	-0.11382	0.148108	-0.768498	0.442192	0.698464
PIK3C2A	338.872	0.0500962	0.142444	0.351689	0.725071	0.875086
PLAUR	116.858	0.0113905	0.306423	0.0371727	0.970347	0.988629
ANLN	136.672	0.916535	0.401962	2.28015	0.0225986	0.156887
WIZ	736.443	0.127466	0.156791	0.81297	0.416235	0.680552
RABGAP1	494.922	-0.126621	0.132998	-0.952052	0.341071	0.618857
DCN	581.093	-1.60949	0.401651	-4.00719	6.14461e-05	0.00558174
QPCTL	133.943	0.0999429	0.162189	0.616212	0.537754	0.764286
PPP5C	388.229	0.0398588	0.108759	0.366486	0.714002	0.868675
CEP68	207.082	-0.198231	0.134282	-1.47623	0.139882	0.399058
MAP4K3	505.552	0.576592	0.166016	3.47312	0.000514446	0.0181119
ZBTB32	3.61521	-0.19715	0.579835	-0.34001	0.733849	0.879766
TYROBP	128.938	-0.358673	0.301489	-1.18967	0.234176	0.514902
LDAF1	583.65	-0.211076	0.160182	-1.31773	0.187594	0.461459
GABRA3	32.1399	-0.309587	0.419517	-0.737962	0.460538	0.713541
BRCA1	84.5045	0.466593	0.272707	1.71097	0.0870871	0.317217
ERCC1	445.13	-0.155073	0.122403	-1.26691	0.205188	0.482187
CD22	6.55837	-0.169814	0.557412	-0.304647	0.760635	0.892537
SEMA3B	409.24	0.674184	0.362597	1.85932	0.0629813	0.269919
MBTPS2	84.5444	-0.290189	0.232898	-1.24599	0.212767	0.491557
PRICKLE3	334.233	0.180532	0.157361	1.14724	0.251281	0.532128
LTF	6.63137	0.582794	0.572608	1.01779	0.308778	0.590189
EXTL3	365.152	-0.42223	0.160023	-2.63856	0.00832591	0.0890831
NR1H4	27.9527	0.419262	0.733255	0.571782	0.567469	0.784799
ELOVL5	238.718	-0.16244	0.24135	-0.673049	0.500916	0.742278
ALOX5	1716.08	-0.285135	0.244774	-1.16489	0.244064	0.523989
KDM5D	479.33	0.219356	0.60168	0.364573	0.71543	0.869498
CALCOCO1	560.367	-0.203592	0.160768	-1.26637	0.205381	0.482461
UBR7	249.996	-0.333408	0.141347	-2.35878	0.018335	0.139088
MAP4K5	398.487	0.233227	0.139066	1.6771	0.0935235	0.327322
EHD3	346.2	-0.0961203	0.266635	-0.360493	0.718478	0.871203
PSMC4	793.535	0.186672	0.088765	2.10299	0.0354668	0.199516
MAN2B2	505.452	-0.266185	0.140115	-1.89977	0.0574639	0.257238
SLC7A14	0.165567	-0.517579	1.72183	-0.300599	0.763721
CLDN11	26.493	-0.40496	0.348207	-1.16299	0.244834	0.524473
SLC25A39	1364.73	0.0189396	0.133202	0.142187	0.886932	0.95273
MVP	2113.19	-0.19462	0.139082	-1.39932	0.161718	0.428738
NUB1	489.916	-0.200553	0.0885296	-2.26538	0.0234895	0.160582
PGM3	279.764	0.138571	0.157404	0.880355	0.378667	0.649946
RWDD2A	60.0362	0.367746	0.164985	2.22896	0.0258164	0.169049
CLK1	1326.2	0.585265	0.285049	2.05321	0.0400524	0.213021
POLR3B	108.633	-0.303737	0.195755	-1.55162	0.120752	0.371477
ANGEL1	199.985	0.0680053	0.196388	0.346281	0.729132	0.87739
RNF14	320.138	-0.243007	0.15257	-1.59276	0.111213	0.357255
DNASE1L1	244.096	0.00448123	0.154251	0.0290515	0.976824	0.991288
DDX11	373.693	0.539626	0.255435	2.11258	0.0346368	0.197713
HEBP1	401.472	-0.0375363	0.220492	-0.170239	0.864822	0.940929
GPRC5A	1539.65	-0.118293	0.371822	-0.318143	0.750376	0.887882
MAMLD1	6.81485	0.122427	0.383843	0.318952	0.749763	0.887403
CD6	28.6422	-0.454958	0.426675	-1.06629	0.286294	0.568305
TACC3	709.885	0.648502	0.312373	2.07605	0.0378891	0.205753
UFL1	503.245	0.229306	0.169395	1.35368	0.17584	0.44732
POLA2	119.501	-0.0850671	0.152884	-0.556415	0.577927	0.791839
ZC3H3	486.774	0.37931	0.197425	1.92129	0.0546951	0.251118
CAPN1	4780.35	0.0466014	0.125738	0.370623	0.710918	0.866795
ACP3	26.4913	-0.25622	0.460505	-0.556389	0.577945	0.791839
MDH1	849.041	-0.0404232	0.165916	-0.243637	0.807512	0.914567
SLC30A9	413.696	0.180037	0.16782	1.0728	0.283363	0.566138
MTMR11	137.634	0.47275	0.246198	1.9202	0.0548327	0.251362
COX15	294.356	-0.114434	0.122516	-0.934035	0.350286	0.626177
CCDC88C	308.958	-0.423732	0.190464	-2.22473	0.0260992	0.169919
YAF2	150.34	0.202982	0.191261	1.06128	0.288562	0.570801
ZMYND11	743.13	0.18169	0.124091	1.46417	0.143149	0.404276
WAS	48.8285	-0.62205	0.33657	-1.8482	0.0645733	0.272695
DPEP1	1.69594	-0.728522	0.800843	-0.909694	0.362984	0.637047
BID	480.756	0.419368	0.187665	2.23466	0.0254398	0.167953
MATR3	1792.8	-0.0020757	0.136649	-0.0151901	0.987881	0.995583
NPC1L1	2.143	0.0627264	0.613895	0.102178	0.918616	0.968239
XYLT2	356.031	0.0491905	0.175012	0.28107	0.778657	0.901381
RGPD5	285.137	-0.115252	0.291488	-0.395391	0.692555	0.858485
STMN4	0.328333	0.0186456	1.34953	0.0138163	0.988977
NUDCD3	640.347	-0.158702	0.121021	-1.31136	0.189736	0.463844
ISL1	12.2596	-3.84845	1.06573	-3.61108	0.00030493	0.0132858
CHDH	50.7533	0.31575	0.277789	1.13666	0.255682	0.536583
IL20RA	355.803	0.174338	0.21	0.830179	0.406437	0.673277
CLCA1	0.185568	1.03305	1.80917	0.57101	0.567993
CLCA4	1092.81	0.1671	0.437121	0.382273	0.702259	0.863293
GLT8D1	498.709	0.464162	0.154409	3.00606	0.00264653	0.046428
ATP2C1	906.102	-0.00180524	0.136667	-0.013209	0.989461	0.996466
IGF1	16.4851	-0.35596	0.564938	-0.630086	0.528638	0.758382
SLC38A5	175.173	-0.149567	0.470982	-0.317565	0.750815	0.887975
RALBP1	2164.59	1.25392	0.262524	4.77641	1.78451e-06	0.000598589
RUFY3	281.368	0.380077	0.19968	1.90343	0.0569845	0.256063
CNTN1	20.7434	-0.819165	0.599209	-1.36708	0.171601	0.441685
SLC11A1	20.3173	-0.35311	0.295981	-1.19302	0.232862	0.51339
WWTR1	290.731	-0.366894	0.19296	-1.9014	0.0572493	0.256516
AGPS	323.482	-0.415529	0.164237	-2.53005	0.0114046	0.106618
ZNF285CP	0.0558666	0.312912	2.93583	0.106584	0.915119
STEEP1	153.081	-0.217708	0.15537	-1.40122	0.161149	0.428116
ATP1A2	11.5216	-1.99017	0.59804	-3.32781	0.000875313	0.0253485
TTC27	126.617	-0.148936	0.144316	-1.03201	0.302066	0.584231
ZNF582	27.3154	-0.501352	0.257248	-1.94891	0.0513064	0.241993
VSIG2	2366.14	0.20049	0.171736	1.16743	0.243037	0.523361
PHLDB1	468.108	0.0233196	0.266774	0.0874132	0.930343	0.973831
MARCO	2.36324	1.39852	0.738717	1.89318	0.0583345	0.259507
CYP24A1	741.816	0.475972	0.400622	1.18808	0.234801	0.515589
PRDM11	109.261	-0.486284	0.184216	-2.63974	0.00829686	0.0889844
SYT13	0.716115	-0.184752	1.19064	-0.15517	0.876687
SNAI2	195.853	-0.337335	0.232795	-1.44906	0.14732	0.409589
CD74	7640.79	-0.293678	0.28191	-1.04175	0.29753	0.580294
HGF	9.34199	-1.0838	0.504402	-2.14867	0.0316602	0.188882
ZRANB1	281.031	-0.277226	0.158975	-1.74383	0.0811886	0.3061
NCDN	264.787	0.0323909	0.148013	0.218838	0.826776	0.923578
ADGRA2	189.265	-1.04972	0.404672	-2.594	0.00948662	0.0968681
CCT8L1P	0.129953	0.736563	2.34346	0.314306	0.753289
ZFP64	152.61	-0.0267781	0.150134	-0.178361	0.85844	0.938198
MNAT1	117.423	-0.107893	0.17945	-0.601243	0.547678	0.77043
SAMD4A	136.509	-0.513573	0.329639	-1.55799	0.119237	0.369526
RUNX3	30.2282	-0.513833	0.346671	-1.48219	0.138289	0.397072
MRE11	264.008	0.0560644	0.136692	0.41015	0.681696	0.852626
PLEKHB1	55.6333	0.23821	0.343522	0.693436	0.488036	0.732946
SERPINB1	467.996	-0.424677	0.177813	-2.38834	0.0169247	0.133307
CYP3A43	0.29521	0.574042	1.36031	0.421992	0.673031
SLC7A9	11.411	-0.00110781	0.413679	-0.00267796	0.997863	0.998849
SPAST	206.704	-0.0326817	0.16993	-0.192324	0.847488	0.932411
NRXN3	178.917	0.116748	0.378757	0.308239	0.757901	0.891138
OSBPL5	205.874	-0.0591153	0.195903	-0.301758	0.762836	0.893867
AQR	435.345	0.212469	0.161766	1.31343	0.189037	0.463046
CPS1	7.86338	1.13581	0.545013	2.08401	0.0371591	0.203994
C8B	0.121438	1.37349	2.73302	0.502557	0.615276
FHL1	113.476	-0.916158	0.375117	-2.44233	0.0145929	0.122437
RTF2	671.812	-0.0761838	0.0878308	-0.867392	0.385727	0.656437
GABRA1	0.0452235	0.113204	2.93579	0.0385598	0.969241
NLRP2	229.148	-0.151022	0.739716	-0.204162	0.838227	0.928311
SLC45A4	211.062	-0.0846893	0.186123	-0.455017	0.649097	0.835112
RNF10	1917.95	0.489315	0.173878	2.81413	0.00489093	0.0656253
ZNF839	171.376	0.138455	0.24397	0.567507	0.57037	0.786719
ZDHHC6	379.561	0.246996	0.157504	1.56819	0.116837	0.365841
GRAMD1B	14.8278	-1.26287	0.383841	-3.29007	0.00100161	0.0273313
RNH1	1137.64	-0.130469	0.141733	-0.920526	0.357298	0.632691
NDUFS1	608.987	-0.0308031	0.145212	-0.212125	0.832009	0.925677
RB1CC1	628.83	0.912012	0.2014	4.52836	5.94425e-06	0.00127685
ERP44	582.488	0.0226065	0.163541	0.138231	0.890057	0.953534
ALAS1	736.821	0.214893	0.185826	1.15642	0.247511	0.52796
BIRC3	102.084	-0.458559	0.338999	-1.35269	0.176155	0.447454
AKAP11	404.175	-0.00612463	0.178346	-0.0343413	0.972605	0.989515
GLRX2	228.363	0.172694	0.185952	0.9287	0.353044	0.628774
SNAPC1	143.633	-0.0313863	0.207663	-0.151141	0.879865	0.949056
DERA	181.591	-0.206671	0.155499	-1.32909	0.18382	0.457263
STRAP	634.834	0.246211	0.162802	1.51233	0.13045	0.38578
ABCC2	11.4028	0.482628	0.392787	1.22873	0.219174	0.499155
DEF6	617.245	0.192956	0.245254	0.786759	0.431423	0.691417
PLEKHO1	268.167	-0.386632	0.278469	-1.38842	0.165009	0.432395
GCLM	237.113	0.277285	0.249989	1.10919	0.267349	0.549248
UBR2	425.364	0.0931499	0.0978753	0.95172	0.341239	0.618857
EHD2	479.793	-0.646039	0.272385	-2.37179	0.0177022	0.136747
DEPDC1	46.2863	0.852623	0.426767	1.99786	0.0457315	0.227218
CCDC28A	149.448	-0.436872	0.147447	-2.96292	0.00304739	0.0500145
RRAGD	65.0021	-0.0826449	0.295791	-0.279403	0.779935	0.902204
HSF2	104.066	-0.0478033	0.177878	-0.268742	0.788128	0.905757
PHF20	292.487	-0.00277085	0.164433	-0.0168509	0.986556	0.995186
HSD17B6	12.2955	-1.74331	0.500194	-3.48526	0.000491658	0.0178047
NR1H3	395.104	-0.00291015	0.274018	-0.0106203	0.991526	0.997379
TYMP	925.388	-0.193411	0.34444	-0.561524	0.57444	0.789281
NCAPH2	463.551	0.492303	0.161198	3.05402	0.00225796	0.0425269
TOMM34	586.058	-0.196055	0.177132	-1.10683	0.268369	0.550517
SEC63	572.64	0.0970732	0.131854	0.736217	0.461599	0.714243
KPNA6	585.857	-0.0825669	0.114212	-0.722928	0.469724	0.719301
VIM	1886.31	-0.667228	0.255098	-2.61557	0.00890778	0.0931809
RTEL1-TNFRSF6B	97.6922	0.20481	0.353364	0.579601	0.562184	0.780812
FAS	84.3027	-0.615156	0.235984	-2.60677	0.00914011	0.0946716
RNASET2	1202.85	0.297245	0.194526	1.52804	0.126502	0.379283
CD44	1908.46	-0.538463	0.248212	-2.16936	0.030055	0.183164
KCNG1	300.508	1.10508	0.41685	2.65103	0.00802466	0.0878062
AGPAT4	59.7803	-0.301521	0.326053	-0.924761	0.35509	0.630726
SLAMF7	70.4898	0.1437	0.337745	0.425469	0.670495	0.846492
BTN3A1	257.394	0.0159737	0.212197	0.0752776	0.939994	0.976932
MIPEP	93.2857	-0.146677	0.226963	-0.646261	0.51811	0.753104
PRKCH	278.364	-0.000610008	0.164956	-0.00369801	0.997049	0.998345
INSRR	0.352105	0.227546	1.77247	0.128378	0.89785
IFNGR1	806.921	0.118047	0.177245	0.66601	0.505405	0.744414
B4GALT7	329.38	-0.12729	0.164642	-0.77313	0.439446	0.696703
SH2D2A	42.9467	-0.36228	0.302242	-1.19864	0.230667	0.510949
VRK2	97.188	-0.0969035	0.132658	-0.730477	0.465099	0.716149
TNFRSF1B	143.438	-0.848849	0.283994	-2.98897	0.00279917	0.0481308
VEZT	400.343	-0.176815	0.118611	-1.49071	0.136038	0.39384
POU2F2	109.139	1.1439	0.395031	2.89573	0.00378279	0.0564461
BRD9	571.027	0.379133	0.149668	2.53316	0.0113038	0.106335
SNX1	891.341	-0.215313	0.12468	-1.72692	0.0841822	0.311495
TBPL1	112.82	-0.229085	0.145436	-1.57516	0.115219	0.363749
BMAL2	119.749	0.665718	0.294063	2.26386	0.0235825	0.16076
BCLAF1	1002.35	-0.132459	0.119863	-1.10509	0.269121	0.551561
SLC39A9	441.513	0.10369	0.156651	0.661919	0.508023	0.746479
ANK1	17.0102	-0.321634	0.389898	-0.824918	0.409418	0.67492
IBSP	2.30346	2.03966	0.701151	2.90901	0.00362578	0.0552541
TFB1M	134.293	0.144716	0.247382	0.58499	0.558555	0.778415
RABEP1	189.821	-0.281637	0.138166	-2.03839	0.0415106	0.217699
HMGB3	510.488	0.396176	0.190528	2.07935	0.0375848	0.204823
NUP160	311.258	0.149275	0.128288	1.1636	0.244588	0.524382
BAK1	351.828	-0.28106	0.179649	-1.56449	0.117702	0.367138
MUSK	2.26939	-1.5299	0.749098	-2.04232	0.0411202	0.21666
IKZF2	528.335	0.0863462	0.192192	0.449271	0.653236	0.836938
GRN	2969.62	-0.231095	0.143595	-1.60934	0.107541	0.351021
FAM13B	314.863	0.101577	0.158922	0.63916	0.522719	0.755631
ARHGAP31	62.0451	-0.263445	0.227839	-1.15628	0.247568	0.52796
CENPQ	53.847	0.303612	0.231021	1.31422	0.188773	0.462871
SARS1	688.72	-0.349058	0.106191	-3.28708	0.00101233	0.0273313
RANBP3	710.88	0.00139196	0.11745	0.0118515	0.990544	0.996967
ARID4A	223.672	0.0828223	0.139961	0.591751	0.554017	0.775439
EIPR1	198.224	-0.228414	0.140834	-1.62186	0.104833	0.346242
PNPLA6	1398.3	0.267143	0.269435	0.991491	0.321446	0.602531
IFT88	77.3709	0.209069	0.172278	1.21355	0.224919	0.504953
ALG1	210.634	-0.631558	0.20205	-3.12575	0.00177351	0.0377265
ZCCHC8	355.434	0.585577	0.19077	3.06954	0.00214386	0.0413691
ABCF2	405.029	-0.253075	0.110253	-2.2954	0.0217105	0.152572
CHPF2	665.298	-0.146433	0.137942	-1.06156	0.288437	0.570717
LRRC7	8.33534	0.894098	0.403705	2.21473	0.0267786	0.172649
FUT8	227.546	0.411483	0.239045	1.72136	0.085185	0.31361
UBA6	589.678	0.465092	0.15767	2.94978	0.00318005	0.0512585
GAB2	109.061	-0.191146	0.236809	-0.807172	0.419568	0.683487
ATP6V0A1	227.82	0.0369067	0.158793	0.232421	0.816211	0.918766
PIAS1	320.174	0.438134	0.142701	3.0703	0.00213846	0.0413691
SLC4A7	321.455	0.985248	0.25875	3.80772	0.000140255	0.00900322
APBA2	74.9069	-0.371382	0.396963	-0.935557	0.349501	0.625703
MAP2K3	538.676	-0.00256416	0.135031	-0.0189894	0.98485	0.994611
CLXN	18.2324	-0.447543	0.460701	-0.971438	0.33133	0.610598
TMSB10	7418.63	-0.0676596	0.229605	-0.294678	0.76824	0.896824
ASTE1	69.6166	-0.257978	0.169637	-1.52076	0.128319	0.382339
RNF19A	823.35	0.472297	0.176302	2.67891	0.00738629	0.0835262
PEX3	95.3006	0.115348	0.203867	0.565801	0.571529	0.787303
GABARAPL2	490.561	-0.0515457	0.168183	-0.306486	0.759235	0.891763
MYOC	1.25902	-1.06895	0.826078	-1.29401	0.195664	0.472014
SH3YL1	1287.11	-0.0186374	0.148483	-0.125519	0.900113	0.959662
FAM136A	430.43	0.0930275	0.123106	0.755673	0.449845	0.705137
VCL	1032.95	0.110789	0.169348	0.654208	0.512978	0.750184
DEPDC1B	37.9831	0.370025	0.428955	0.86262	0.388346	0.658923
DAPK2	75.8216	-0.139418	0.3729	-0.373876	0.708497	0.865476
NSMAF	307.901	0.170324	0.138666	1.22831	0.219332	0.499222
ADSS2	558.912	-0.0890275	0.109333	-0.814277	0.415486	0.679816
STAP1	1.18984	-0.0544032	0.596976	-0.0911313	0.927388	0.972165
TIMP2	518.584	-0.826049	0.336566	-2.45434	0.0141143	0.120271
RFC1	289.434	0.0195824	0.153621	0.127472	0.898567	0.958732
TBC1D23	254.199	0.259576	0.116209	2.23371	0.0255023	0.168024
CUL3	597.217	0.0420432	0.133106	0.315863	0.752106	0.888647
MYOM2	19.5275	-0.950469	0.375301	-2.53255	0.0113236	0.106335
OTC	0.0542773	0.885581	2.93544	0.301686	0.762891
CYP46A1	2.81634	-1.68071	0.605537	-2.77557	0.00551044	0.0706055
ZZZ3	302.354	-0.00989021	0.112502	-0.0879112	0.929947	0.973702
SLC18A1	0.108237	-0.222029	2.17541	-0.102063	0.918707
USP2	18.4679	-0.27053	0.378092	-0.715514	0.474291	0.722484
CASR	10.7633	2.1251	0.829067	2.56325	0.0103699	0.101508
TUBG2	452.369	-0.173306	0.282217	-0.614086	0.539158	0.764701
RPL26L1	144.745	-0.0315522	0.18076	-0.174554	0.86143	0.939645
FLT4	89.1642	0.313575	0.310229	1.01078	0.31212	0.593542
NSUN2	608.577	0.11722	0.114923	1.01999	0.307734	0.589158
FBXO42	250.912	0.0869029	0.144623	0.600893	0.547911	0.770585
MFAP3	142.534	-0.28753	0.152929	-1.88015	0.0600872	0.264495
MRI1	474.7	-0.0520122	0.231192	-0.224974	0.821999	0.920995
METTL1	176.241	0.654089	0.205974	3.1756	0.00149528	0.0340783
HOXC8	13.6672	2.81124	1.22044	2.30347	0.0212524	0.150525
AGA	158.207	-0.136374	0.136109	-1.00195	0.316369	0.597611
PI4K2B	234.791	0.101987	0.194035	0.525612	0.599158	0.805205
BOD1L1	358.765	0.434396	0.162236	2.67756	0.00741605	0.0837643
MAT2B	603.25	-0.365896	0.165377	-2.21249	0.0269328	0.173063
TLL1	4.06559	-1.1626	0.480409	-2.42003	0.0155194	0.12648
EDC4	677.766	0.058335	0.165414	0.352661	0.724342	0.874829
TRIO	619.855	0.157863	0.176756	0.893111	0.371798	0.643776
VCAN	168.8	-0.274471	0.389427	-0.704808	0.48093	0.727439
CLEC16A	345.744	0.250762	0.184362	1.36016	0.173779	0.444132
MSR1	33.7007	-0.176621	0.360543	-0.489875	0.624222	0.821752
CDH1	3278.15	-0.0577097	0.201677	-0.286148	0.774764	0.89935
MTREX	521.001	0.0441641	0.14183	0.311388	0.755505	0.890369
DNAH5	28.0689	-0.365354	0.39107	-0.934243	0.350179	0.62616
ZFYVE16	358.912	0.45873	0.156619	2.92895	0.00340111	0.0532942
RIPOR1	598.677	0.369397	0.212811	1.7358	0.0826	0.308888
C6	0.701665	0.760699	1.28406	0.592415	0.553573
RAI14	607.579	0.677325	0.230136	2.94316	0.00324886	0.0519224
SOX30	1.35216	-0.473432	0.594334	-0.796576	0.425697	0.687443
PNKP	607.423	0.172749	0.219089	0.788486	0.430412	0.690782
BEST2	0.23013	0.63769	1.20971	0.527142	0.598095
PHLPP2	50.4536	-0.0249087	0.178281	-0.139716	0.888885	0.95353
SPDL1	80.5052	0.572855	0.195794	2.9258	0.00343574	0.0534511
STAU2	293.698	0.200694	0.159457	1.25861	0.208172	0.48529
SLC66A1	172.543	0.280584	0.145539	1.9279	0.0538672	0.248978
CTNS	157.352	-0.00417261	0.137613	-0.0303212	0.975811	0.99084
RTN4R	36.3167	-0.243047	0.281415	-0.863661	0.387774	0.6583
PHF23	287.66	-0.22853	0.116508	-1.96149	0.0498223	0.238893
CDH10	1.10921	-0.788566	1.052	-0.749587	0.453503	0.708583
INPP4A	459.387	0.48546	0.204877	2.36952	0.0178112	0.137377
RAB27B	324.271	0.340824	0.26771	1.27311	0.20298	0.479399
PSMA4	1132.47	0.128738	0.131909	0.975963	0.329083	0.608612
MYO16	1.43799	2.60834	0.798042	3.26842	0.00108148	0.0282211
LSG1	405.821	0.0514716	0.140987	0.365081	0.715051	0.869456
PARP3	360.893	-0.0451308	0.235347	-0.191763	0.847928	0.932682
TNC	73.8392	-1.24179	0.44577	-2.78571	0.00534099	0.0690604
THAP3	329.966	0.388346	0.175333	2.21491	0.0267665	0.172629
RIPOR3	64.2037	0.432988	0.359773	1.2035	0.228781	0.509172
TDP1	165.047	-0.361713	0.16257	-2.22497	0.026083	0.169919
AIFM2	224.126	-0.00348704	0.171183	-0.0203702	0.983748	0.993878
C2orf83	0
SPATA7	90.6719	-0.471314	0.177972	-2.64825	0.00809092	0.0879957
MED17	237.865	0.192355	0.125693	1.53035	0.125929	0.378545
RETSAT	321.147	-0.334955	0.189778	-1.76498	0.077567	0.298773
CAPG	1512.34	-0.0675467	0.208254	-0.324348	0.745674	0.885774
AP2S1	683.66	0.0156886	0.143188	0.109567	0.912753	0.964965
USH2A	2.58298	-0.383587	0.491842	-0.779898	0.435451	0.694141
ZPBP	0.0777899	0.370911	2.93559	0.12635	0.899455
TG	29.7473	0.12417	0.485846	0.255576	0.798278	0.910587
ADAM28	220.677	-0.892846	0.324761	-2.74924	0.00597341	0.0738912
BARX2	20.1751	-0.743756	0.615763	-1.20786	0.227101	0.507367
DCUN1D1	427.923	0.104891	0.161169	0.650812	0.515168	0.751054
JADE2	333.476	-0.385488	0.165703	-2.32638	0.0199985	0.145994
ZIC2	9.42385	2.33068	0.684634	3.40427	0.000663404	0.0208421
LCP2	62.1963	-0.537998	0.286907	-1.87516	0.0607702	0.265618
TRIT1	283.936	0.350855	0.109949	3.19106	0.00141752	0.0332505
ADRB1	51.0403	-0.0975141	0.343585	-0.283814	0.776553	0.900407
GUCA2B	0.48587	0.799189	1.17746	0.678742	0.497301
CUL7	573.988	0.335157	0.191676	1.74856	0.0803679	0.304685
CTNNA1	2503.31	-0.00318721	0.114381	-0.0278649	0.97777	0.991882
PHKA2	335.717	0.564378	0.240988	2.34193	0.0191841	0.142479
CNTLN	29.882	-0.465088	0.313771	-1.48225	0.138273	0.397072
EPHA3	19.4722	-1.17125	0.401053	-2.92043	0.00349545	0.0539176
HSPA5	3431.95	-0.0355898	0.238775	-0.149051	0.881513	0.950035
DSG2	1333.9	-0.37485	0.243743	-1.53789	0.124076	0.376708
GEMIN8	225.004	-0.0609556	0.119331	-0.510811	0.609483	0.812448
OFD1	1000.82	0.674323	0.261511	2.57856	0.00992122	0.0994084
GPM6B	27.0821	-0.417372	0.351742	-1.18659	0.235391	0.516128
MAGEC2	0.0610685	-0.035321	2.93554	-0.0120322	0.9904
PREX2	63.4116	-0.418558	0.339821	-1.2317	0.218061	0.498213
WDR37	191.907	0.108811	0.159484	0.682267	0.49507	0.738445
YTHDC2	341.777	0.237059	0.185883	1.27531	0.202198	0.479256
CTPS2	248.168	0.315665	0.173961	1.81457	0.0695897	0.283346
ATP6V1H	377.838	0.25006	0.170868	1.46347	0.143339	0.404448
POLR2B	596.144	0.0265046	0.101839	0.260259	0.794664	0.909199
ATOSA	532.425	0.816994	0.209744	3.89519	9.81227e-05	0.00741038
ARAP2	255.56	0.358931	0.184184	1.94876	0.0513235	0.242013
TPR	1067.03	0.194478	0.147785	1.31596	0.188188	0.462085
CP	337.363	1.10895	0.719983	1.54024	0.123501	0.37591
KATNIP	285.404	0.286002	0.205465	1.39197	0.163931	0.431283
DTNBP1	112.495	0.0790643	0.179763	0.439826	0.660063	0.840646
XK	29.844	-0.539071	0.367269	-1.46778	0.142164	0.402425
ANO2	8.24961	-0.711425	0.432556	-1.6447	0.100032	0.338264
C12orf4	111.219	0.19969	0.166306	1.20073	0.229854	0.509969
SCML1	77.972	0.524849	0.311608	1.68433	0.0921186	0.325389
WWC3	263.897	0.116538	0.170237	0.684559	0.493622	0.737084
ARHGAP6	363.121	-0.524707	0.327097	-1.60413	0.108684	0.352881
FAM184B	1.01321	-1.03426	0.473621	-2.18373	0.0289822	0.17935
MAP4	1264.22	-0.140555	0.139592	-1.0069	0.313984	0.595441
GOPC	414.82	0.191511	0.121735	1.57319	0.115675	0.364038
ROS1	0.189478	0.036964	2.73403	0.01352	0.989213
USP28	196.49	0.233125	0.160956	1.44838	0.147511	0.409688
HDAC9	21.6018	-0.993532	0.411744	-2.41298	0.0158226	0.128088
TSPAN17	423.611	-0.194819	0.141163	-1.38009	0.167557	0.436312
NOP16	252.827	0.150831	0.149493	1.00895	0.312997	0.594426
CC2D2A	65.5872	-0.369541	0.201718	-1.83196	0.0669568	0.2779
RRM2B	282.018	0.0605276	0.196051	0.308734	0.757524	0.891137
ZNF800	250.448	0.259241	0.145946	1.77628	0.0756869	0.295604
TNFRSF17	1.2905	-1.10086	1.18215	-0.93124	0.35173	0.62773
SNX29	126.366	-0.0691445	0.161762	-0.427447	0.669054	0.845293
LMO3	40.4344	0.206791	0.441697	0.468175	0.639659	0.830876
MRPS10	364.496	0.0344249	0.143903	0.239223	0.810933	0.915816
GUCA1A	0.189473	0.901881	2.0111	0.448451	0.653828
RSF1	457.464	0.159934	0.182964	0.874124	0.382051	0.652784
VPS13D	482.35	-0.24289	0.126198	-1.92468	0.0542694	0.249908
CELF2	84.1615	-0.897311	0.328829	-2.72881	0.0063563	0.0768905
FAM120A	1694.91	-0.179528	0.15263	-1.17623	0.239504	0.520115
R3HDM1	183.916	-0.0438191	0.157812	-0.277667	0.781268	0.903058
COL9A2	766.276	0.332874	0.371533	0.895947	0.370281	0.643
KITLG	97.7873	-0.276012	0.311512	-0.88604	0.375596	0.647501
ERCC8	75.4804	0.116302	0.178619	0.651122	0.514968	0.750966
ADAMTS6	5.94505	0.183623	0.491051	0.373939	0.708449	0.865476
H6PD	639.902	-0.367972	0.190279	-1.93386	0.0531301	0.247085
VAMP3	794.051	-0.295672	0.1156	-2.55772	0.0105361	0.10227
PER3	184.463	0.439576	0.281896	1.55935	0.118913	0.36912
UTS2	7.56561	-0.0490092	0.536946	-0.091274	0.927275	0.972152
TNFRSF9	9.03129	-0.221185	0.537985	-0.411136	0.680973	0.85236
EPN3	1192.64	0.512348	0.188583	2.71683	0.00659105	0.0781825
LTBP1	388.341	-0.639778	0.207288	-3.08643	0.00202576	0.0402602
RCN1	1960.27	0.327694	0.14977	2.18799	0.0286706	0.178418
ELN	82.8497	-0.926107	0.439323	-2.10803	0.0350283	0.198521
RFC2	196.462	0.0126901	0.167226	0.0758858	0.93951	0.97679
ARID1B	900.586	-0.105483	0.133037	-0.792883	0.427846	0.689149
CLPTM1L	737.756	-0.0352826	0.153826	-0.229367	0.818584	0.91963
NEDD4L	1203.83	0.365353	0.185686	1.96758	0.049116	0.236997
FOXP3	15.6789	-0.496604	0.393541	-1.26189	0.20699	0.483705
PPP1R3F	53.2331	-0.352307	0.232789	-1.51342	0.130174	0.385514
HEXB	415.279	0.213491	0.144221	1.4803	0.138793	0.39763
PTCD2	71.9799	-0.386382	0.216312	-1.78622	0.074063	0.292336
NEXMIF	1.14249	0.359801	0.683654	0.526291	0.598686	0.80519
JKAMP	232.415	0.0651927	0.146241	0.44579	0.655749	0.83829
DKK3	221.963	-1.01113	0.300106	-3.36923	0.000753775	0.0227527
ARHGEF5	271.52	-0.245777	0.173507	-1.41653	0.156622	0.422586
NFE2L3	201.628	0.371963	0.215748	1.72406	0.0846967	0.312529
MCUR1	314.579	0.534359	0.202273	2.64177	0.00824736	0.0887305
LIMA1	1053.18	-0.310697	0.184708	-1.6821	0.0925492	0.326132
LETMD1	533.576	0.121762	0.156301	0.779023	0.435966	0.694512
SLC4A8	7.50679	-0.0244557	0.469625	-0.052075	0.958469	0.98365
LAMC3	193.351	-0.622732	0.384807	-1.6183	0.105598	0.347325
PTGER3	2.46846	-0.00210534	0.653936	-0.00321948	0.997431	0.998676
TNIP3	1.05663	-0.868596	0.72286	-1.20161	0.229515	0.509569
MAPK9	285.142	-0.0465516	0.11781	-0.395141	0.692739	0.85859
COL23A1	5.44031	-0.839392	0.485445	-1.72912	0.0837881	0.310938
BCAR1	801.436	-0.0941289	0.171254	-0.549645	0.582563	0.795037
FHIP1B	353.689	0.0997221	0.245948	0.405459	0.68514	0.855004
HERPUD1	681.624	0.130692	0.179598	0.727693	0.466802	0.717206
HOMER3	617.848	0.0536222	0.168232	0.318739	0.749925	0.887431
RAD51	50.6162	0.331128	0.348064	0.951341	0.341431	0.618909
POLQ	48.209	0.762213	0.387777	1.9656	0.049345	0.237631
PIK3CB	202.729	0.329514	0.197565	1.66787	0.0953411	0.330825
CYBA	5464.88	0.120399	0.303529	0.396665	0.691615	0.858168
THOC3	434.617	-0.228448	0.195242	-1.17008	0.241969	0.522579
HEBP2	1716.71	-0.0718045	0.161657	-0.444177	0.656914	0.838921
MPHOSPH9	56.0191	-0.243479	0.272697	-0.892857	0.371934	0.643954
PLEKHA5	406.622	0.137913	0.164561	0.838062	0.401996	0.669634
PRSS8	350.756	-0.183651	0.342083	-0.536861	0.591364	0.800146
SIKE1	325.895	0.200981	0.180141	1.11569	0.264555	0.546417
RRP12	332.32	0.120575	0.19065	0.632442	0.527098	0.75759
FNIP2	134.772	-0.253891	0.236806	-1.07214	0.283655	0.566193
MSMO1	636.187	0.689416	0.241405	2.85585	0.00429215	0.0605112
TTC17	677.797	0.315024	0.193287	1.62983	0.103138	0.343678
ALX4	0.217959	0.232634	1.07027	0.217359	0.827928
FSTL4	275.867	-0.726927	0.334033	-2.17621	0.0295392	0.181491
FOXN3	501.715	-0.154481	0.152053	-1.01597	0.309644	0.590877
METTL24	4.4679	-0.775643	0.387871	-1.99974	0.0455279	0.226624
AKR7A2	314.396	-0.565236	0.182604	-3.09541	0.0019654	0.0397581
MRTO4	489.409	0.0581377	0.112127	0.518498	0.604111	0.80842
NNAT	17.3522	0.368398	0.459253	0.802169	0.422455	0.685596
USE1	218.8	-0.042794	0.133883	-0.319637	0.749243	0.887289
MCF2L2	8.87389	-0.384631	0.432405	-0.889516	0.373726	0.645432
NRIP2	15.3507	-0.83141	0.290702	-2.86001	0.0042363	0.0598992
LAMA3	202.822	-0.534225	0.325115	-1.64319	0.100344	0.338963
AP5M1	402.036	-0.564412	0.184911	-3.05234	0.00227067	0.0425269
ANAPC4	483.669	0.269925	0.243169	1.11003	0.266986	0.54909
KCNQ1	539.432	-0.340613	0.219262	-1.55345	0.120316	0.370964
TRAPPC3	434.822	-0.029367	0.104158	-0.281946	0.777985	0.900924
THRAP3	887.698	-0.218014	0.08251	-2.64227	0.00823516	0.0886955
PHPT1	702.954	-0.330849	0.21703	-1.52444	0.127398	0.38085
ENTPD2	22.7154	0.296911	0.326151	0.910351	0.362638	0.636807
LY75	340.948	-0.52125	0.199922	-2.60726	0.00912691	0.0945996
ARID4B	430.222	0.277153	0.125377	2.21057	0.027066	0.173428
OPN3	204.497	0.110674	0.243714	0.454115	0.649746	0.835261
SDCCAG8	191.102	0.219287	0.183084	1.19774	0.231017	0.511547
PTPRN	0.589851	0.31731	0.639474	0.496205	0.61975
HHAT	124.655	-0.0389113	0.197304	-0.197215	0.843659	0.930683
KIF1B	279.825	0.149511	0.139945	1.06836	0.28536	0.56742
FOXC1	403.03	-0.146113	0.264183	-0.553075	0.580212	0.793255
TBC1D22A	242.786	-0.340645	0.142005	-2.39882	0.0164481	0.131054
SYNE2	441.991	-0.243574	0.192799	-1.26336	0.206459	0.483327
PLEKHH1	592.838	0.388741	0.31051	1.25194	0.210591	0.488151
ATP9A	687.396	-0.321508	0.167875	-1.91516	0.0554716	0.253025
SPO11	0
CBLN4	0.136477	0.278032	1.70473	0.163094	0.870444
CHRDL2	1.01592	-2.17476	1.1178	-1.94557	0.0517069	0.242812
FAM168A	330.477	0.10227	0.137293	0.744901	0.456331	0.710603
RELT	52.2647	-0.0399747	0.253463	-0.157714	0.874682	0.946434
GALC	205.964	-0.0221159	0.182652	-0.121082	0.903626	0.961076
NOP58	867.799	0.694063	0.18024	3.85077	0.000117747	0.00827582
SZRD1	1041.42	-0.363814	0.14184	-2.56496	0.0103189	0.101285
KCNH2	12.1577	-0.817363	0.538408	-1.51811	0.128986	0.383513
CUL1	545.13	-0.106927	0.102097	-1.0473	0.29496	0.577622
FAM114A2	129.628	-0.326593	0.174789	-1.86849	0.0616935	0.268008
CYFIP2	330.118	-0.273486	0.226933	-1.20514	0.22815	0.508532
TAB2	553.63	0.0163073	0.148007	0.110179	0.912267	0.964663
GINM1	355.571	-0.204998	0.14416	-1.42202	0.155021	0.4203
EIF2AK2	510.908	0.111099	0.128958	0.861513	0.388956	0.659317
USP36	364.066	0.0784538	0.15577	0.503651	0.614507	0.815798
KMT2C	520.059	0.185311	0.129062	1.43583	0.15105	0.414435
MCOLN3	11.6149	-0.385999	0.458505	-0.841865	0.399864	0.667931
CCDC85A	5.40797	-0.20344	0.598352	-0.340001	0.733855	0.879766
PUM2	1459.56	0.170806	0.111266	1.53511	0.124757	0.377449
MRPL43	599.158	-0.0671795	0.113266	-0.593114	0.553105	0.774725
ITIH4	92.3573	0.520331	0.451775	1.15175	0.249425	0.530354
ITIH1	0.386135	0.181338	1.25294	0.14473	0.884924
HPF1	106.289	0.17976	0.130182	1.38084	0.167328	0.435998
ZFR	683.285	0.0656131	0.130386	0.503221	0.614809	0.815976
ZNF280C	43.2622	0.171668	0.134253	1.27869	0.201006	0.478133
NPFFR2	2.55016	-2.32894	0.637609	-3.65262	0.000259578	0.0124889
PHF21B	3.21249	2.43251	0.995385	2.44379	0.0145339	0.122224
TRAF1	159.646	-0.16281	0.34591	-0.470672	0.637875	0.830013
RC3H2	255.832	-0.21619	0.145877	-1.482	0.138341	0.397076
IL17RB	30.68	0.570941	0.321863	1.77387	0.0760851	0.296264
TRAF3IP2	289.691	-0.188503	0.16806	-1.12164	0.262014	0.543209
GYG2	33.5347	-0.0674763	0.382322	-0.176491	0.859908	0.938787
DCBLD2	155.279	-0.37178	0.277869	-1.33797	0.180906	0.453278
SERPINB3	76.6377	0.0445291	0.939647	0.0473892	0.962203	0.985015
SOAT1	244.525	0.0128756	0.21413	0.0601297	0.952052	0.981533
PKP2	122.133	0.253372	0.248951	1.01776	0.308793	0.590189
MSH4	0.658433	2.15818	1.03821	2.07875	0.03764
F7	0.507337	-0.949198	1.03631	-0.915941	0.359698
GDI2	1855.23	-0.428074	0.1904	-2.24829	0.0245577	0.164396
PRDM1	99.4653	-0.181088	0.249739	-0.725108	0.468386	0.718166
ATG5	343.333	0.0553564	0.165086	0.335318	0.737385	0.881202
TMCC3	39.3505	-0.314346	0.266704	-1.17863	0.238545	0.519123
PITHD1	363.506	0.130312	0.120089	1.08512	0.277867	0.560918
MTA3	353.52	0.155427	0.176079	0.882707	0.377394	0.648511
USP13	73.3662	-0.215601	0.330947	-0.651466	0.514746	0.750966
ATP11B	467.306	-0.0864194	0.220634	-0.391687	0.69529	0.859685
LAMC2	425.398	-0.0725058	0.267524	-0.271025	0.786372	0.905134
CDK14	72.2414	-0.325546	0.313878	-1.03717	0.299655	0.581963
SEC61A1	2336.85	-0.03366	0.113582	-0.296349	0.766964	0.895923
PPP1R12A	628.383	0.319301	0.211643	1.50868	0.131381	0.38639
RASGRF1	10.7743	-0.451681	0.467663	-0.965826	0.334131	0.613296
CAMK2B	6.42798	0.147754	0.540815	0.273207	0.784694	0.904402
CROCC	875.15	0.348661	0.299497	1.16416	0.244361	0.524218
POLR3E	338.349	-0.0281833	0.104718	-0.269136	0.787825	0.905679
ATP2B4	686.244	0.0332145	0.19456	0.170716	0.864447	0.940804
ZC3H11A	1377.41	0.275472	0.123949	2.22246	0.0262522	0.170511
RIOK2	156.23	0.222201	0.166956	1.3309	0.183223	0.45647
YIPF1	229.951	-0.133663	0.133201	-1.00347	0.315636	0.596752
NDC1	247.414	0.0568014	0.219937	0.258262	0.796205	0.909898
DGKG	22.0033	-0.749008	0.413999	-1.8092	0.0704198	0.28504
FLYWCH1	718.495	0.12817	0.261669	0.489816	0.624264	0.821752
UNKL	114.796	0.243174	0.221995	1.09541	0.273339	0.555785
TBXAS1	40.8191	-1.19469	0.336022	-3.55539	0.000377417	0.0149692
PARP12	436.414	-0.0895561	0.178722	-0.50109	0.616308	0.816739
ALDH18A1	561.245	-0.00902635	0.127916	-0.0705644	0.943744	0.978576
TARBP1	387.002	0.638963	0.249814	2.55775	0.0105351	0.10227
GATB	176.198	0.389052	0.144525	2.69194	0.00710383	0.081577
MXD1	247.857	0.790496	0.285006	2.77362	0.00554369	0.0709372
CDK17	203.553	0.0847296	0.148581	0.57026	0.568501	0.78538
DNAJC25	82.6008	0.236638	0.157002	1.50723	0.131753	0.386841
SLC2A3	83.2384	-1.00273	0.306234	-3.27438	0.00105894	0.0280379
PSD	40.9476	0.14439	0.311006	0.464267	0.642457	0.831574
CTDP1	307.48	-0.0828243	0.141278	-0.586249	0.557708	0.777722
YBX3	2623.02	-0.134905	0.128101	-1.05311	0.292289	0.574671
STYK1	141.129	0.702267	0.183231	3.83269	0.000126751	0.00856484
WNK1	889.268	-0.0740069	0.11684	-0.633402	0.526471	0.75715
RPS17P5	0
CCAR1	1438.01	0.566945	0.212679	2.66573	0.00768211	0.0857138
OGFR	1020.47	0.136669	0.20814	0.656619	0.511426	0.749205
GNA15	520.591	-0.121715	0.161813	-0.752196	0.451933	0.70707
CREB3L3	2.83401	-0.0613118	0.791984	-0.0774154	0.938293	0.976464
PIGV	154.138	-0.0451301	0.150259	-0.300349	0.763911	0.89431
PTPRU	1582.23	-0.252529	0.178816	-1.41223	0.157882	0.423481
SNRNP40	209.935	-0.17907	0.149086	-1.20112	0.229703	0.50981
RIMBP2	1.47255	-2.97948	0.88926	-3.35052	0.000806602	0.0238978
COL11A1	8.98184	-0.51625	0.576926	-0.894828	0.370879	0.643224
QSER1	241.868	-0.0509375	0.151261	-0.336752	0.736304	0.880619
MPC1	228.951	-0.144876	0.135236	-1.07128	0.284042	0.56661
ACAA1	1194.95	0.198559	0.151713	1.30878	0.190608	0.465518
BCAT1	34.3582	-0.0893379	0.396522	-0.225304	0.821743	0.920761
HDAC7	1362.66	0.189316	0.205713	0.920295	0.357419	0.632691
LZTS1	27.9793	-0.149775	0.387292	-0.386723	0.698961	0.861879
PRDM6	24.0638	-0.811926	0.416502	-1.94939	0.0512488	0.241893
WNT8A	0.0397502	0.470985	2.93572	0.160432	0.87254
SPAG4	294.066	0.755761	0.218747	3.45495	0.000550386	0.0187267
NCKAP1	1416.86	0.0244593	0.169276	0.144494	0.885111	0.951941
MRPS35	421.222	0.251923	0.218968	1.1505	0.249937	0.530799
GUCY1B1	43.3838	0.346018	0.287962	1.20161	0.229515	0.509569
SFSWAP	820.4	0.300639	0.220469	1.36364	0.172682	0.443003
TNK2	1725.01	0.595021	0.270785	2.19739	0.0279924	0.175882
MON2	373.042	0.169613	0.192444	0.881361	0.378123	0.649357
CDH3	511.223	-0.299055	0.273537	-1.09329	0.274268	0.556628
ARSF	0.677118	0.15462	0.836574	0.184826	0.853366
GPBP1	773.527	0.273215	0.138309	1.97539	0.0482239	0.233987
DGAT2	453.394	0.152522	0.226487	0.673428	0.500675	0.742092
ZNF112	34.8075	-0.246044	0.17162	-1.43366	0.15167	0.415604
CS	999.321	-0.0909853	0.101805	-0.89372	0.371472	0.643443
LTK	11.2444	0.0755841	0.4714	0.160339	0.872614	0.945017
MRPS24	380.658	-0.155745	0.155714	-1.0002	0.317216	0.598478
ELMO2	393.35	0.206915	0.156452	1.32254	0.185988	0.459847
WAPL	367.115	0.0844552	0.133121	0.634425	0.525803	0.756957
VMP1	1512.71	0.02055	0.221434	0.092804	0.926059	0.971565
APPBP2	325.113	-0.0523648	0.113226	-0.46248	0.643737	0.831908
POLD1	325.762	0.782116	0.221047	3.53823	0.000402812	0.015577
SEZ6	0.318831	0.0130335	1.45248	0.00897329	0.99284
EIF4B	3592.96	-0.424496	0.126352	-3.35964	0.000780434	0.0232656
SLC6A16	4.28379	-0.771963	0.710659	-1.08626	0.277362	0.560296
BICRA	411.283	0.407979	0.25458	1.60256	0.109033	0.353672
SPHK2	259.208	-0.0118682	0.200169	-0.059291	0.95272	0.981773
RPL18	10711.9	0.0162316	0.179636	0.090358	0.928003	0.972538
CA11	67.7485	0.990977	0.323823	3.06024	0.00221159	0.042143
ISOC2	527.269	-0.0175948	0.172829	-0.101805	0.918912	0.968408
U2AF2	1612.44	0.148567	0.142844	1.04007	0.298309	0.580967
EPN1	1234.93	-0.25292	0.1702	-1.48601	0.137276	0.395736
MED29	547.773	-0.189168	0.104883	-1.80361	0.0712922	0.286748
AHRR	40.7962	0.117857	0.421992	0.279288	0.780024	0.902204
GSC2	0.385785	0.919072	2.60337	0.353032	0.724065
ZNF275	169.162	0.176942	0.148388	1.19243	0.233092	0.513779
MTMR1	352.464	-0.10852	0.12036	-0.901624	0.367257	0.640057
GPC1	2281.81	0.0455079	0.237079	0.191953	0.847779	0.932625
ADCK1	94.9906	-0.152305	0.170792	-0.891757	0.372523	0.644582
HAGH	295.279	0.0140684	0.131404	0.107063	0.914739	0.966131
RNF4	494.499	-0.0129666	0.138999	-0.093286	0.925676	0.971409
CASP8	341.092	0.0613012	0.140873	0.435153	0.663451	0.842344
LIMCH1	1078.46	0.779764	0.226363	3.44476	0.00057157	0.0189606
INTS13	272.59	0.610992	0.21342	2.86286	0.00419834	0.0597573
TM7SF3	667.323	-0.352175	0.218251	-1.61363	0.106608	0.349337
DLX3	55.2493	1.06466	0.320293	3.32401	0.000887339	0.025467
SPA17	56.5497	-0.120888	0.200526	-0.602851	0.546608	0.769655
TSPAN32	8.92065	-1.53892	0.577764	-2.66358	0.00773133	0.0859467
CCN5	8.00413	-0.589867	0.69654	-0.846854	0.397077	0.665811
DMRT3	0.589951	-0.593635	1.84678	-0.321443	0.747875
ST3GAL6	10.9639	-0.61568	0.314119	-1.96002	0.0499936	0.238902
ATP2C2	287.029	0.780593	0.349073	2.23619	0.0253395	0.167583
NGFR	27.6684	-2.14851	0.591957	-3.6295	0.000283968	0.0129119
CDON	22.1169	0.151935	0.413043	0.367844	0.71299	0.867966
TAF2	270.873	0.349175	0.138899	2.51388	0.0119412	0.109611
HIPK2	231.655	-0.512657	0.154565	-3.31676	0.000910677	0.0257988
TNPO3	377.755	-0.17966	0.123438	-1.45547	0.14554	0.407208
BORCS8-MEF2B	22.5431	0.482379	0.412306	1.16995	0.242019	0.52263
RFXANK	557.968	0.0506142	0.163195	0.310146	0.75645	0.890563
TMEM161A	318.369	0.185779	0.173488	1.07085	0.284237	0.566708
LPAR2	451.021	0.221418	0.167711	1.32023	0.186757	0.46044
CTSA	1195.65	0.0361695	0.141741	0.255181	0.798584	0.910602
SUGP2	794.213	0.381139	0.237734	1.60322	0.108887	0.353301
SLC12A2	223.418	-0.43903	0.272432	-1.61152	0.107066	0.350064
SNX24	67.947	0.0970416	0.198174	0.48968	0.624361	0.821752
EYA2	218.584	-0.0463456	0.385575	-0.120199	0.904326	0.961162
CNN2	2153.88	-0.244014	0.188106	-1.29722	0.194555	0.470583
ABCA7	685.217	0.689367	0.345878	1.99309	0.0462515	0.228622
SNCAIP	25.6642	0.385532	0.490931	0.785309	0.432272	0.69188
DDX20	163.348	0.1575	0.126221	1.24781	0.2121	0.490587
BTBD1	443.8	-0.248434	0.182688	-1.35988	0.173869	0.444258
FAR2	108.117	0.457517	0.384353	1.19036	0.233906	0.514518
BCAS1	2299.64	0.321556	0.222201	1.44714	0.147858	0.410172
POU1F1	0.481744	0.362004	0.754387	0.479865	0.631323
CHI3L2	8.28261	0.424985	0.465732	0.912509	0.361501	0.635844
SBNO2	1135.93	0.225247	0.19068	1.18128	0.23749	0.518379
PMS1	160.66	0.50751	0.162779	3.11779	0.00182215	0.0381424
HMG20B	1300.94	0.0358208	0.160821	0.222736	0.823741	0.922034
CALCRL	93.4565	-0.828527	0.304919	-2.7172	0.0065837	0.0781825
TAF11	254.318	0.189467	0.125514	1.50952	0.131165	0.386275
ANKS1A	572.333	0.332587	0.219772	1.51333	0.130196	0.385514
AP3D1	1396.77	0.114734	0.129963	0.882821	0.377333	0.648496
ZNF76	528.647	0.212155	0.219101	0.9683	0.332895	0.612083
SLC9A3R2	587.899	-0.0588307	0.240339	-0.244782	0.806625	0.914253
NTHL1	133.412	0.0607164	0.186254	0.325987	0.744435	0.885013
BLTP3A	156.078	-0.0466909	0.145749	-0.320352	0.748701	0.887073
GNAI3	711.187	-0.0322008	0.164865	-0.195316	0.845146	0.931454
IPO5	963.755	-0.218564	0.14419	-1.5158	0.12957	0.384545
OAT	265.272	-0.441101	0.254649	-1.73219	0.0832392	0.309705
WDR3	283.346	-0.227475	0.193242	-1.17715	0.239137	0.51961
PKN2	607.283	0.210494	0.146271	1.43906	0.150133	0.413213
WDR18	446.459	0.092995	0.201257	0.462071	0.64403	0.831966
TRAM2	112.6	-0.264258	0.173596	-1.52226	0.127944	0.381711
NTN1	20.2215	-0.891377	0.503817	-1.76925	0.0768527	0.297465
GLP2R	2.06328	0.0849153	0.596456	0.142366	0.886791	0.952684
MCM10	39.7296	0.331998	0.455577	0.728741	0.46616	0.716866
DGKA	1831.58	0.324179	0.281311	1.15239	0.249163	0.53009
ERBB3	3113.72	0.851936	0.221463	3.84686	0.000119643	0.00827785
ROPN1	0.111621	0.861631	2.93517	0.293554	0.769099
ANKRD44	65.3085	-0.180341	0.249223	-0.723613	0.469303	0.719131
KARS1	1210.32	-0.188065	0.108143	-1.73905	0.0820261	0.307926
ADAT1	233.054	0.455193	0.186134	2.44551	0.0144646	0.121748
PDIA5	115.648	0.264333	0.190118	1.39036	0.164419	0.431562
TBC1D22B	147.933	0.0629882	0.0992134	0.634876	0.525509	0.756824
NDUFB4	984.877	0.118081	0.138334	0.853595	0.393329	0.662707
SPEN	591.305	-0.0955942	0.16678	-0.573175	0.566526	0.784199
MYLK	143.708	-0.42782	0.289401	-1.4783	0.139328	0.39856
ZC3H15	527.7	0.200411	0.110453	1.81445	0.069608	0.283346
MAP2K4	280.762	0.0584485	0.120538	0.484896	0.62775	0.823515
PACC1	80.916	0.305836	0.1656	1.84683	0.0647712	0.273065
SNAP91	36.5173	1.24854	0.653516	1.9105	0.0560685	0.254362
SLK	1232.48	0.170122	0.182162	0.933905	0.350353	0.626181
CYB5R4	199.063	-0.237627	0.250196	-0.949766	0.342231	0.619658
COL17A1	807.159	-0.216526	0.361712	-0.598613	0.549431	0.771768
GSTO2	262.554	-0.0194586	0.165507	-0.11757	0.906409	0.961811
SEC61A2	50.0108	0.346378	0.22305	1.55292	0.120443	0.371119
PRKCQ	26.9122	-1.05865	0.429114	-2.46706	0.0136226	0.117742
TLE2	1121.73	0.293962	0.257099	1.14338	0.25288	0.533929
ASB1	155.057	0.049046	0.181087	0.270842	0.786512	0.905134
FAM107B	632.428	0.112057	0.211723	0.529262	0.596623	0.803924
ME1	48.2667	0.216654	0.253715	0.853928	0.393145	0.662627
TBC1D1	846.888	0.159617	0.196455	0.812487	0.416512	0.68078
CDK13	675.339	0.41366	0.147684	2.80098	0.00509476	0.0673404
MTHFD2	225.665	0.568029	0.302351	1.87871	0.0602844	0.264797
SLC9A7	130.848	-0.461825	0.272721	-1.6934	0.0903795	0.322011
FOXJ2	143.428	-0.089253	0.141232	-0.631961	0.527413	0.757696
YBX1	5657.64	-0.299116	0.145267	-2.05908	0.0394863	0.210995
PDE4A	222.693	-0.344347	0.242349	-1.42087	0.155354	0.420788
PPP2R5A	404.801	-0.195479	0.151922	-1.28671	0.198196	0.474991
CTNNA2	0.466041	0.187209	1.45622	0.128558	0.897707
ELAVL1	925.237	-0.117714	0.142036	-0.82876	0.40724	0.673757
TIE1	71.6574	-0.542257	0.291885	-1.85778	0.0632006	0.27041
DIP2B	233.916	-0.214643	0.145476	-1.47545	0.14009	0.399269
SMARCD1	528.523	-0.107705	0.101614	-1.05995	0.289167	0.571612
KDM4A	614.953	-0.155341	0.1375	-1.12976	0.258578	0.539629
NFYC	474.774	0.044315	0.0947227	0.46784	0.639899	0.830907
ZMYND12	19.072	0.0969602	0.296142	0.327411	0.743357	0.884372
SLC9A3	58.6137	0.108888	0.234787	0.463774	0.64281	0.831658
NGEF	60.8319	0.306616	0.319495	0.959689	0.337212	0.615898
ASPM	73.4028	0.827875	0.420785	1.96746	0.0491308	0.236997
CD84	14.3506	-0.923199	0.358671	-2.57394	0.0100547	0.100069
ELOVL1	1176.54	0.253776	0.102472	2.47655	0.0132661	0.116222
SPI1	142.589	-0.470081	0.345981	-1.35869	0.174245	0.444598
POLR1H	250.65	-0.173109	0.121486	-1.42493	0.154177	0.419013
MPPED2	119.206	-0.233022	0.348002	-0.669599	0.503113	0.743132
CLDN18	1.07069	1.44776	0.873222	1.65795	0.0973273	0.333939
ZBTB11	243.641	0.321667	0.14891	2.16015	0.0307612	0.185822
ATXN3	230.695	0.110429	0.21352	0.517182	0.605029	0.808862
GOLGA5	329.979	0.190719	0.107309	1.77728	0.0755217	0.295353
FGFR2	353.89	0.017794	0.276801	0.0642846	0.948744	0.980396
LRRC40	144.095	0.41348	0.128357	3.22132	0.00127601	0.0311451
ISOC1	295.102	-0.149818	0.168291	-0.890232	0.373341	0.645221
EML1	56.4102	0.126015	0.322119	0.391206	0.695645	0.859812
TRMT11	129.057	-0.00944323	0.176253	-0.0535778	0.957272	0.983224
THUMPD1	560.54	0.0881054	0.12176	0.723597	0.469313	0.719131
MSANTD3	115.928	-0.174341	0.192272	-0.906738	0.364546	0.637945
KIF26A	16.6603	-0.72858	0.481538	-1.51303	0.130273	0.385537
ATG2B	291.919	0.223569	0.182388	1.22579	0.220278	0.500307
ARFGEF1	671.113	0.201939	0.132951	1.5189	0.128788	0.38316
ACSM2B	0.0691413	0.296431	2.9356	0.100978	0.919568
ZFAT	66.003	-0.175181	0.192633	-0.909403	0.363138	0.637145
MTFR1	204.863	0.369322	0.165156	2.2362	0.0253385	0.167583
STAG3	15.6351	-0.819934	0.460919	-1.77891	0.0752544	0.294698
FECH	142.874	-0.473858	0.187169	-2.53171	0.0113508	0.106527
MYO9A	250.479	0.0571878	0.211015	0.271013	0.786381	0.905134
DDX3Y	480.22	0.2123	0.587049	0.36164	0.717621	0.870548
PFKP	815.13	0.202728	0.159173	1.27363	0.202793	0.479381
IDI1	304.038	0.665709	0.247795	2.68653	0.00721983	0.0823206
SP100	662.906	-0.380736	0.152974	-2.48889	0.0128144	0.113462
KLF6	1977.81	-0.0222425	0.230367	-0.0965523	0.923082	0.970239
PLPP1	767.598	0.219399	0.204877	1.07088	0.284223	0.566708
NEO1	276.786	-0.111818	0.241624	-0.462779	0.643523	0.831793
TRAM1	1654.71	0.352721	0.199465	1.76833	0.077005	0.297485
PHKA1	111.912	0.308457	0.174102	1.77171	0.0764432	0.297003
TNFRSF1A	1581.25	-0.230854	0.143404	-1.60982	0.107438	0.350803
CACNB1	194.185	0.666038	0.314739	2.11616	0.0343312	0.196771
EVI5	138.729	0.153169	0.152367	1.00526	0.31477	0.596097
STOML1	97.9655	0.178994	0.138439	1.29294	0.19603	0.472485
PKM	11130.2	-0.0515464	0.154422	-0.333802	0.738529	0.881584
DHX29	256.926	-0.0357134	0.144534	-0.247093	0.804836	0.913618
DNTTIP2	510.526	0.34118	0.147491	2.31322	0.0207103	0.148543
METTL22	109.988	0.432284	0.229596	1.8828	0.0597274	0.263469
TP53BP1	579.98	0.197117	0.169137	1.16543	0.243846	0.52389
TRO	77.9837	-0.0512864	0.436507	-0.117493	0.90647	0.961811
RRP15	148.888	-0.27361	0.230878	-1.18509	0.235983	0.51678
RHOA	2759.84	-0.173012	0.12744	-1.35759	0.174592	0.44522
DHX8	349.213	0.0242548	0.117724	0.206032	0.836766	0.927824
PMS2P4	62.9289	0.276281	0.200444	1.37835	0.168096	0.437017
PRKCZ	434.339	0.0431251	0.169936	0.253772	0.799672	0.91087
ZFY	170.278	1.26216	0.585202	2.15679	0.0310219	0.186694
IARS2	643.954	-0.232604	0.191275	-1.21607	0.223958	0.504148
SYT1	29.5012	1.01122	0.636118	1.58968	0.111908	0.358587
NAV3	13.1992	-1.51052	0.544688	-2.77319	0.00555097	0.0709832
IDH3G	475.126	-0.0585198	0.121045	-0.483456	0.628772	0.824021
ROGDI	378.453	0.0232174	0.164628	0.141029	0.887847	0.95334
PDZD4	26.1927	-0.614487	0.374657	-1.64013	0.100977	0.340028
ATP2B3	0.533193	-0.882164	1.01996	-0.864901	0.387093
ROCK1	438.076	-0.114895	0.147688	-0.777957	0.436594	0.695149
CBFB	612.432	0.226865	0.141277	1.60582	0.108314	0.352232
PDK3	253.983	-0.00933216	0.192038	-0.0485954	0.961242	0.9847
HYAL2	446.759	0.0926748	0.175376	0.528435	0.597197	0.804197
HDAC4	89.9393	-0.138562	0.136481	-1.01524	0.30999	0.591128
RASSF1	115.27	-0.0776133	0.182839	-0.424489	0.671209	0.847006
FGFR3	6550.86	0.157368	0.288512	0.545446	0.585447	0.797101
IFI35	247.723	-0.220341	0.197743	-1.11428	0.265159	0.547137
HEATR6	242.63	0.107473	0.17928	0.599469	0.54886	0.771191
COASY	703.844	0.156636	0.137662	1.13783	0.255191	0.535871
PLEKHH3	1275.86	0.46948	0.226241	2.07513	0.0379742	0.206118
MEF2A	395.416	0.13414	0.120086	1.11703	0.263983	0.545938
OTUD5	623.047	0.00290866	0.121491	0.0239413	0.980899	0.992853
TFE3	449.95	-0.139047	0.127666	-1.08915	0.276089	0.558783
TBC1D25	170.792	0.120597	0.165108	0.730411	0.465139	0.716153
ACSL4	313.553	-0.0269022	0.21565	-0.124749	0.900722	0.959997
INPP5A	349.678	-0.0399155	0.133804	-0.298312	0.765465	0.895313
GPKOW	161.38	-0.144612	0.155066	-0.932586	0.351034	0.626874
GRIPAP1	512.126	0.142532	0.1525	0.934635	0.349976	0.626089
FTSJ1	278.282	0.0362286	0.135711	0.266953	0.789505	0.906538
PRR11	212.109	0.41406	0.337866	1.22552	0.220381	0.500307
REEP1	6.386	-0.768888	0.661786	-1.16184	0.245301	0.525217
ATP11A	158.198	0.0624791	0.230338	0.27125	0.786199	0.905134
POLR1A	421.267	-0.296278	0.145908	-2.03058	0.0422973	0.219596
LAPTM4A	1963.29	-0.422251	0.211407	-1.99734	0.0457885	0.227384
TTC7A	188.961	-0.218439	0.179399	-1.21761	0.223372	0.503634
IP6K2	1248.53	0.286935	0.160772	1.78473	0.0743051	0.292991
STON1-GTF2A1L	2.57747	-2.73533	1.01732	-2.68876	0.00717181	0.0820548
SRBD1	90.906	-0.218449	0.13298	-1.64272	0.100441	0.339052
KIF2A	318.719	-0.136159	0.150149	-0.906828	0.364498	0.637945
RASGRP2	28.0601	-0.237202	0.330485	-0.717738	0.472919	0.721899
PSME4	720.605	0.0959705	0.106356	0.902354	0.366869	0.639894
IFT80	302.11	0.515844	0.186589	2.7646	0.00569925	0.07183
SIRT2	404.87	-0.0222937	0.136966	-0.162768	0.870701	0.943823
ERLEC1	392.138	0.142561	0.172622	0.825858	0.408885	0.674591
PPP2R5B	223.255	0.117459	0.203123	0.578265	0.563085	0.781711
PYGM	9.65197	-0.773562	0.44151	-1.75208	0.0797595	0.303863
PAGE1	0.259925	-1.3692	2.9304	-0.467239	0.640329
PITX1	566.019	-0.522814	0.309157	-1.6911	0.0908186	0.322513
TRPC7	0.0737128	0.38504	2.5741	0.149582	0.881094
MAST4	1083.65	0.104259	0.184616	0.564734	0.572254	0.787626
ADGRF5	142.037	0.19346	0.266326	0.726403	0.467591	0.71761
SDK2	45.2406	-0.0152256	0.47787	-0.0318613	0.974583	0.990569
ADAM7	0
NUP133	285.594	-0.159307	0.130604	-1.21977	0.222551	0.503178
NUCKS1	3315.82	0.312309	0.201875	1.54704	0.121853	0.373075
VPS35	1735.91	0.109454	0.136622	0.801148	0.423046	0.685845
DNAJA2	888.29	0.0636336	0.102681	0.619722	0.535441	0.762731
BCL3	584.769	-0.38607	0.225142	-1.71478	0.0863852	0.315878
KCNAB2	100.672	-0.0471309	0.298456	-0.157916	0.874523	0.946315
ABCC9	32.9906	-0.622548	0.252994	-2.46073	0.0138656	0.118941
GAL	3.70659	-0.9592	0.979759	-0.979017	0.327572	0.607656
CLEC2D	223.756	0.279439	0.305218	0.915541	0.359908	0.634542
FUNDC1	175.85	-0.0467633	0.143154	-0.326665	0.743921	0.884676
MAOB	7.82579	-0.51654	0.487145	-1.06034	0.28899	0.571334
RORA	65.8526	-0.493641	0.327186	-1.50875	0.131363	0.38639
DRD4	21.2567	-0.0782692	0.473184	-0.16541	0.868622	0.942946
TGFBR3	485.267	0.0655901	0.206434	0.317729	0.750691	0.887949
PLA2G10	73.9501	-0.92683	0.272629	-3.39961	0.000674824	0.02106
HES2	47.9562	-0.661051	0.466856	-1.41596	0.156786	0.422586
ATP1B3	944.468	-0.0477856	0.205244	-0.232824	0.815898	0.918683
NEDD4	158.984	0.318027	0.150069	2.1192	0.0340737	0.195586
PIGB	124.808	0.463336	0.203627	2.27542	0.022881	0.15805
MAPK6	578.664	0.160351	0.227415	0.7051	0.480748	0.727439
GNB5	251.631	-0.662637	0.177994	-3.72281	0.000197017	0.0104811
RAB27A	126.614	-0.428526	0.16784	-2.55318	0.0106744	0.102835
HDHD5	272.897	0.0627826	0.135518	0.463277	0.643166	0.831771
UFD1	463.154	0.0858778	0.152083	0.564679	0.572292	0.787626
LRP6	196.639	-0.278695	0.192848	-1.44515	0.148415	0.41092
GUCY2C	0.96673	-0.000529678	0.68413	-0.000774236	0.999382	0.999469
SCT	2.81866	-0.567595	0.696818	-0.814553	0.415328	0.679731
PHRF1	782.039	0.250518	0.189643	1.321	0.186503	0.460375
ELP1	320.197	-0.284963	0.188463	-1.51204	0.130523	0.385879
NUCB2	210.313	0.156892	0.233516	0.671869	0.501667	0.742454
PFN2	1041.88	0.0500835	0.174193	0.287517	0.773717	0.898949
PTPN3	370.023	0.57276	0.240102	2.38548	0.0170568	0.133637
SPTB	9.7772	-0.136629	0.402128	-0.339766	0.734033	0.879766
DAPP1	179.361	-0.105277	0.210243	-0.500738	0.616555	0.816842
FGF10	2.4039	-2.27243	1.13154	-2.00827	0.0446151	0.225071
SLC44A1	1023.76	-0.292316	0.202973	-1.44017	0.14982	0.41265
TMEM260	223.624	0.164301	0.142102	1.15622	0.24759	0.52796
SMG6	323.358	0.0237366	0.148937	0.159374	0.873375	0.945429
EXOC5	397.865	-0.0146581	0.178451	-0.0821409	0.934535	0.974549
CLTCL1	28.7466	1.72736	0.412074	4.19186	2.76672e-05	0.00333009
FGF22	1.47746	-0.23897	0.611679	-0.390678	0.696035	0.860153
FSTL3	125.158	-0.156184	0.271912	-0.574393	0.565702	0.783636
DGCR2	1114.78	-0.246807	0.129355	-1.90798	0.056394	0.254699
RNF126	742.516	0.171916	0.157052	1.09464	0.273675	0.555894
MNT	403.056	0.0510851	0.147727	0.345808	0.729487	0.877552
ZXDC	310.921	0.151797	0.163489	0.928489	0.353154	0.628911
JMJD6	161.428	0.317259	0.130936	2.42301	0.0153927	0.126243
POLB	260.284	0.51487	0.163719	3.14484	0.00166178	0.0362852
ST6GALNAC1	57.8249	-0.221291	0.411299	-0.53803	0.590556	0.799793
WIPI1	128.669	-0.0467188	0.162606	-0.287312	0.773873	0.899032
FRMPD1	0.699239	-0.26945	1.00377	-0.268439	0.788361
GBA2	545.062	0.0031497	0.198899	0.0158356	0.987366	0.995376
NDST1	388.269	-0.504578	0.237115	-2.12798	0.0333384	0.193441
ASNS	254.099	0.374454	0.253464	1.47734	0.139584	0.39871
AP3M2	216.502	-0.0652274	0.140492	-0.464278	0.642449	0.831574
CNGB1	8.8395	1.30372	0.556879	2.34112	0.0192261	0.142626
ST6GALNAC2	257.613	-0.473957	0.360767	-1.31375	0.188931	0.462989
CHAT	0.301216	0.679475	1.37333	0.494762	0.620768
PABPC1	25632.5	0.147488	0.162524	0.907484	0.364151	0.637876
TESK2	84.1984	-0.178586	0.254259	-0.702379	0.482443	0.728868
CFAP20	173.946	-0.223824	0.151417	-1.47819	0.139357	0.39856
CSNK2A2	358.218	0.0683084	0.131489	0.519497	0.603414	0.80788
PTPN21	145.649	-0.200109	0.198957	-1.00579	0.314518	0.595983
EIF2B3	108.512	-0.164346	0.146847	-1.11916	0.263071	0.544758
CAMK2A	0.954342	-0.742863	0.904253	-0.821521	0.41135	0.676554
TCOF1	1368.89	0.687731	0.320194	2.14786	0.0317252	0.189036
CDC42	1545.05	0.330507	0.184374	1.79259	0.0730384	0.290474
OSBPL3	465.456	0.0935898	0.272252	0.343761	0.731026	0.878125
EPHA8	0.381098	0.601552	1.36098	0.441998	0.658491
SLC12A3	2.06318	0.129861	0.821069	0.15816	0.87433	0.946181
RAD18	76.2615	0.123793	0.198597	0.623337	0.533063	0.761991
ATP2B1	641.472	0.167506	0.214608	0.78052	0.435085	0.693821
TRPM5	19.622	0.503181	0.483257	1.04123	0.297769	0.580371
NCK2	639.74	-0.101705	0.128876	-0.789171	0.430012	0.690615
MAP4K4	694.037	0.0333956	0.188091	0.17755	0.859076	0.93838
MGAT4A	227.863	0.141971	0.229352	0.61901	0.53591	0.763016
RPL31	9195.84	-0.273435	0.153206	-1.78476	0.074301	0.292991
WDR1	2652.41	-0.241174	0.115142	-2.09458	0.0362079	0.201471
SNX13	315.652	-0.0677213	0.150451	-0.450122	0.652622	0.836775
MS4A12	0.0103833	0.593155	2.93578	0.202043	0.839883
ARHGAP10	179.746	0.230675	0.189218	1.2191	0.222808	0.503323
RPS6KA2	296.011	-0.536722	0.25056	-2.14209	0.0321861	0.19061
ING3	93.0601	0.0829741	0.14445	0.574415	0.565687	0.783636
VASH1	144.667	-0.0381344	0.247723	-0.15394	0.877657	0.947581
LMCD1	109.465	-0.593066	0.32112	-1.84687	0.0647664	0.273065
BUD23	751.34	-0.0392634	0.0984064	-0.398993	0.689898	0.857553
SEL1L	545.098	-0.141439	0.171801	-0.823268	0.410355	0.675438
TRIP13	93.009	0.6319	0.385173	1.64056	0.100889	0.339789
ATP6AP1	1580.15	0.126996	0.121858	1.04217	0.297335	0.580091
TCF3	931.409	-0.114502	0.132591	-0.863577	0.38782	0.65832
TRIB2	888.461	0.182134	0.259614	0.701558	0.482955	0.72932
DAZAP1	1582.68	0.192004	0.136595	1.40565	0.159828	0.426194
MBD3	1057.58	0.0342109	0.158478	0.215871	0.829088	0.924644
PRLH	0
HLTF	240.331	0.210639	0.217196	0.96981	0.332141	0.611391
FAM50A	813.221	0.234425	0.152795	1.53424	0.12497	0.377597
FAM3A	540.124	0.0920676	0.128405	0.717007	0.47337	0.722103
CPSF1	1609.54	0.504285	0.271932	1.85445	0.063675	0.271348
MYO3B	75.8187	-0.548742	0.485451	-1.13038	0.258318	0.539379
CYBRD1	164.829	-1.24509	0.322251	-3.86371	0.000111677	0.00799505
CDH19	1.5436	-1.78642	1.09999	-1.62403	0.104369	0.345679
PDCD2	487.129	-0.223358	0.116141	-1.92317	0.0544591	0.250363
SLC6A15	0.321971	-0.327909	1.44813	-0.226437	0.820862
RDH11	984.94	0.652522	0.182005	3.58518	0.000336847	0.0139647
PRKACA	759.6	-0.125425	0.122285	-1.02568	0.305043	0.586982
ADGRL1	539.187	0.864905	0.301403	2.86959	0.00411001	0.0590093
SPP2	0.0166645	0.382185	2.9357	0.130185	0.89642
ACTN1	685.192	-0.516792	0.165202	-3.12825	0.00175853	0.0376003
ZFYVE26	248.489	-0.247688	0.171011	-1.44838	0.147512	0.409688
RPS6KA6	105.731	0.10602	0.218165	0.485961	0.626995	0.823134
EPN2	278.421	0.241797	0.177915	1.35906	0.174127	0.444469
PTPN18	941.883	0.372203	0.218474	1.70365	0.0884466	0.318718
LIMS2	117.529	-0.30533	0.325166	-0.939	0.347731	0.624217
ASIC4	0.333077	0.173047	1.10977	0.155931	0.876088
SPEG	127.764	-0.258416	0.542996	-0.475907	0.63414	0.827712
LNX1	166.499	-0.195928	0.177544	-1.10354	0.269791	0.552198
ALDH3A2	533.226	0.382188	0.187659	2.03661	0.0416887	0.218163
TFRC	834.797	0.433758	0.211522	2.05066	0.0403003	0.213743
SREBF1	2103.02	0.875934	0.232578	3.7662	0.000165752	0.00956935
TRPC5	0.339151	0.457917	1.02542	0.446564	0.65519
AFF4	611.721	0.00315692	0.12425	0.0254077	0.97973	0.992511
UBE2D1	305.629	0.151366	0.195392	0.774677	0.438531	0.696332
PALS1	204.399	-0.379034	0.164726	-2.301	0.0213917	0.151123
RHOBTB1	102	-0.662461	0.245069	-2.70316	0.00686834	0.0800346
SMC1A	453.276	-0.158395	0.188327	-0.841061	0.400314	0.668277
HSD17B10	525.437	-0.204821	0.121566	-1.68485	0.0920172	0.325269
MARK2	778.596	-0.0930062	0.124332	-0.748046	0.454433	0.709137
HMMR	67.9284	0.635835	0.389215	1.63363	0.102336	0.342566
CHFR	515.611	0.404861	0.189982	2.13104	0.0330856	0.192729
TRHDE	65.0357	0.984856	0.519406	1.89612	0.0579441	0.258726
P4HA2	253.519	-0.0527192	0.146871	-0.358948	0.719634	0.871864
FCGR2B	23.3509	-0.337163	0.407627	-0.827137	0.408159	0.674475
NFATC3	162.047	-0.569454	0.171221	-3.32584	0.000881539	0.0254142
TRNT1	286.264	0.130174	0.121265	1.07347	0.283059	0.565825
ACADVL	5405.27	0.505378	0.265717	1.90194	0.0571791	0.256445
STK10	256.003	-0.166834	0.180555	-0.92401	0.355481	0.631012
FBXW11	277.427	-0.326608	0.160477	-2.03523	0.0418277	0.218535
ACAP1	87.7374	0.236091	0.365785	0.645437	0.518644	0.753189
CRMP1	30.6211	-0.660275	0.26788	-2.46481	0.0137085	0.118226
EVC	69.9502	-1.12422	0.330732	-3.3992	0.000675828	0.02106
DERL2	384.886	0.157206	0.1144	1.37418	0.169387	0.438743
SIDT1	206.071	0.102435	0.227964	0.449346	0.653182	0.836938
NDE1	166.815	-0.479724	0.247542	-1.93795	0.0526294	0.245409
IRAG1	105.56	-1.12613	0.343681	-3.27668	0.00105036	0.0279635
TMEM38A	29.1753	0.166018	0.234025	0.709402	0.478075	0.725399
AP1M1	473.713	0.0453595	0.117292	0.386722	0.698962	0.861879
PVR	218.429	0.214223	0.195089	1.09808	0.272171	0.554359
XRCC1	283.824	-0.167674	0.137773	-1.21703	0.223592	0.503697
SCARB1	304.095	0.0873169	0.198398	0.440109	0.659858	0.840501
CYP2W1	34.5483	-0.214849	0.512057	-0.419581	0.674792	0.848536
MCM2	253.918	-0.301894	0.340605	-0.886346	0.375431	0.647332
MOV10L1	1.96359	0.339218	0.698394	0.485711	0.627172	0.823134
PANX2	134.664	0.433583	0.26083	1.66232	0.0964485	0.332535
SELENOO	678.46	0.411601	0.217843	1.88944	0.0588324	0.261059
TP63	1711.55	-0.238132	0.246103	-0.967611	0.333239	0.612299
ALPK1	229.274	0.234147	0.215169	1.0882	0.276507	0.559168
LLGL2	1574.45	0.696929	0.22104	3.15295	0.00161627	0.0356561
PDE8A	416.862	0.604003	0.199988	3.02019	0.00252616	0.0450869
CLCN4	14.659	-0.288315	0.3289	-0.876603	0.380702	0.651405
NLE1	172.673	-0.0771726	0.15351	-0.50272	0.615161	0.816043
SDHA	860.035	0.157989	0.150106	1.05251	0.292565	0.575083
SMARCE1	1259.2	-0.0255101	0.116728	-0.218542	0.827007	0.923757
FNDC8	0.265859	0.371283	1.18814	0.312492	0.754667
GSDMB	851.885	0.420442	0.299602	1.40333	0.160518	0.427322
KDM5A	385.078	-0.416794	0.160116	-2.60308	0.00923917	0.0949538
ADAM11	14.5432	0.618605	0.382629	1.61672	0.105939	0.348091
PPP2R3A	69.0164	-0.0403369	0.240037	-0.168044	0.866548	0.941728
FERMT2	94.3901	-0.535334	0.246916	-2.16808	0.0301527	0.183527
ABCB11	2.87271	-0.732422	0.930298	-0.787298	0.431107	0.691353
DHRS9	8.61744	0.461598	0.702093	0.65746	0.510885	0.748811
CD5L	0.133271	-0.373747	2.10671	-0.177408	0.859188
PTGS2	305.972	-0.556353	0.392434	-1.4177	0.156279	0.421929
IGF2BP2	86.1322	-0.258176	0.599353	-0.430758	0.666644	0.843935
MAP3K13	307.493	-0.0609953	0.124532	-0.489798	0.624277	0.821752
ST6GAL1	95.8132	-1.06646	0.347901	-3.0654	0.00217377	0.0417671
TBX21	3.23782	-0.604704	0.440848	-1.37168	0.170162	0.439569
VDAC1P1	0.443347	0.932402	0.873915	1.06693	0.286006
FRY	546.771	-0.156144	0.241038	-0.647797	0.517116	0.752446
PICALM	1018.3	-0.042919	0.0963446	-0.445474	0.655977	0.838388
NSF	388.042	0.0557565	0.155175	0.359312	0.719361	0.871699
GLI2	5.54243	-0.360639	0.517056	-0.697486	0.485499	0.731133
CLASP1	511.65	-0.0750744	0.129218	-0.580993	0.561245	0.780169
MRPS34	684.945	-0.135855	0.174059	-0.780513	0.435089	0.693821
NOTCH3	1903.38	-0.066337	0.195281	-0.3397	0.734083	0.879766
CLNS1A	594.678	-0.278105	0.160243	-1.73552	0.0826486	0.308888
PPP2R2C	9.4304	-0.617506	0.463419	-1.3325	0.182696	0.455982
TEAD2	120.453	-0.355778	0.436121	-0.815778	0.414627	0.679263
EED	209.013	0.126814	0.150371	0.843343	0.399037	0.667431
CDHR2	0.834126	-1.22661	0.752709	-1.6296	0.103186	0.343678
SNCB	0.195898	-0.523522	1.67133	-0.313236	0.754101
TSG101	452.27	-0.182787	0.136889	-1.3353	0.181779	0.454223
NCBP3	652.645	0.361237	0.239134	1.51061	0.130889	0.386071
ATP2A3	427.316	-0.144122	0.307141	-0.469236	0.638901	0.830539
CA12	1648.82	0.249759	0.323457	0.772154	0.440023	0.697039
MGLL	248.468	-0.889652	0.273539	-3.25238	0.00114445	0.0291531
NTN4	606.687	-0.0535629	0.2716	-0.197213	0.843661	0.930683
BCS1L	311.337	0.362484	0.248323	1.45972	0.144366	0.40575
NUAK1	80.3826	-0.766115	0.289936	-2.64236	0.00823299	0.0886955
DPP8	341.131	0.237281	0.164125	1.44573	0.148252	0.410796
SLC24A1	134.131	-0.400235	0.185542	-2.15712	0.0309966	0.186658
ZNF532	349.312	-0.360095	0.190577	-1.8895	0.0588251	0.261059
SCARF1	173.127	-0.215294	0.30953	-0.695552	0.48671	0.731956
LMAN1	791.708	0.188807	0.157583	1.19815	0.23086	0.511316
HACD3	990.373	-0.247634	0.251321	-0.985328	0.324463	0.604656
IPCEF1	47.8823	-0.491598	0.336774	-1.45972	0.144366	0.40575
ZZEF1	553.567	0.090911	0.163672	0.555447	0.578589	0.792358
NOX3	0.0175776	0.593155	2.93578	0.202043	0.839883
ENO1	5773.57	-0.0525918	0.160916	-0.326828	0.743798	0.884584
SLC12A1	0.206821	0.451526	2.84543	0.158685	0.873917
MYDGF	505.79	-0.00222003	0.19423	-0.0114299	0.99088	0.997093
ANO8	303.579	0.651134	0.253856	2.56497	0.0103184	0.101285
TUBE1	145.116	0.28769	0.226134	1.27221	0.203299	0.479796
ARHGEF10L	1602.72	-0.127105	0.22905	-0.554923	0.578947	0.792421
TXK	21.3976	0.107431	0.332647	0.322959	0.746726	0.88604
WSCD2	139.83	0.241808	0.375021	0.644787	0.519065	0.753374
KCNQ2	0.372152	-0.47485	1.17584	-0.403839	0.686331
TACR2	5.33742	-0.261955	0.315788	-0.829529	0.406805	0.673644
ACTR6	184.789	0.0991856	0.13761	0.720772	0.47105	0.72013
TIPIN	42.7528	0.0013133	0.218314	0.00601568	0.9952	0.998026
SRI	966.72	-0.520744	0.190884	-2.72807	0.00637059	0.0770149
EIF4G3	1020.34	0.244155	0.141385	1.72687	0.0841906	0.311495
NUP37	150.265	-0.204037	0.188561	-1.08207	0.27922	0.562354
SEMA3A	15.6894	-0.124933	0.456046	-0.273949	0.784124	0.904239
GTSE1	75.3005	0.776993	0.386392	2.01089	0.044337	0.224595
SEMA3C	1432.97	0.28401	0.220041	1.29071	0.196804	0.473223
TTC38	188.786	-0.150154	0.163228	-0.919907	0.357621	0.632691
ACAT1	120.115	0.0228141	0.24899	0.0916266	0.926995	0.971971
GRAMD4	248.025	-0.641115	0.211356	-3.03335	0.00241858	0.0439517
CELSR1	653.324	-0.181898	0.245354	-0.741369	0.45847	0.712033
WNT8B	2.18804	-0.151906	0.619082	-0.245372	0.806168	0.914153
ZNF638	1075.93	0.35282	0.197184	1.78929	0.0735683	0.291278
SLC25A40	118.281	-0.0850189	0.196963	-0.431649	0.665997	0.84389
TIMM21	153.994	-0.0546753	0.105169	-0.519879	0.603148	0.80758
ADD2	7.8809	-2.14329	0.58307	-3.67586	0.000237046	0.011868
FGF4	0.343941	-1.21335	2.21694	-0.547306	0.584169
RASAL2	159.021	-0.0450695	0.1652	-0.272818	0.784993	0.904584
VPS9D1	393.446	0.291652	0.284935	1.02357	0.306037	0.587486
ZNF37A	160.296	0.0344844	0.165436	0.208445	0.834881	0.926801
MARK3	979.756	0.349219	0.181162	1.92766	0.0538973	0.248978
SLC25A3	2283.32	-0.305093	0.118275	-2.57952	0.00989364	0.099287
FNDC3B	717.188	0.337035	0.201738	1.67066	0.0947886	0.329621
FOSL2	2475.45	-0.133851	0.148767	-0.899735	0.368261	0.640995
CACNG5	0.177388	0.219583	1.48884	0.147486	0.882749
CACNG4	122.327	0.601377	0.515067	1.16757	0.24298	0.523361
FRYL	451.64	0.22207	0.138086	1.60821	0.10779	0.351596
TMEM131	438.281	-0.0718836	0.138172	-0.520246	0.602892	0.807331
FSCN1	1751.67	-0.281544	0.261848	-1.07522	0.282276	0.564762
ACTB	31438.8	0.246352	0.178735	1.37831	0.168108	0.437017
MOCOS	200.175	-0.100061	0.215162	-0.46505	0.641896	0.831574
PLD1	147.038	-0.275597	0.253463	-1.08733	0.276893	0.559539
ATP12A	2.28973	-0.568926	1.21992	-0.466364	0.640955	0.831378
WDR62	52.6494	0.286796	0.351887	0.815024	0.415059	0.679521
DLG1	591.069	0.346895	0.116605	2.97496	0.00293028	0.0495012
RAB7A	1957.59	0.145293	0.111965	1.29767	0.194402	0.470559
BCAP29	266.271	0.148438	0.151711	0.978426	0.327864	0.60794
SEC31B	82.0303	0.254221	0.376097	0.675944	0.499076	0.741205
SART3	555.058	0.314774	0.183212	1.71808	0.0857816	0.314663
ARHGAP15	24.4135	-0.505096	0.333447	-1.51477	0.129831	0.384895
TUBA3D	0.682228	-0.140093	0.76028	-0.184265	0.853806
PAX2	0.648093	-0.854093	0.961484	-0.888308	0.374375
EXOSC7	292.58	-0.049764	0.10185	-0.488601	0.625124	0.821918
KIFAP3	140.022	-0.318028	0.165148	-1.92572	0.0541398	0.249671
MKRN2	293.169	-0.013343	0.117992	-0.113084	0.909964	0.963388
MCM6	202.383	0.0349927	0.245567	0.142497	0.886687	0.952679
REXO2	289.239	0.254484	0.112789	2.25629	0.0240523	0.162509
RBM7	183.84	-0.250918	0.168852	-1.48603	0.137272	0.395736
RBMS2	270.191	-0.348856	0.164757	-2.1174	0.0342256	0.196283
BAZ2A	921.97	0.0734395	0.148489	0.49458	0.620896	0.819549
PTPN23	787.897	0.139894	0.153069	0.913929	0.360754	0.635211
MLH1	199.065	0.131662	0.107862	1.22065	0.222217	0.502873
UNG	506.57	0.356682	0.181867	1.96123	0.0498524	0.238893
FMO4	31.7877	0.0522888	0.243132	0.215063	0.829718	0.924747
KLHL20	90.0773	-0.0167087	0.129294	-0.12923	0.897176	0.958164
RGS11	32.3731	0.244623	0.509354	0.480261	0.631042	0.825977
SLC46A1	169.235	0.263557	0.225528	1.16862	0.242557	0.522969
PLXNA2	629.867	0.480689	0.26384	1.8219	0.0684703	0.280912
SPAG5	188.914	0.655425	0.286162	2.2904	0.0219981	0.153883
ANKRD13A	509.491	0.793355	0.216497	3.66451	0.000247812	0.0121744
TPD52	612.571	0.136492	0.189667	0.719638	0.471748	0.720797
ACACB	144.657	-0.156956	0.25407	-0.617767	0.536729	0.763484
TRAF4	2172.83	0.249241	0.157691	1.58056	0.113978	0.362148
PAG1	184.985	0.448615	0.234659	1.91177	0.0559058	0.254103
GPATCH1	162.222	0.207869	0.16966	1.22521	0.220497	0.500453
ICAM3	110.024	-0.434764	0.246926	-1.76071	0.0782874	0.300378
NT5C2	1308.27	0.341656	0.154314	2.21403	0.0268264	0.172745
MCAM	362.936	-0.129011	0.311517	-0.414138	0.678773	0.850974
GPC4	87.8253	0.31286	0.291892	1.07183	0.283795	0.566321
MBNL3	266.965	-0.216349	0.188404	-1.14832	0.250835	0.531769
CAMSAP3	591.992	0.17355	0.212099	0.818248	0.413215	0.677891
RAP1GAP	407.385	0.554503	0.276498	2.00545	0.0449149	0.225603
XAB2	893.462	0.062077	0.146787	0.422906	0.672364	0.847443
ARHGEF1	1202	0.245068	0.271232	0.903537	0.366241	0.639618
STXBP2	1252.41	0.0678975	0.141312	0.48048	0.630886	0.825886
MAP2K7	663.485	0.0629062	0.183828	0.342202	0.732199	0.87882
NMRK2	0.0520172	0.398223	2.93574	0.135646	0.892101
DGKD	382.848	0.215251	0.233389	0.922284	0.35638	0.631968
CTTNBP2	11.571	-0.383914	0.438072	-0.876372	0.380828	0.651485
ACTL6B	0.0273242	0.392355	2.93579	0.133646	0.893683
RARB	40.6402	-0.483357	0.315003	-1.53445	0.124919	0.377597
TOP2B	2036.61	0.289268	0.159438	1.81429	0.0696329	0.283388
TM9SF3	1751.43	0.0213899	0.16165	0.132322	0.894729	0.956305
NFKB2	899.832	0.618029	0.278432	2.21968	0.0264407	0.171389
UBE2T	89.4341	0.619453	0.257849	2.40239	0.0162883	0.130158
PPP1R12B	212.669	-0.543867	0.258584	-2.10325	0.0354437	0.199516
DNAJC10	660.977	-0.318311	0.146092	-2.17884	0.0293437	0.18089
GTF3C1	836.72	0.453363	0.158954	2.85217	0.00434219	0.0610379
IL4R	1033.02	-0.0864572	0.217909	-0.396759	0.691545	0.858168
USP33	515.947	0.194689	0.131908	1.47594	0.13996	0.399058
PAK3	4.93478	0.423464	0.867996	0.487864	0.625646	0.822437
CAPN6	1.74076	-0.970053	0.696798	-1.39216	0.163875	0.431283
DCX	0.259741	-0.163292	1.7332	-0.0942143	0.924939
SNRPA	755.883	0.24357	0.155125	1.57015	0.11638	0.365143
SPAG6	1.22191	-1.15339	0.958266	-1.20362	0.228738	0.509172
EXOSC5	309.228	0.137694	0.178001	0.773557	0.439193	0.696474
DYNC1I2	1142.47	0.405752	0.217369	1.86665	0.0619498	0.268519
APBB1IP	36.883	-0.588971	0.301372	-1.9543	0.0506663	0.24015
LRCH4	739.802	0.359773	0.207462	1.73416	0.08289	0.30912
FAM76B	213.95	0.393227	0.228833	1.7184	0.0857243	0.314573
SIRT6	347.312	0.150393	0.16797	0.895354	0.370598	0.643145
TYR	0
POLD3	133.841	0.0411202	0.1554	0.264609	0.791311	0.907519
ACTN2	1.53193	-0.600282	0.754306	-0.795807	0.426144	0.687742
CAPZB	1979.29	-0.196243	0.0885672	-2.21576	0.0267081	0.17231
GPR137B	267.682	-0.415342	0.203293	-2.04307	0.0410456	0.216504
NAALAD2	8.87538	-0.284013	0.277373	-1.02394	0.305863	0.587386
JADE1	269.575	0.343209	0.202741	1.69284	0.0904858	0.322061
SLC25A43	156.107	0.516334	0.225496	2.28977	0.0220348	0.154028
UBE2A	453.631	0.12347	0.119665	1.0318	0.302165	0.584305
FGFR1	98.7003	-1.04859	0.355586	-2.94891	0.00318898	0.0512633
FKBP6	1.48264	-0.550188	0.669072	-0.822314	0.410898	0.675984
SMC1B	6.11398	1.0768	0.621975	1.73125	0.0834068	0.309992
FBLN1	5690.21	0.861407	0.387852	2.22097	0.0263529	0.170992
ITGA8	82.7782	-1.15829	0.340246	-3.40427	0.000663423	0.0208421
CST7	21.5509	-0.932596	0.459495	-2.02961	0.0423959	0.219596
MAP2	15.1802	-0.0182292	0.324919	-0.0561038	0.955259	0.982767
PIAS2	210.467	-0.418946	0.175424	-2.38819	0.0169318	0.133308
AMPH	4.11187	-0.612471	0.584315	-1.04819	0.294552	0.577202
ARAF	409.974	0.102378	0.153086	0.668762	0.503648	0.743538
MCCC1	431.245	0.318961	0.176166	1.81058	0.0702064	0.284579
LAMP3	66.6954	-0.72774	0.277179	-2.62552	0.00865157	0.091567
FAP	10.6653	0.0741193	0.400043	0.185278	0.853011	0.935334
NEBL	221.67	0.0250836	0.299544	0.0837392	0.933264	0.974292
ACER3	283.29	0.193653	0.197444	0.980801	0.326691	0.606782
UBE2K	699.818	0.337682	0.158683	2.12803	0.0333347	0.193441
PIK3C3	221.709	-0.0115919	0.15927	-0.0727813	0.94198	0.977875
N4BP2	107.684	0.120002	0.177592	0.675718	0.499219	0.741241
TIGAR	128.092	-0.606629	0.239733	-2.53044	0.0113919	0.106601
TULP3	160.078	0.366543	0.14701	2.49332	0.0126556	0.112886
SYNJ2	230.994	0.240662	0.176837	1.36092	0.173538	0.443939
ADCY2	14.7474	-1.51066	0.653013	-2.31336	0.0207026	0.148543
PPP2R5C	841.866	-0.088543	0.0933076	-0.948936	0.342653	0.619898
PMS2P1	0.236746	0.754946	2.93204	0.257481	0.796808
RBFOX1	0.965638	-0.0769595	1.12063	-0.0686754	0.945248	0.979716
GNB1	2030.91	-0.109359	0.111097	-0.984357	0.32494	0.605114
HOXA9	88.2797	-0.523997	0.48821	-1.0733	0.283135	0.565918
EDN1	60.949	0.55901	0.30259	1.84742	0.0646867	0.273008
MLLT10	286.225	0.0835658	0.154425	0.541143	0.588409	0.798766
ZCWPW1	79.592	-0.453748	0.249359	-1.81966	0.0688112	0.28165
ADCYAP1R1	1.10256	-0.355165	0.874778	-0.406006	0.684738	0.854662
FGF20	2.92545	-0.35892	0.906139	-0.396098	0.692033	0.858205
P2RY10	7.1737	-0.177836	0.442011	-0.402333	0.687439	0.855655
ITM2A	70.5819	-1.6035	0.426167	-3.7626	0.000168154	0.00960921
NRDC	986.43	0.429331	0.176203	2.43657	0.0148273	0.123239
VDAC3	767.065	0.105533	0.115026	0.917471	0.358896	0.633396
PCM1	762.189	0.2688	0.147818	1.81845	0.0689953	0.282164
TNRC6C	304.728	0.557789	0.293275	1.90193	0.05718	0.256445
CBFA2T2	439.115	0.441697	0.174339	2.53355	0.0112914	0.106281
BRINP1	42.9317	-0.614071	0.599353	-1.02456	0.305573	0.587386
ITCH	535.005	0.146499	0.167265	0.875852	0.381111	0.651525
PKD2L2	0.43846	0.630704	1.1159	0.565199	0.571938
TP53INP2	207.22	0.07803	0.206409	0.378035	0.705404	0.864163
SDF4	1647.15	-0.233284	0.107939	-2.16126	0.0306755	0.185538
MYH7B	25.677	0.76748	0.452463	1.69623	0.0898428	0.321
BPIFB2	1.71857	3.55702	1.36058	2.61434	0.00893989	0.0934153
TP73	63.006	-0.167175	0.371481	-0.450022	0.652694	0.836775
TOLLIP	1103.28	-0.0457769	0.133417	-0.343111	0.731515	0.878383
UBE2D4	206.129	-0.251878	0.140364	-1.79446	0.0727392	0.290144
CLUL1	4.17229	0.443755	0.492952	0.900199	0.368015	0.64074
RUNX1T1	9.3182	-0.833468	0.475031	-1.75456	0.0793353	0.302738
CDH17	1.71557	-1.17831	0.783246	-1.50439	0.13248	0.388208
THOC1	299.52	0.47539	0.205998	2.30774	0.0210135	0.149715
FKBP7	63.2495	-0.678087	0.22528	-3.00998	0.00261267	0.0460336
OSBPL6	8.05956	-1.1326	0.517756	-2.18752	0.0287047	0.178494
SLC1A3	67.8423	0.446783	0.371016	1.20422	0.228506	0.508913
XRCC5	2107.23	-0.295576	0.130177	-2.27057	0.0231733	0.159296
LXN	121.719	0.246451	0.280996	0.877061	0.380453	0.651349
SP140	10.9362	0.450311	0.395126	1.13966	0.254427	0.535492
MKNK1	434.381	0.359391	0.232116	1.54832	0.121544	0.372723
TNS1	281.119	-0.776067	0.277762	-2.79401	0.00520595	0.0680956
REXO1	654.062	0.183708	0.195335	0.940481	0.346971	0.623492
SAR1A	648.464	-0.0500013	0.0991521	-0.504289	0.614058	0.815564
CDC14A	94.0159	0.204669	0.197216	1.03779	0.299366	0.58164
RAPGEF3	386.562	-0.183819	0.412737	-0.445368	0.656054	0.838396
CEACAM1	228.899	0.756286	0.229383	3.29704	0.000977095	0.026997
SENP1	142.97	0.138814	0.128195	1.08283	0.278883	0.562203
DUSP13	1.38105	0.255007	0.61476	0.414808	0.678282	0.85079
CIC	901.884	0.0918005	0.176975	0.518721	0.603956	0.80829
LIPE	171.166	0.0763647	0.169954	0.449326	0.653196	0.836938
FDFT1	1247.15	0.0565965	0.182334	0.310399	0.756257	0.890563
PAFAH1B3	587.209	0.237435	0.158497	1.49805	0.134121	0.391349
OPHN1	101.291	0.168691	0.170661	0.988456	0.322929	0.603491
AFM	0.0126034	0.444064	2.93583	0.151257	0.879773
KIF22	582.286	0.429077	0.184252	2.32875	0.0198723	0.145514
SCGN	0.467541	-0.332903	1.2489	-0.266556	0.789811
CARMIL1	163.545	0.0754646	0.196734	0.383588	0.701284	0.862708
PGM1	232.738	-0.60331	0.231628	-2.60465	0.00919694	0.0948654
DDX1	727.263	-0.106891	0.103466	-1.0331	0.301557	0.583774
DNM2	3889.27	0.503776	0.176722	2.85067	0.00436275	0.061193
EPB41L2	167.145	-0.298036	0.247991	-1.2018	0.229441	0.509553
RIMS1	0.410183	1.26572	1.35729	0.932537	0.351059
MOXD1	27.247	-2.55707	0.479797	-5.32948	9.84933e-08	0.000105377
STX7	498.088	-0.54481	0.192316	-2.83289	0.00461295	0.0636363
RABL2B	197.951	0.0569681	0.124018	0.459354	0.64598	0.832962
KEAP1	818.697	0.233907	0.134595	1.73786	0.082235	0.308322
DDX43	5.83411	-0.0719015	0.709507	-0.10134	0.919281	0.968445
PTPRH	37.1033	0.274803	0.445273	0.617158	0.537131	0.763817
DCT	0.463145	0.529178	1.22407	0.432311	0.665516
SLC35C2	596.549	0.120016	0.120164	0.998765	0.317909	0.599167
CRYBG3	108.014	-0.0982222	0.236549	-0.415229	0.677974	0.850692
EPHA6	3.55217	-0.880345	0.837454	-1.05122	0.29316	0.575912
SCTR	0.970056	0.302906	0.931203	0.325285	0.744965	0.885316
RFX3	87.8552	-0.035414	0.206749	-0.17129	0.863996	0.94069
RIF1	323.092	0.130387	0.144426	0.902796	0.366634	0.639742
RAB21	797.103	0.128831	0.208151	0.618932	0.535961	0.763032
SLC4A4	60.8795	-0.585226	0.434673	-1.34636	0.178187	0.449386
SMARCA2	583.263	-0.137356	0.180668	-0.760266	0.447096	0.702412
RDH8	0.101555	1.13362	2.93435	0.386328	0.699254
SESN1	288.599	0.0596898	0.167995	0.355308	0.722359	0.873873
MID2	100.572	0.000334487	0.238908	0.00140007	0.998883	0.999247
DNAAF6	0	0	0	0	1
COL5A3	85.8443	0.164453	0.315599	0.521082	0.60231	0.806984
SRCAP	198.879	-0.423513	0.210184	-2.01496	0.0439088	0.223821
PUM3	225.911	0.0802765	0.17223	0.466102	0.641143	0.8314
CPB2	1.27328	-0.31361	1.33021	-0.23576	0.813619	0.91724
CHRNA3	8.23394	-0.248878	0.537663	-0.462888	0.643445	0.831771
KCNN2	9.36468	0.644391	0.443177	1.45403	0.145939	0.407792
CNOT4	172.167	0.10545	0.0836892	1.26002	0.207661	0.484568
PSEN1	640.108	-0.0262407	0.0958603	-0.273739	0.784285	0.90424
CPOX	185.212	0.244178	0.136926	1.78328	0.0745408	0.293271
CLDND1	434.741	0.390318	0.195361	1.99793	0.0457246	0.227218
MOK	101.715	-0.0793713	0.263452	-0.301274	0.763206	0.894062
HSP90AA1	11616.3	0.420973	0.169917	2.47752	0.0132299	0.116123
RBL1	71.5401	0.363752	0.233934	1.55493	0.119962	0.370527
DLGAP4	937.284	0.164262	0.146412	1.12192	0.261898	0.543197
IGSF9B	28.7394	-0.473175	0.463101	-1.02175	0.306897	0.588374
CFHR2	0
CROCCP3	6.94951	-0.2242	0.61943	-0.361946	0.717393	0.870548
NDC80	80.1915	0.57569	0.375736	1.53217	0.125482	0.378148
AP4E1	83.58	-0.258508	0.125671	-2.05703	0.0396834	0.211872
RSBN1	215.189	0.0969237	0.148543	0.652496	0.514081	0.750639
MAGI3	87.9668	-0.114616	0.18645	-0.614728	0.538735	0.764674
CXCL2	12.5533	0.197	0.633983	0.310734	0.756003	0.890563
AFP	0.14126	-0.350734	2.68812	-0.130475	0.89619
COL4A4	24.0979	-0.629662	0.497456	-1.26576	0.205597	0.482658
TCF7	98.4944	0.213529	0.272451	0.783733	0.433197	0.692614
OSTM1	189.442	0.078266	0.162499	0.481641	0.630061	0.825086
CDH7	1.74476	0.434115	0.985686	0.440419	0.659634	0.840327
IMPG2	3.60089	-0.162052	0.391038	-0.414416	0.678569	0.850885
PCNP	975.252	0.0260861	0.13151	0.198359	0.842764	0.930083
EXD2	218.863	-0.124363	0.118122	-1.05284	0.292415	0.574859
ARG2	160.33	0.015826	0.267464	0.0591705	0.952816	0.981773
MEF2C	93.397	-0.76878	0.253068	-3.03784	0.00238283	0.0437451
PTPRC	58.6739	-0.485743	0.301721	-1.60991	0.107418	0.350799
CACNA1S	0.276756	-0.227773	1.99578	-0.114128	0.909137
PKP1	375.584	-0.996286	0.388923	-2.56165	0.0104175	0.101838
UBA5	358.916	0.152771	0.157235	0.971608	0.331246	0.610501
STK17B	285.617	0.235868	0.218977	1.07714	0.281419	0.563986
CDC14B	306.742	-0.141413	0.192241	-0.735599	0.461975	0.714537
ZNF510	113.416	0.0235908	0.156059	0.151166	0.879845	0.949056
LRP2	1.84463	-0.546738	0.702615	-0.778148	0.436481	0.695081
ZNF506	350.695	0.10654	0.137913	0.772515	0.439809	0.696877
JMJD4	251.426	0.121836	0.138744	0.878136	0.37987	0.650902
DUSP12	98.3268	0.0629064	0.170875	0.368142	0.712767	0.867885
AACS	207.217	-0.171427	0.139018	-1.23313	0.217527	0.497694
DELE1	464.729	-0.109393	0.12953	-0.844539	0.398368	0.667053
SLC13A1	0.00686595	0.599611	2.9359	0.204234	0.838171
CADPS2	119.03	-0.282847	0.242609	-1.16585	0.243674	0.52389
PCDHB4	10.2182	0.0754146	0.462771	0.162963	0.870547	0.943763
PCDHA6	1.46193	-0.937268	1.00322	-0.934257	0.350172	0.62616
PCDHGA2	3.41721	-0.0414161	0.422629	-0.0979964	0.921935	0.969615
HSPB11	144.599	-0.011734	0.144038	-0.081465	0.935072	0.974755
PHLPP1	359.393	0.181005	0.157668	1.14801	0.250964	0.531808
ATP8B1	2169.21	0.285376	0.193932	1.47153	0.141147	0.401078
IL12RB2	5.49632	-1.01632	0.493357	-2.06002	0.0393969	0.210742
SMARCD3	212.02	-0.295341	0.257395	-1.14743	0.251206	0.532027
WDR70	197.584	0.0557195	0.148473	0.375284	0.707449	0.865129
FYB1	89.6916	0.364981	0.369766	0.987058	0.323614	0.604116
MPP4	0.309021	0.889463	1.01893	0.872936	0.382698
STRADB	82.2392	0.11247	0.181648	0.619166	0.535807	0.762982
BZW1	1794.2	-0.352256	0.200027	-1.76104	0.0782317	0.300356
PGR	11.848	-1.78873	0.472753	-3.78365	0.000154544	0.00933262
C1QTNF3	61.6548	0.57046	0.283884	2.00948	0.0444858	0.224858
ME2	283.085	-0.0830303	0.114171	-0.727243	0.467077	0.717338
C5orf22	186.941	0.183809	0.175183	1.04924	0.294066	0.57703
CCNT2	773.838	0.310755	0.202842	1.53201	0.125521	0.378172
FAM135A	152.377	0.675866	0.20112	3.36051	0.000777975	0.0232644
COL19A1	2.77558	0.725549	0.788692	0.919939	0.357605	0.632691
EPB41L3	78.1718	-0.31892	0.358264	-0.890182	0.373368	0.645221
COBLL1	593.689	-0.0751775	0.183058	-0.410675	0.681311	0.852491
DLG3	431.83	0.302648	0.126357	2.39518	0.0166121	0.131736
KCNK2	2.79308	-1.77136	0.910101	-1.94633	0.0516146	0.242668
SERTAD4	56.2197	0.00468171	0.349916	0.0133795	0.989325	0.996413
TRAF5	284.287	0.17475	0.301509	0.579585	0.562195	0.780812
MRPL22	232.695	0.0953771	0.156554	0.609227	0.542374	0.766959
GEMIN5	139.042	-0.110288	0.131617	-0.83795	0.402059	0.669672
OPRK1	1.41926	-1.30191	1.2503	-1.04128	0.297747	0.580371
NFE2L1	1226.24	-0.202626	0.127385	-1.59066	0.111687	0.358238
SEMA5B	13.207	-0.260783	0.407116	-0.640562	0.521808	0.755164
GSK3B	683.377	0.241773	0.194054	1.2459	0.2128	0.491557
ITGB5	554.022	-0.611232	0.263957	-2.31565	0.0205774	0.148032
ERC1	217.788	-0.393186	0.221186	-1.77763	0.0754646	0.295315
XPO1	1605.89	0.400874	0.134436	2.9819	0.00286469	0.0487782
LINC01587	0.745098	-0.725753	0.596656	-1.21637	0.223845
RNF13	437.685	0.30001	0.150987	1.98699	0.0469231	0.230453
TRPM3	0.286972	-0.521431	1.83055	-0.28485	0.775759
PALB2	143.06	0.386612	0.16005	2.41557	0.0157108	0.127457
DOP1A	237.793	-0.00953494	0.206426	-0.0461907	0.963158	0.985202
LYRM2	337.387	-0.0714096	0.187076	-0.381715	0.702673	0.863294
BCKDHB	269.834	-0.0788821	0.225936	-0.349135	0.726988	0.876133
KAT6A	380.817	-0.0271026	0.145349	-0.186466	0.852079	0.934899
TUT7	300.939	0.274955	0.166151	1.65485	0.0979559	0.334593
ULK2	165.366	0.139392	0.173396	0.803895	0.421458	0.6847
GRHL2	892.048	0.342843	0.156866	2.18558	0.0288461	0.178911
TNPO1	619.171	0.0584422	0.189886	0.307774	0.758254	0.891154
PLOD1	660.917	-0.0184193	0.152037	-0.12115	0.903572	0.961076
P2RX5	5.56165	0.372125	0.569044	0.653948	0.513145	0.750184
ITGAE	118.605	0.00362067	0.139241	0.0260028	0.979255	0.992425
DIS3	494.182	0.170954	0.145892	1.17179	0.241282	0.521866
PIBF1	182.197	0.233486	0.201291	1.15994	0.246073	0.526484
TDRD3	171.296	0.413729	0.151208	2.73616	0.00621615	0.0758622
NUFIP1	79.633	-0.00953435	0.148785	-0.0640816	0.948905	0.980396
PDS5B	194.295	-0.216676	0.163626	-1.32422	0.185431	0.459361
OXCT1	54.9483	-0.702621	0.361035	-1.94613	0.0516391	0.242671
RRAGB	145.929	0.213435	0.216591	0.985433	0.324412	0.604656
EPYC	0.270601	0.506898	2.38732	0.21233	0.83185
CYLD	269.914	-0.410359	0.151641	-2.70613	0.00680726	0.079741
SLC27A5	66.0076	0.118769	0.235623	0.504065	0.614216	0.815594
ZNF324	103.443	-0.0707798	0.135751	-0.521394	0.602092	0.806984
ZNF671	54.7716	-0.51294	0.354484	-1.447	0.147896	0.410172
ZNF416	40.5217	-0.202548	0.141022	-1.43629	0.150921	0.414198
ZNF586	122.034	-0.0288345	0.143098	-0.201502	0.840306	0.928691
ZNF446	208.383	0.0552856	0.156221	0.353893	0.723419	0.874705
ZNF264	270.735	0.0754339	0.202745	0.372064	0.709845	0.866138
RPS5	5459.93	-0.238195	0.132904	-1.79223	0.0730969	0.290607
FAT1	1678.88	0.356167	0.202553	1.75839	0.0786811	0.301012
YTHDC1	855.977	0.110584	0.100315	1.10237	0.270301	0.552848
CHMP2B	603.814	0.00930544	0.196184	0.0474323	0.962169	0.985015
SMAP2	282.673	-0.202491	0.107805	-1.87831	0.0603383	0.264872
PPIE	418.109	0.0157888	0.0818044	0.193007	0.846954	0.932196
ZMPSTE24	467.477	0.0566484	0.175257	0.323231	0.74652	0.885987
STARD7	919.983	-0.237222	0.126732	-1.87184	0.0612284	0.266844
NOA1	304.76	-0.160614	0.161227	-0.9962	0.319153	0.600689
REST	340.737	-0.0869433	0.131161	-0.662877	0.507409	0.746248
HAL	3.39739	0.41122	0.400751	1.02612	0.304833	0.586893
SSH1	422.289	-0.11868	0.160939	-0.737422	0.460866	0.713682
GSTP1	6610.7	-0.281317	0.154265	-1.8236	0.0682122	0.280271
APLP2	4445.77	-0.101047	0.157818	-0.640274	0.521994	0.755321
FAM234B	140.431	0.422022	0.288687	1.46187	0.143778	0.404924
SLCO1A2	8.0227	-0.249099	1.01077	-0.246446	0.805337	0.913929
WBP11	583.465	-0.0578197	0.0984257	-0.587445	0.556905	0.777482
EIF3I	2301.59	0.144991	0.125721	1.15328	0.248794	0.529541
NKAIN1	2.20078	-0.856566	0.582144	-1.4714	0.141183	0.401078
COL16A1	174.211	-0.816365	0.388609	-2.10074	0.0356642	0.19989
TXLNA	593.772	0.0315587	0.143464	0.219976	0.82589	0.923045
APOB	0.10879	0.612744	1.44781	0.423221	0.672134
NCOA1	359.906	-0.0665098	0.114112	-0.582845	0.559997	0.779278
AGBL5	259.957	-0.166187	0.114027	-1.45743	0.144997	0.406678
EFR3B	9.60836	-0.179647	0.33634	-0.534125	0.593255	0.801284
KIF3C	146.373	-0.190122	0.236572	-0.803654	0.421597	0.684868
RAB10	1693.38	0.089557	0.13318	0.672451	0.501297	0.742454
GCKR	2.71292	1.73484	0.703649	2.46548	0.0136828	0.118057
HADHA	1411.23	-0.421471	0.100384	-4.19858	2.68589e-05	0.00329084
MAPRE3	189.949	-0.255146	0.182882	-1.39513	0.162975	0.430236
CAD	417.084	0.0519951	0.187542	0.277246	0.781591	0.903149
CD59	2431.58	-0.494675	0.215794	-2.29235	0.0218856	0.153441
CD82	316.662	-0.221234	0.309112	-0.715708	0.474172	0.722446
BCORL1	118.068	-0.12264	0.209083	-0.586561	0.557499	0.777722
ATRX	735.002	0.398892	0.167133	2.38667	0.0170019	0.133587
AK6	152.356	0.396633	0.151543	2.6173	0.00886281	0.0928838
FCN1	7.98197	-1.44182	0.498749	-2.89087	0.00384178	0.05684
MYNN	237.654	0.232991	0.156518	1.4886	0.136594	0.394677
MECOM	1730.15	0.346076	0.191556	1.80666	0.0708151	0.285972
SCAMP1	501.451	0.102872	0.216355	0.475476	0.634448	0.827847
PREP	525.931	0.0362698	0.148175	0.244776	0.80663	0.914253
HACE1	119.686	0.386197	0.201528	1.91634	0.0553214	0.252663
SEH1L	302.745	0.163825	0.141385	1.15872	0.246572	0.527024
WDR47	94.2328	-0.127389	0.151069	-0.84325	0.399089	0.667431
WDFY1	414.16	-0.229443	0.14551	-1.57682	0.114838	0.363204
OVGP1	131.75	0.967048	0.275773	3.50668	0.000453738	0.0168364
SLC25A24	404.91	-0.262928	0.19888	-1.32204	0.186155	0.459874
MAP3K4	257.148	0.10022	0.193712	0.517368	0.6049	0.808745
PILRA	11.5105	-0.194516	0.333995	-0.582392	0.560303	0.779534
IGSF9	401.968	0.219251	0.303446	0.722538	0.469964	0.719301
ABCB1	39.9631	-0.935726	0.324517	-2.88344	0.00393358	0.0575192
ZNF213	276.817	0.113223	0.158082	0.71623	0.473849	0.722325
AKR1B1	663.094	0.183539	0.278727	0.658488	0.510225	0.748128
CPNE3	970.299	0.269238	0.177333	1.51826	0.128948	0.383459
RRN3	506.721	-0.0263085	0.0938852	-0.28022	0.779308	0.90183
CTTN	3461.31	0.416189	0.179261	2.32169	0.0202498	0.146783
WNT11	10.0347	-1.91702	0.588707	-3.25633	0.00112864	0.0289072
MTIF2	322.525	0.139344	0.114987	1.21183	0.225577	0.505901
DDHD2	262.573	0.315397	0.22033	1.43148	0.152293	0.416482
TTC39A	186.049	0.0100617	0.203849	0.0493586	0.960633	0.984301
EPS15	507.893	0.265502	0.125659	2.11288	0.034611	0.197713
ORC1	21.5592	-0.0826519	0.335084	-0.246661	0.805171	0.913891
MGST2	909.903	0.0365698	0.152483	0.239829	0.810463	0.915756
CHERP	674.736	-0.048012	0.0850317	-0.564636	0.572321	0.787626
ATG16L1	192.975	0.108718	0.110074	0.987683	0.323308	0.603847
USP40	809.266	0.206518	0.221102	0.93404	0.350283	0.626177
POMGNT1	768.68	0.370932	0.161903	2.29107	0.0219593	0.153667
RAD54L	35.9213	0.567525	0.32827	1.72883	0.0838387	0.311032
MAST2	499.031	0.544822	0.269805	2.01932	0.0434538	0.222347
DNAJA1	1275.8	-0.189561	0.178018	-1.06484	0.286948	0.569074
B4GALT1	1118.62	-0.0878535	0.204764	-0.429048	0.667889	0.844565
CHMP5	537.814	0.0692896	0.127886	0.541807	0.587951	0.79839
NFX1	365.35	-0.190095	0.1262	-1.50629	0.131992	0.387307
AQP6	0.247815	-0.188629	1.10937	-0.170034	0.864984
DIMT1	227.166	0.0512231	0.130833	0.391516	0.695416	0.859706
IPO11	111.266	0.123989	0.170798	0.725936	0.467878	0.717834
FOLH1	20.2886	0.0933127	0.317742	0.293675	0.769006	0.897185
EIF2AK1	1264.37	0.0516703	0.135194	0.382194	0.702318	0.863293
NME8	1.74018	-1.05904	0.781439	-1.35524	0.175341	0.446482
EPDR1	40.5104	-0.859906	0.337349	-2.54901	0.0108029	0.103625
SNX10	69.7808	0.712628	0.314703	2.26444	0.0235469	0.16069
SEPHS1	469.666	-0.0843384	0.12987	-0.649405	0.516076	0.751728
MRPL28	464.771	-0.103686	0.141678	-0.731845	0.464263	0.715537
HBQ1	0.796339	-1.75596	1.28557	-1.3659	0.17197
ITPKC	633.739	0.138022	0.166415	0.829384	0.406887	0.673644
CEACAM6	459.439	1.32335	0.884688	1.49584	0.134697	0.392277
FAT2	425.998	-0.317689	0.385746	-0.823571	0.410183	0.675391
RBM22	412.521	0.0156847	0.11296	0.138852	0.889567	0.95353
TMED2	1727.79	-0.32393	0.22471	-1.44155	0.14943	0.412368
ERO1B	125.28	0.273339	0.17995	1.51898	0.128768	0.38316
ZFAND6	502.265	-0.0251	0.138038	-0.181834	0.855713	0.936804
HSD17B2	1358.31	-0.228598	0.257343	-0.888299	0.37438	0.646289
TXLNG	184.058	0.0649542	0.136708	0.47513	0.634695	0.828057
PPEF1	1.75558	1.20726	0.586005	2.06014	0.0393848	0.210742
LAT2	26.1416	-0.219595	0.244424	-0.898418	0.368963	0.641637
HUWE1	1249.73	0.00414421	0.0991175	0.0418111	0.966649	0.98663
ZW10	90.1074	-0.141806	0.132469	-1.07049	0.2844	0.566821
ALG9	213.342	0.339234	0.211373	1.60491	0.108514	0.352543
MYBPC2	0.764902	-1.66953	0.852435	-1.95854	0.050167
NOX4	12.7001	-0.29677	0.424585	-0.698965	0.484574	0.730584
ACOX3	282.091	0.516961	0.202532	2.55249	0.0106956	0.102988
MTMR2	272.549	0.171847	0.150712	1.14023	0.254189	0.535283
PPP1R15A	1712.2	0.0525136	0.262048	0.200397	0.84117	0.929123
HSD17B14	205.389	0.585754	0.297825	1.96678	0.0492092	0.237155
TRIP6	915.969	-0.295387	0.118516	-2.49238	0.0126889	0.112922
ACHE	48.0293	-0.62853	0.418708	-1.50112	0.133325	0.389559
FTL	11440.2	-0.17043	0.146038	-1.16702	0.243201	0.523533
SRRT	1611.48	0.465426	0.190737	2.44015	0.0146812	0.122766
BAX	518.99	-0.0161963	0.178292	-0.0908413	0.927619	0.972301
NLK	229.621	0.499466	0.134436	3.71528	0.00020298	0.0106223
PIGS	294.263	-0.397056	0.188676	-2.10443	0.0353405	0.199252
ADAMTS2	38.1455	-0.131289	0.361737	-0.362939	0.71665	0.870018
TMPRSS11E	43.0326	-0.674886	0.568149	-1.18787	0.234885	0.515589
ATXN7L3	898.615	0.0643896	0.1258	0.511842	0.608761	0.811766
PGS1	291.134	0.117421	0.12757	0.920443	0.357341	0.632691
PSMC5	1389.09	0.0638185	0.107903	0.591441	0.554225	0.77552
UIMC1	166.503	0.108235	0.174164	0.621451	0.534303	0.762398
CETP	4.63723	0.151839	0.387693	0.391647	0.695319	0.859685
MMP2	1271.61	-0.742602	0.290192	-2.559	0.0104973	0.1021
MT3	0.778756	0.859025	1.20579	0.712418	0.476206
LPCAT2	286.447	-0.123771	0.254564	-0.486206	0.626821	0.823134
GNAO1	19.5234	-0.502707	0.527236	-0.953477	0.340349	0.618347
OGFOD1	309.874	-0.159629	0.186773	-0.854671	0.392733	0.662439
SH3BP2	990.467	0.0882691	0.216377	0.407941	0.683317	0.853615
NOP14	523.317	-0.03163	0.156786	-0.20174	0.84012	0.928691
ADD1	2145.32	-0.0486352	0.189317	-0.256898	0.797258	0.910274
L2HGDH	84.319	-0.0239542	0.1876	-0.127687	0.898396	0.958681
TXNDC16	54.286	-0.382711	0.333745	-1.14672	0.251498	0.532178
RTRAF	923.282	0.00650234	0.149447	0.0435093	0.965296	0.986084
NID2	27.2059	-0.114009	0.398363	-0.286194	0.77473	0.89935
GMCL1	276.942	0.0323308	0.158398	0.204112	0.838266	0.928311
SF3B2	1383.75	-0.0448975	0.0811403	-0.553332	0.580036	0.793179
KLHL42	234.455	0.36385	0.149161	2.43931	0.0147153	0.122847
GNAS	15946.1	0.324989	0.163446	1.98836	0.0467717	0.230248
DNM1L	815.048	0.485209	0.152118	3.18969	0.00142424	0.0332807
PTHLH	7.37457	0.839301	0.46998	1.78582	0.0741279	0.292472
PHACTR3	18.0109	-0.0845755	0.442898	-0.190959	0.848557	0.933214
ERGIC2	464.658	0.223425	0.224458	0.995398	0.319543	0.601042
TFAP2C	144.686	0.0925213	0.184261	0.502122	0.615582	0.816282
AURKA	95.1043	0.18126	0.305722	0.59289	0.553255	0.774822
CASS4	4.00325	0.0363782	0.366839	0.0991667	0.921006	0.969114
PIR	351.555	0.09985	0.283738	0.351909	0.724907	0.875086
AAMDC	100.592	-0.596364	0.204456	-2.91683	0.00353607	0.0543477
RFX2	151.465	0.26695	0.252057	1.05908	0.289562	0.571937
METTL2A	194.06	-0.130833	0.183929	-0.711324	0.476883	0.724333
SULT2B1	25.1743	0.64011	0.52536	1.21842	0.223064	0.503634
ALG6	148.452	0.503299	0.146221	3.44204	0.000577352	0.0190714
CNOT3	685.291	0.308398	0.154623	1.99452	0.0460952	0.228201
GP6	3.41028	0.0597016	0.495293	0.120538	0.904057	0.961102
PTPN4	153.293	-0.368371	0.198006	-1.8604	0.0628287	0.269538
DDX18	555.924	-0.0286104	0.124251	-0.230264	0.817887	0.91949
KHSRP	2338.09	-0.051778	0.116039	-0.446213	0.655443	0.83829
GNA11	801.087	-0.0681409	0.150382	-0.45312	0.650462	0.835463
ASAP3	207.791	0.0145942	0.257222	0.0567377	0.954754	0.982613
EDEM2	254.092	0.0281493	0.0965042	0.29169	0.770524	0.897902
DNMT3B	93.5239	0.432853	0.252431	1.71474	0.0863932	0.315878
REM1	10.2881	-0.569341	0.437212	-1.30221	0.192845	0.468383
TPX2	259.524	-0.0961261	0.440536	-0.218203	0.827271	0.923838
FER1L4	6163.65	0.976027	0.340783	2.86407	0.00418239	0.0596626
PDRG1	188.9	-0.153386	0.1655	-0.926799	0.354031	0.629424
EPB41L1	1216.13	0.0136156	0.178078	0.0764586	0.939054	0.976474
SLC15A1	130.67	0.238529	0.326069	0.731528	0.464457	0.715537
DOCK9	358.228	-0.0490551	0.165512	-0.296384	0.766937	0.895923
ANKRD10	920.64	0.509064	0.220619	2.30744	0.0210303	0.149762
TGDS	82.9833	0.29767	0.135932	2.18985	0.0285352	0.178015
DOCK3	34.8306	0.926348	0.483334	1.91658	0.0552913	0.252663
C3orf18	33.4074	-0.0904442	0.268424	-0.336946	0.736158	0.880569
COQ9	479.056	0.0696942	0.132664	0.525343	0.599345	0.805325
TMEM40	446.496	0.69058	0.291887	2.36592	0.0179854	0.137773
KIF9	46.0046	-0.229725	0.213801	-1.07448	0.282606	0.565108
ARHGAP28	40.0527	-0.897952	0.400905	-2.23981	0.0251031	0.166587
CRLS1	479.335	0.456208	0.133071	3.42831	0.000607343	0.0195274
DEFB127	0
PPP1R13B	604.097	0.00691315	0.219959	0.0314293	0.974927	0.990668
ATRN	505.905	-0.160136	0.158222	-1.0121	0.311491	0.592933
SMOX	105.569	-0.222962	0.225479	-0.988839	0.322742	0.60344
SIGLEC1	39.2042	-0.16174	0.382714	-0.422612	0.672578	0.847443
FKBP1A	2290.54	-0.164251	0.121191	-1.35531	0.175317	0.446482
NSFL1C	655.756	-0.0302019	0.145053	-0.208212	0.835063	0.926843
SLC4A11	795.358	0.793484	0.380785	2.08381	0.0371771	0.204034
DNAAF9	355.18	0.213906	0.226536	0.944247	0.345044	0.622344
ZNF343	99.3051	0.106752	0.159323	0.670035	0.502835	0.742892
EBF4	456.761	0.151976	0.341387	0.445172	0.656196	0.838427
CPXM1	57.4231	-1.8452	0.386783	-4.77063	1.83648e-06	0.00059944
MAVS	1303.95	0.500703	0.20915	2.39399	0.016666	0.132026
LZTS3	265.887	-0.249535	0.234029	-1.06626	0.286307	0.568305
F11	0.14551	0.929145	2.9348	0.316596	0.75155
XRN2	549.663	-0.302957	0.152726	-1.98366	0.0472938	0.231565
KIZ	202.42	-0.0355949	0.232007	-0.153422	0.878066	0.947765
DYNLL1	1693.76	0.0406238	0.143255	0.283576	0.776735	0.900443
TESC	995.107	-0.0764298	0.379097	-0.20161	0.840221	0.928691
SNX5	803.055	0.440365	0.121494	3.62457	0.000289441	0.0129932
RPL6	15987.6	0.24083	0.18944	1.27127	0.203631	0.480226
SIRPG	10.211	0.0444682	0.4802	0.0926035	0.926219	0.971573
MAPKAPK5	355.332	0.377601	0.21579	1.74986	0.0801431	0.30459
P2RX7	9.80443	-0.578274	0.411567	-1.40505	0.160005	0.426418
ESF1	188.999	0.421323	0.129615	3.25058	0.0011517	0.029299
RBBP9	196.106	-0.196622	0.157242	-1.25044	0.211139	0.489008
ANAPC5	1013.92	0.294694	0.157941	1.86586	0.0620616	0.268701
SLC23A2	1342.58	0.51418	0.239844	2.14381	0.0320484	0.190208
SLC8B1	489.044	0.374388	0.169896	2.20363	0.0275505	0.174643
TMEM230	1231.28	0.0794255	0.116122	0.683984	0.493985	0.737283
DZANK1	53.701	0.554828	0.233399	2.37717	0.0174462	0.135366
KDM2B	374.087	-0.0407443	0.170111	-0.239516	0.810705	0.915756
CFAP61	0.45054	-0.0380488	0.723754	-0.0525714	0.958073
LHX5	10.5557	1.37494	0.47848	2.87356	0.00405873	0.0588135
TASP1	58.1089	0.0132257	0.166484	0.0794415	0.936681	0.975482
OAS1	1147.74	0.335335	0.211861	1.5828	0.113467	0.3613
GCN1	1383.18	0.366135	0.197105	1.85756	0.0632319	0.270484
RPLP0	21049.6	-0.0778949	0.141307	-0.551247	0.581464	0.794152
PXN	1825.04	0.192711	0.164595	1.17081	0.241673	0.522121
SIRT4	5.06217	-0.731052	0.392282	-1.86359	0.0623797	0.26899
RPH3A	0.541785	-0.990604	1.01957	-0.97159	0.331255
KIF16B	299.41	0.398308	0.266169	1.49645	0.134537	0.392029
TRMT6	164.836	0.267564	0.120614	2.21835	0.0265308	0.171749
CHGB	3.52847	-3.1423	0.707123	-4.44378	8.83921e-06	0.00161436
PEBP1	4128.26	0.199757	0.151315	1.32015	0.186786	0.46044
TBX5	6.17302	0.873873	0.604699	1.44514	0.148419	0.41092
BRAP	290.393	0.327896	0.141945	2.31002	0.0208869	0.149033
ERP29	1016.49	-0.198028	0.182939	-1.08248	0.27904	0.562246
NOS1	0.369773	-0.141662	1.37826	-0.102783	0.918135
FUS	1839.41	0.209849	0.20323	1.03257	0.301805	0.583961
IGBP1	760.165	-0.258396	0.132129	-1.95563	0.0505087	0.239757
FXYD5	958.687	0.253288	0.328664	0.770661	0.440908	0.697843
ZNF302	310.488	0.638001	0.222417	2.86849	0.00412434	0.0590093
GRAMD1A	789.518	0.25475	0.216583	1.17623	0.239505	0.520115
FXYD3	5041.21	0.340301	0.170578	1.99499	0.0460437	0.228179
HEPH	26.121	-0.733098	0.367695	-1.99376	0.0461779	0.228434
CDIP1	276.152	-1.0005	0.288013	-3.4738	0.000513137	0.0180989
CMTM1	5.89178	0.0844032	0.39735	0.212415	0.831783	0.925677
KCNH4	40.753	-0.840208	0.352104	-2.38625	0.0170212	0.133603
GANAB	1801.58	-0.155787	0.126029	-1.23612	0.216415	0.495921
GMIP	390.055	0.0441626	0.155812	0.283436	0.776843	0.900472
RBM41	257.06	0.465886	0.175146	2.65999	0.0078142	0.0864804
BIRC5	184.168	-0.0561287	0.415345	-0.135138	0.892503	0.955185
LAG3	27.4741	0.0595114	0.414869	0.143446	0.885938	0.952193
MLF2	1422.99	-0.0841772	0.105502	-0.797872	0.424945	0.687061
OTUB2	34.5479	0.0159187	0.190265	0.0836659	0.933322	0.974292
DDX24	661.806	-0.352388	0.122491	-2.87686	0.00401651	0.0583774
ZBTB25	129.771	0.311785	0.181663	1.71628	0.0861104	0.315389
NECAP1	209.522	0.080508	0.112706	0.714319	0.47503	0.723048
ARHGAP4	455.925	0.653753	0.400346	1.63297	0.102476	0.342855
ANKRD24	81.1142	0.125602	0.393077	0.319535	0.749321	0.887289
DHX32	310.231	0.143267	0.116595	1.22875	0.219164	0.499155
RCOR1	295.352	-0.196596	0.138735	-1.41706	0.156466	0.422376
GPATCH2L	211.943	-0.29629	0.195479	-1.51571	0.129593	0.384545
LTBP4	1596.16	-0.636729	0.312826	-2.03541	0.0418097	0.2185
BLVRB	330.597	0.170829	0.163849	1.0426	0.297132	0.579755
SLC9A1	1241.62	0.287276	0.180928	1.58779	0.112334	0.359311
SPTLC1	531.732	-0.166725	0.164544	-1.01325	0.310939	0.592115
PAPOLA	1596.59	0.297385	0.140929	2.11017	0.0348436	0.198174
CCNK	564.688	0.0241157	0.113346	0.212761	0.831514	0.925484
PCBP4	633.815	0.600453	0.254791	2.35665	0.0184408	0.139487
RGS1	104.177	-0.542396	0.339196	-1.59906	0.109807	0.354533
YPEL3	1527.68	0.292264	0.195215	1.49714	0.134357	0.391662
MRPS33	291.556	-0.153139	0.163305	-0.937753	0.348371	0.624668
NDUFB2	569.376	-0.388458	0.155269	-2.50184	0.0123548	0.111219
NUDC	859.487	-0.351149	0.123795	-2.83654	0.00456058	0.0633242
MAEA	862.213	0.177328	0.0969838	1.82843	0.0674857	0.278855
ICAM1	117.977	-0.568781	0.315898	-1.80052	0.0717786	0.288042
STRN4	1072.43	0.147895	0.142897	1.03498	0.30068	0.582792
IRAK3	65.15	-0.471711	0.298904	-1.57814	0.114534	0.362742
LYZ	217.472	-0.7879	0.392023	-2.00983	0.0444491	0.224849
SI	0	0	0	0	1
MUL1	223.591	-0.285934	0.161325	-1.77241	0.0763268	0.29689
TFAP4	184.657	0.187785	0.169109	1.11044	0.26681	0.549015
PDCD7	258.482	-0.15513	0.131086	-1.18342	0.236644	0.517462
SPG21	829.033	0.0959602	0.104695	0.91657	0.359368	0.633881
FETUB	0.00572774	0.579029	2.93578	0.197232	0.843646
DNAJB11	490.205	0.407382	0.120658	3.37635	0.000734541	0.0223468
P3H2	130.457	-0.0762978	0.331459	-0.230188	0.817946	0.919492
THPO	0.305637	-0.435038	0.935853	-0.464857	0.642034
CHRD	31.6541	-0.176911	0.410034	-0.431456	0.666137	0.84389
FLT3LG	83.1716	-0.198022	0.242169	-0.817704	0.413526	0.677934
RAB11FIP3	513.583	0.180933	0.207255	0.872994	0.382666	0.653373
GNPTG	836.722	0.142061	0.143429	0.990462	0.321948	0.602742
ZNF268	235.525	-0.0959686	0.182626	-0.525491	0.599242	0.805261
GOLGA3	815.185	0.172084	0.116593	1.47594	0.139961	0.399058
PABPC4	3285.72	0.598981	0.193463	3.09609	0.00196088	0.0397083
CD209	10.7656	-1.092	0.474344	-2.30213	0.0213278	0.150838
CERS4	134.689	-1.06359	0.437979	-2.42841	0.0151653	0.125076
MCOLN1	319.168	0.442876	0.223215	1.98408	0.0472469	0.231404
USP48	521.706	0.0833511	0.116334	0.716481	0.473694	0.722317
EFNB1	1579.99	-0.424691	0.213171	-1.99225	0.0463436	0.228893
PDPR	340.251	0.225558	0.19146	1.1781	0.238758	0.519313
AARS1	624.218	-0.127092	0.123241	-1.03125	0.302423	0.584511
GLG1	926.479	-0.284392	0.145772	-1.95093	0.0510648	0.241386
KIF4A	76.4198	0.44212	0.444711	0.994173	0.320139	0.601193
TNRC6A	924.024	0.602601	0.256683	2.34764	0.0188927	0.141108
PLEKHG2	238.095	0.402514	0.262988	1.53054	0.125882	0.378545
DLL3	2.66772	-0.466696	0.559542	-0.834068	0.404242	0.671705
NAT14	151.998	0.135094	0.247629	0.545552	0.585374	0.797101
PITPNM2	107.646	0.128943	0.243653	0.52921	0.59666	0.803924
EXOC1	513.216	0.230745	0.169224	1.36355	0.172709	0.443003
RBM27	283.743	-0.0562739	0.159806	-0.352139	0.724734	0.875081
POU4F3	1.26397	0.937133	0.546192	1.71576	0.0862066	0.315681
OSBPL8	367.59	-0.0237459	0.196132	-0.121071	0.903635	0.961076
DTX2	566.217	0.295329	0.204636	1.44319	0.148966	0.411888
NLRC4	2.68473	-0.0246824	0.437984	-0.0563546	0.955059	0.982749
PUS7	129.359	0.431651	0.182716	2.36242	0.0181563	0.138457
LAMB4	4.00022	-0.149902	0.630924	-0.237592	0.812198	0.916465
NRCAM	8.12751	0.181488	0.403114	0.450215	0.652555	0.836775
LAMB1	1892.9	0.374971	0.224749	1.66839	0.0952374	0.330533
SLC26A4	1.56755	0.200916	0.504179	0.398503	0.69026	0.85767
SLC26A3	0.119471	0.4797	2.93528	0.163426	0.870183
DLD	546.871	-0.38076	0.171002	-2.22663	0.0259717	0.169547
WDR7	98.6769	-0.160453	0.169848	-0.944683	0.344821	0.622176
TXNL1	581.806	-0.0606978	0.1366	-0.444348	0.656791	0.838921
IL5RA	0.575281	-0.823171	1.02542	-0.802761	0.422113
ABCC6	7.86126	-0.639186	0.629297	-1.01571	0.309765	0.590945
CMTM6	1377.25	0.198927	0.157225	1.26524	0.205786	0.48281
ITGA6	1441.46	-0.759864	0.218428	-3.47878	0.000503705	0.0178995
RAPGEF4	72.2991	-0.340827	0.252317	-1.35079	0.176763	0.448143
MAP3K20	161.804	-0.412171	0.191181	-2.15592	0.0310903	0.186988
SMPX	0.0934761	-0.221355	2.50522	-0.0883577	0.929592
FH	385.333	0.0366507	0.107635	0.340509	0.733473	0.879583
SEL1L3	550.313	-0.323144	0.221037	-1.46195	0.143756	0.404924
TF	37.115	1.62921	0.482658	3.37549	0.000736848	0.0223468
CDV3	695.889	-0.0327569	0.143603	-0.228108	0.819562	0.919801
MYO15A	20.5673	0.64416	0.396897	1.62299	0.104591	0.345907
ALKBH5	524.622	-0.156796	0.139698	-1.12239	0.261695	0.542941
APOH	0.162866	1.55936	2.66317	0.585528	0.558193
NLRP1	829.723	0.44506	0.354176	1.25661	0.208896	0.486213
PITPNM3	67.719	0.684468	0.377219	1.81451	0.0695989	0.283346
SPAG7	403.16	-0.0365501	0.131725	-0.277472	0.781418	0.903111
ORC6	114.188	1.04188	0.2301	4.52797	5.9554e-06	0.00127685
ZFHX4	22.4351	-1.7427	0.538332	-3.23721	0.00120704	0.0300324
SLC17A6	0.00501721	0.444064	2.93583	0.151257	0.879773
CPA1	0.282138	-1.34417	1.17865	-1.14044	0.254104
ZC3HC1	107.934	-0.0381032	0.120494	-0.316226	0.751831	0.888431
ESR1	13.4155	-1.01475	0.439184	-2.31053	0.0208588	0.148998
RGS17	44.4345	0.589496	0.371302	1.58765	0.112366	0.359311
ANGPT2	132.021	0.383122	0.24166	1.58537	0.112881	0.360031
TMEM101	238.706	-0.184693	0.152777	-1.2089	0.226701	0.506946
CD200	40.8987	-0.7232	0.306661	-2.3583	0.0183586	0.139088
CCDC80	70.6649	-1.85593	0.375179	-4.94678	7.54507e-07	0.000322895
CMA1	0.689617	-0.969668	1.33323	-0.727308	0.467037
PSME1	1537.68	-0.21522	0.137731	-1.56262	0.118143	0.367919
PPP2R3C	115.516	0.11969	0.176587	0.677792	0.497904	0.740549
HAUS4	130.674	-0.344929	0.189213	-1.82297	0.0683076	0.280484
JPH4	31.2661	-1.00017	0.358498	-2.78988	0.00527269	0.0685627
MYH7	0.130534	0.591442	1.74121	0.339674	0.734102
CEBPE	0.234811	-1.06831	1.55352	-0.687669	0.491661
SLC7A8	570.031	-0.382668	0.249814	-1.53181	0.125569	0.378231
OSGEP	279.105	-0.00712506	0.181904	-0.0391693	0.968755	0.987837
SLC22A17	236.352	-0.00563084	0.259211	-0.021723	0.982669	0.993398
RNF31	699.18	0.255088	0.246153	1.0363	0.300063	0.582389
SCFD1	333.004	0.0952061	0.1263	0.753806	0.450965	0.706245
G2E3	142.724	0.158437	0.187157	0.846549	0.397246	0.665811
HECTD1	889.417	0.233373	0.128149	1.8211	0.0685909	0.281048
HNRNPC	4009.49	-0.00516855	0.111974	-0.0461585	0.963184	0.985202
RPGRIP1	5.31113	0.0593877	0.427505	0.138917	0.889516	0.95353
SUPT16H	761.174	-0.0213872	0.0749355	-0.285407	0.775332	0.899804
TOX4	471.104	-0.0491761	0.121521	-0.404672	0.685719	0.855172
GEMIN2	41.04	-0.274494	0.150271	-1.82666	0.0677511	0.27939
TGM1	18.122	0.188218	0.358543	0.524952	0.599616	0.805395
TINF2	241.411	-0.293372	0.126378	-2.32138	0.0202663	0.146783
DAZL	0.0315389	0.340489	2.93556	0.115988	0.907662
TBL1Y	5.62708	-1.11205	0.717514	-1.54986	0.121175	0.372301
SEMA6A	676.126	0.371123	0.241214	1.53856	0.123911	0.376385
TRPM7	375.017	0.151556	0.130052	1.16535	0.243878	0.52389
TYRO3	122.882	0.289769	0.189448	1.52955	0.126129	0.378761
WDR76	39.1928	0.280571	0.33836	0.829208	0.406987	0.673653
CAPN3	193.618	0.259383	0.401526	0.645994	0.518283	0.75316
SNAP23	665.373	0.212946	0.114764	1.85551	0.0635241	0.271012
TBX15	20.0896	0.547654	0.514549	1.06434	0.287175	0.569325
PHGDH	390.384	-0.284305	0.319043	-0.891118	0.372866	0.644872
COL9A3	71.9032	0.340693	0.371324	0.917509	0.358876	0.633396
EZR	4533.24	-0.180091	0.122357	-1.47185	0.141062	0.400933
MYL6	3839.26	-0.340274	0.141038	-2.41265	0.0158371	0.128088
AGO1	291.367	-0.156086	0.138389	-1.12787	0.259373	0.540644
TEKT2	5.31514	-0.0650885	0.557989	-0.116648	0.907139	0.962068
CLSPN	44.7926	0.469038	0.367699	1.2756	0.202096	0.479256
RFFL	278.519	-0.0969785	0.173091	-0.560275	0.575292	0.789775
UNC13D	884.092	0.117167	0.350773	0.334025	0.73836	0.881492
MFSD11	166.041	0.118563	0.161431	0.734453	0.462673	0.714846
DPYSL2	125.588	-0.782424	0.262781	-2.97748	0.00290632	0.0491396
TGFB2	14.4538	-0.0940016	0.425168	-0.221093	0.82502	0.922484
GPATCH2	169.45	0.313927	0.139631	2.24826	0.0245595	0.164396
NUP50	716.3	0.0714186	0.121569	0.587472	0.556887	0.777482
CDC45	46.9439	0.85667	0.399816	2.14266	0.0321402	0.190507
COMT	2594.62	0.294084	0.143032	2.05607	0.0397755	0.21207
ADA2	371.692	-0.518312	0.396891	-1.30593	0.191577	0.466598
VNN3P	0.907974	-0.801223	0.972982	-0.823471	0.41024	0.675391
ECHDC1	513.123	0.0356428	0.14664	0.243064	0.807956	0.914849
LRRFIP2	243.589	0.111621	0.120405	0.927047	0.353902	0.62937
SEC22C	151.532	-0.219576	0.161975	-1.35562	0.17522	0.446407
XYLB	41.5499	0.191124	0.239972	0.796445	0.425773	0.687477
[truncated: 37,953 more rows]
