# Supplementary material for: Genomic subtypes of non-muscle-invasive bladder cancer: guiding immunotherapy decision-making for patients exposed to aristolochic acid
Source: Mol Med. 2025 Apr 17;31:140. doi: 10.1186/s10020-025-01199-1 (PMC12004710; doi:10.1186/s10020-025-01199-1)
Supplement: Supplementary file 8 — Additional file 8 [file 10020_2025_1199_MOESM8_ESM.xlsx]

## Sheet: Sheet1
row	baseMean	log2FoldChange	lfcSE	stat	pvalue	padj
TSPAN6	1500.16	-0.203124	0.379706	-0.53495	0.592684	0.940753
TNMD	0.200705	-0.439277	2.64401	-0.166141	0.868046
DPM1	261.091	-0.135569	0.258487	-0.524472	0.59995	0.941748
SCYL3	219.115	-0.166758	0.292702	-0.56972	0.568867	0.935115
C1orf112	68.6866	0.266189	0.377213	0.705674	0.480391	0.914828
FGR	114.976	0.237661	0.509961	0.466037	0.641189	0.949067
CFH	1009.15	0.0276605	0.502224	0.0550761	0.956078	0.996596
FUCA2	469.597	0.157556	0.245566	0.641602	0.521131	0.926509
GCLC	1287.21	-0.526194	0.36055	-1.45942	0.144449	0.769925
NFYA	409.165	-0.215997	0.212664	-1.01567	0.309785	0.860454
STPG1	141.018	-0.435978	0.340702	-1.27965	0.20067	0.802972
NIPAL3	339.704	-0.347255	0.222683	-1.55942	0.118898	0.750681
LAS1L	337.846	0.0232507	0.171274	0.135751	0.892018	0.989487
ENPP4	133.877	-0.423414	0.440969	-0.960191	0.336959	0.870701
SEMA3F	3012.9	0.213029	0.313498	0.679523	0.496806	0.919307
CFTR	3.53861	-3.10353	1.61469	-1.92206	0.0545981	0.625558
ANKIB1	557.763	-0.33044	0.203952	-1.62018	0.105193	0.727149
CYP51A1	438.094	-0.467863	0.434866	-1.07588	0.281982	0.84876
KRIT1	361.623	-0.126462	0.268426	-0.471126	0.637551	0.948027
RAD52	161.582	-0.0137895	0.504456	-0.0273354	0.978192	0.997359
MYH16	0.657614	-0.154692	1.51749	-0.101939	0.918805
BAD	371.997	0.22935	0.278417	0.823767	0.410072	0.895286
LAP3	341.69	0.380238	0.314122	1.21048	0.226095	0.818516
CD99	853.441	0.488311	0.44584	1.09526	0.273402	0.844428
HS3ST1	639.626	-0.130657	0.498153	-0.262283	0.793103	0.972312
AOC1	51.6806	-1.72867	0.952876	-1.81416	0.0696528	0.661256
WNT16	3.41878	0.537358	1.50879	0.356151	0.721727	0.962931
HECW1	7.16399	-1.97519	1.23234	-1.6028	0.10898	0.734492
MAD1L1	334.598	0.269848	0.398751	0.676733	0.498575	0.920118
LASP1	1884.26	0.180938	0.283211	0.638879	0.522901	0.926649
SNX11	166.103	0.387313	0.208371	1.85877	0.0630596	0.644178
TMEM176A	131.783	0.408439	0.617559	0.661376	0.508371	0.923039
M6PR	731.001	0.347666	0.213554	1.628	0.103524	0.725771
KLHL13	32.7119	-0.683042	0.619467	-1.10263	0.270188	0.843432
CYP26B1	12.3124	0.467242	0.7787	0.600028	0.548488	0.930657
ICA1	543.821	-0.0107263	0.251174	-0.0427045	0.965937	0.996992
DBNDD1	146.985	1.11647	0.474648	2.35221	0.0186624	0.446491
ALS2	159.343	0.17944	0.247959	0.723665	0.469271	0.913459
CASP10	222.215	-0.294124	0.364612	-0.806677	0.419853	0.897777
CFLAR	836.213	0.239554	0.255927	0.936026	0.34926	0.876444
TFPI	228.657	-0.754987	0.479419	-1.5748	0.115304	0.740892
NDUFAF7	142.542	0.436673	0.295048	1.48001	0.138872	0.769925
RBM5	1485.3	0.129161	0.459322	0.2812	0.778557	0.970765
MTMR7	18.891	0.0541773	0.448307	0.120849	0.903811	0.990314
SLC7A2	80.8532	-0.802452	0.626193	-1.28148	0.200026	0.802972
ARF5	1511.92	0.0569305	0.207901	0.273834	0.784212	0.971373
SARM1	166.906	-0.767407	0.434795	-1.76499	0.077566	0.680942
POLDIP2	832.679	0.0415609	0.209702	0.198191	0.842896	0.981902
PLXND1	403.746	0.743949	0.50265	1.48005	0.138859	0.769925
AK2	919.273	0.0153391	0.27165	0.0564663	0.95497	0.996596
CD38	10.9632	2.10994	0.899788	2.34493	0.0190308	0.449194
FKBP4	1292.84	-0.19781	0.234165	-0.844746	0.398253	0.893643
KDM1A	998.4	0.187963	0.194416	0.96681	0.333639	0.870493
RBM6	1477.9	0.548896	0.519744	1.05609	0.290928	0.852023
CAMKK1	109.535	0.122758	0.456998	0.268618	0.788224	0.971389
RECQL	186.714	-0.100323	0.32132	-0.31222	0.754873	0.968038
VPS50	183.228	-0.445956	0.287734	-1.54989	0.121167	0.751657
HSPB6	113.19	-1.05264	1.15835	-0.908738	0.363488	0.883713
ARHGAP33	84.8601	0.734832	0.579778	1.26744	0.205	0.807455
NDUFAB1	356.32	0.0285855	0.28309	0.100977	0.919569	0.991876
PDK4	89.9006	-0.0446335	0.53824	-0.0829249	0.933911	0.994335
SLC22A16	0.116829	0.255214	2.79114	0.0914373	0.927145
ZMYND10	12.1025	1.09398	0.881243	1.2414	0.214457	0.813587
ABCB5	0.133492	0.85142	3.74161	0.227555	0.819993
ARX	1.08355	-2.09188	2.41528	-0.866102	0.386434
SLC25A13	201.365	-0.212741	0.234235	-0.908237	0.363753	0.883713
ST7	146.659	-0.184719	0.219084	-0.843144	0.399148	0.893974
CDC27	373.818	-0.0230223	0.237294	-0.09702	0.92271	0.992229
SLC4A1	0.399591	2.39314	1.66927	1.43364	0.151674
CALCR	0.772927	0.592679	1.05537	0.561581	0.574401
HCCS	162.332	0.0205047	0.285976	0.0717006	0.94284	0.995374
DVL2	265.547	0.0554108	0.249297	0.222268	0.824105	0.976304
PRSS22	539.269	0.623133	0.54642	1.14039	0.254122	0.835758
UPF1	1287.12	0.114427	0.24129	0.474229	0.635337	0.948027
SKAP2	404.801	-0.820239	0.318008	-2.57931	0.00989987	0.36578
SLC25A5	1547.44	0.254636	0.311485	0.817492	0.413648	0.89702
MCUB	66.5617	0.472951	0.515459	0.917534	0.358863	0.882098
HOXA11	89.6399	-0.0603565	0.69834	-0.0864285	0.931126	0.994335
POLR2J	725.833	0.101714	0.359336	0.283062	0.77713	0.970433
DHX33	293.436	0.0447312	0.320939	0.139376	0.889153	0.98898
MEOX1	11.3306	1.23503	0.885322	1.39501	0.163014	0.781375
THSD7A	31.1899	-0.104726	0.709211	-0.147666	0.882606	0.987686
LIG3	313.811	-0.217837	0.287318	-0.758175	0.448346	0.905798
RPAP3	220.977	-0.0239742	0.273038	-0.0878054	0.930031	0.994335
ACSM3	114.43	0.295263	0.571524	0.516623	0.605419	0.94321
REXO5	35.1947	0.306133	0.380524	0.804503	0.421106	0.897777
CIAPIN1	313.429	0.176929	0.200652	0.88177	0.377901	0.887558
SPPL2B	846.574	0.189354	0.421259	0.449497	0.653073	0.950312
ATOSB	191.412	-0.154391	0.27603	-0.559327	0.575939	0.935541
COPZ2	26.4446	-0.682903	0.582234	-1.1729	0.240835	0.831932
PRKAR2B	90.7613	-0.247911	0.6452	-0.384239	0.700802	0.960028
MSL3	323.437	0.800926	0.326245	2.45498	0.0140892	0.409061
CREBBP	759.738	0.268793	0.279214	0.962678	0.335709	0.870493
TSPOAP1	293.225	-0.827584	0.665556	-1.24345	0.213703	0.813277
MPO	0.891859	-1.65608	1.37601	-1.20354	0.228769
PON1	1.58824	1.60625	1.44783	1.10941	0.267252	0.841929
GCFC2	182.861	-0.0256662	0.365953	-0.0701353	0.944086	0.995374
WDR54	163.38	0.335754	0.252818	1.32805	0.184163	0.793709
CROT	1020.47	-0.338369	0.287359	-1.17751	0.238991	0.830309
ABCB4	10.5629	-2.23623	0.813798	-2.74789	0.00599802	0.296841
KMT2E	704.59	-0.346296	0.193289	-1.79159	0.0731984	0.667687
RHBDD2	752.523	-0.334885	0.182995	-1.83002	0.0672467	0.653728
SOX8	8.55517	1.54672	0.68985	2.24212	0.0249537	0.486935
IBTK	414.83	0.0626353	0.284349	0.220276	0.825656	0.9767
ZNF195	458.186	-0.25591	0.370024	-0.691604	0.489186	0.918771
MYCBP2	345.22	0.104207	0.254931	0.408765	0.682712	0.957043
FBXL3	377.271	-0.603198	0.33544	-1.79823	0.0721412	0.667039
ITGAL	74.6491	2.09547	0.65576	3.19549	0.00139595	0.124339
PDK2	252.553	0.362375	0.293889	1.23303	0.217563	0.814378
ITGA3	4644.13	0.114116	0.388751	0.293546	0.769105	0.969973
ZFX	274.642	-0.0963164	0.227422	-0.423513	0.671921	0.954095
LAMP2	702.655	0.317278	0.418224	0.75863	0.448074	0.905798
ITGA2B	7.11676	0.598998	0.841359	0.711941	0.476501	0.913999
ASB4	0.569896	0.679763	1.97041	0.344985	0.730105
GDE1	1015.17	-0.430882	0.321407	-1.34061	0.180046	0.793227
REX1BD	528.378	0.373338	0.301538	1.23811	0.215674	0.814324
CRLF1	21.7135	-0.250654	0.521562	-0.480584	0.630812	0.946837
OSBPL7	254.232	0.486924	0.39861	1.22155	0.221876	0.817052
TMEM98	312.696	-0.768984	0.514471	-1.49471	0.134991	0.769925
YBX2	8.39689	0.352466	1.11652	0.315682	0.752244	0.968038
KRT33A	2.90539	-0.708639	1.25253	-0.565765	0.571554	0.935434
MAP3K14	101.476	1.05841	0.34026	3.11059	0.00186712	0.147581
ABCC8	2.22174	0.153739	1.24516	0.123469	0.901736	0.990148
CACNG3	0.0778648	-0.363557	5.16896	-0.0703347	0.943927
TMEM132A	411.138	1.18111	0.513464	2.30028	0.0214325	0.463086
AP2B1	1011.54	-0.205655	0.285537	-0.720238	0.471379	0.913901
TAC1	6.02576	0.590364	1.50047	0.393452	0.693986	0.959176
ZNF263	253.553	0.285051	0.175064	1.62827	0.103468	0.7257
CX3CL1	200.574	0.661082	0.7846	0.842573	0.399467	0.893976
SPATA20	1568.97	-0.219884	0.377981	-0.581733	0.560746	0.932806
CACNA1G	5.73303	-0.238699	0.822152	-0.290335	0.77156	0.969973
TNFRSF12A	328.206	0.410655	0.498017	0.824579	0.40961	0.895098
DLX6	31.3487	-0.209463	0.868888	-0.241071	0.8095	0.974011
MAP3K9	117.832	0.160158	0.325529	0.491993	0.622724	0.94419
RALA	350.133	-0.0939144	0.278514	-0.337198	0.735968	0.965308
BAIAP2L1	884.784	-0.552543	0.313389	-1.76312	0.0778795	0.682199
KDM7A	142.574	-0.135828	0.308453	-0.440353	0.659682	0.952024
ETV1	41.6227	-0.343079	0.524751	-0.653795	0.513244	0.924369
AGK	259.881	0.0539448	0.175775	0.306897	0.758922	0.968038
ALDH3B1	235.886	-0.333778	0.474691	-0.703148	0.481964	0.916519
TTC22	253.061	-0.180513	0.312895	-0.576912	0.563999	0.933165
PHTF2	225.111	-0.0371326	0.304483	-0.121953	0.902936	0.990148
CCL26	0.303238	1.66859	1.88021	0.887444	0.37484
FARP2	437.963	-0.088843	0.355931	-0.249607	0.802891	0.973578
USH1C	3.81279	1.2097	1.6211	0.74622	0.455535	0.908129
GGCT	427.801	0.3412	0.28555	1.19489	0.23213	0.823736
DBF4	112.398	-0.0850298	0.338263	-0.251372	0.801526	0.973578
TBXA2R	13.5491	0.25938	0.721743	0.35938	0.719311	0.962931
IFRD1	271.444	-0.0436117	0.334218	-0.130489	0.89618	0.990148
LGALS14	0
COX10	151.745	-0.172674	0.259217	-0.666137	0.505324	0.921707
GTF2IRD1	543.405	-0.142537	0.357011	-0.39925	0.689709	0.95884
PAF1	447.528	0.373909	0.234186	1.59663	0.110348	0.735179
VPS41	480.93	-0.276911	0.316586	-0.874681	0.381748	0.888234
ARHGAP44	57.0335	0.00788501	0.460409	0.0171261	0.986336	0.998986
ELAC2	666.107	0.182324	0.233988	0.779204	0.43586	0.903668
SCIN	191.477	1.47194	0.695278	2.11706	0.0342549	0.543811
ARSD	834.561	-0.575815	0.283458	-2.03139	0.0422155	0.588849
PNPLA4	114.692	-0.609221	0.370451	-1.64454	0.100064	0.720448
MYH13	0.468288	-0.323414	2.46413	-0.131249	0.895579
ADIPOR2	344.694	-0.206886	0.252886	-0.818101	0.4133	0.89702
CDKL3	7.70766	-0.114797	0.47136	-0.243544	0.807584	0.97401
UPP2	0.338783	0.050998	2.33779	0.0218146	0.982596
PRSS21	15.2039	3.18431	1.76877	1.8003	0.0718131	0.666308
MARK4	504.644	0.196092	0.250124	0.783983	0.43305	0.903556
PROM1	42.5088	-0.0145746	0.987442	-0.0147599	0.988224	0.998986
CCDC124	613.855	0.372121	0.344305	1.08079	0.279792	0.846997
CEACAM21	5.23487	1.40767	0.93171	1.51085	0.130828	0.763965
PAFAH1B1	708.136	-0.276223	0.201087	-1.37365	0.169551	0.786612
NOS2	15.6158	-2.17073	1.17408	-1.84888	0.0644745	0.650345
DNAH9	3.52104	-0.964047	1.15312	-0.836033	0.403136	0.89404
BLTP2	1165.71	-0.644985	0.336324	-1.91775	0.0551427	0.626686
SLC13A2	4.40616	-3.20292	1.93171	-1.65807	0.0973034	0.713091
GAS7	48.8032	0.398985	0.660541	0.604028	0.545825	0.930517
TRAPPC6A	265.806	0.299842	0.313862	0.955333	0.339409	0.871705
MATK	16.9473	-1.18221	0.78424	-1.50746	0.131692	0.764783
CEACAM7	63.5697	-1.04376	1.58032	-0.66047	0.508952	0.923152
CD79B	13.1482	-0.054755	0.714478	-0.0766364	0.938913	0.99487
SCN4A	3.37297	2.17967	1.2826	1.69942	0.0892404	0.700612
ST7L	91.4059	-0.0885007	0.229596	-0.385463	0.699894	0.960028
TKTL1	1.1995	5.64531	5.11352	1.104	0.269594	0.84288
PAX6	2.51782	0.429629	1.97302	0.217752	0.827622	0.977112
RPUSD1	352.009	0.694896	0.240326	2.89147	0.00383445	0.23551
RHBDF1	570.714	0.294485	0.455012	0.647203	0.517501	0.926469
LUC7L	1423.54	0.180481	0.589947	0.305927	0.75966	0.968075
CACNA2D2	14.3426	0.728775	0.498165	1.46292	0.143489	0.769925
BAIAP3	338.369	0.208152	0.637372	0.326578	0.743987	0.967374
TSR3	475.226	0.625613	0.236452	2.64584	0.00814886	0.336981
PIGQ	584.854	0.327535	0.337691	0.969924	0.332084	0.870493
CRAMP1	467.256	0.29278	0.378276	0.773983	0.438941	0.903907
TEAD3	847.618	0.0670129	0.281563	0.238003	0.811879	0.974528
SELE	18.5499	0.548517	0.895924	0.612236	0.540382	0.929523
DNAJC11	451.883	0.0888462	0.200731	0.442613	0.658046	0.951832
FMO3	3.46244	0.283746	0.964041	0.29433	0.768506	0.969973
MYLIP	514.84	-0.600512	0.376885	-1.59335	0.111081	0.736023
NOX1	13.2054	-2.26059	1.16515	-1.94018	0.0523579	0.621556
E2F2	42.8878	0.542101	0.781832	0.693372	0.488076	0.918417
PSMB1	983.394	-0.144171	0.225269	-0.639994	0.522176	0.926509
SYN1	12.7064	-0.00661667	0.683732	-0.00967729	0.992279	0.99904
JARID2	396.438	-0.371834	0.461856	-0.805086	0.42077	0.897777
CDKL5	145.927	0.44051	0.346854	1.27001	0.204079	0.806147
CAMK1G	2.12293	-0.147684	0.938772	-0.157316	0.874996	0.986107
CDK11A	775.828	0.563956	0.508126	1.10988	0.267053	0.841929
NADK	989.179	0.320082	0.225677	1.41832	0.156097	0.777609
TFAP2B	46.1868	-0.974994	1.16104	-0.83976	0.401043	0.893999
TFAP2D	0
DLEC1	33.2138	0.186537	0.628344	0.296871	0.766565	0.969973
CYTH3	125.67	-0.0179771	0.363252	-0.0494894	0.960529	0.996666
ADAM22	33.0122	-0.272841	0.471153	-0.579093	0.562527	0.933165
SYPL1	1417.98	-0.643321	0.380595	-1.6903	0.0909701	0.700612
CYB561	757.617	-0.135706	0.236745	-0.573215	0.566499	0.934752
SPAG9	513.364	-0.0232259	0.283257	-0.0819959	0.93465	0.994335
CELSR3	183.829	0.74048	0.696484	1.06317	0.287705	0.85109
AASS	313.83	-0.133571	0.512147	-0.260807	0.794242	0.972573
PLEKHG6	468.94	-0.257867	0.331446	-0.778005	0.436566	0.903668
SS18L2	196.026	-0.000568932	0.298403	-0.00190659	0.998479	0.999589
MPND	271.95	0.19256	0.266421	0.722769	0.469822	0.9137
MGST1	2151.13	-0.230757	0.412222	-0.559789	0.575623	0.935541
CRY1	114.171	0.179827	0.396815	0.453175	0.650422	0.949524
PGLYRP1	0.0804285	-0.577892	5.13141	-0.112618	0.910333
NFIX	285.88	-0.446268	0.492653	-0.905846	0.365017	0.883713
ST3GAL1	1187.62	0.108266	0.383634	0.282212	0.777781	0.970762
MMP25	14.1907	0.906177	0.621449	1.45817	0.144794	0.769925
IL32	414.038	-0.679343	0.593788	-1.14408	0.252589	0.835276
PKD1	669.377	0.259801	0.485827	0.534761	0.592815	0.940753
MAPK8IP2	21.5316	1.46474	0.680281	2.15314	0.0313075	0.530275
MED24	640.714	0.859176	0.30572	2.81034	0.004949	0.272416
RHOBTB2	665.344	-0.611112	0.532927	-1.14671	0.251502	0.835276
HEATR5B	319.387	-0.208281	0.276163	-0.754198	0.45073	0.90625
SEC62	4005.87	-0.261032	0.711926	-0.366657	0.713875	0.961882
RPS20	13767.4	-0.198889	0.342026	-0.581503	0.560902	0.932806
CSDE1	3662.29	-0.354741	0.193773	-1.83071	0.0671438	0.653728
UBE3C	626.117	0.0419995	0.247317	0.16982	0.865152	0.98582
REV3L	120.176	-0.108497	0.270358	-0.40131	0.688192	0.958495
TENM1	1.20412	0.650802	1.34867	0.482552	0.629414	0.946273
PAX7	2.16855	-2.88467	2.05438	-1.40416	0.160272	0.778624
MASP2	8.96977	-0.695875	0.672109	-1.03536	0.3005	0.855254
IYD	26.7686	-0.240619	0.811025	-0.296685	0.766707	0.969973
FAM76A	92.8702	-0.196544	0.277161	-0.709135	0.478241	0.913999
TRAF3IP3	45.3782	3.18	0.634437	5.01231	5.37795e-07	0.000774962
POMT2	212.718	0.384924	0.386306	0.996423	0.319045	0.866115
VTA1	433.253	-0.416016	0.30974	-1.34311	0.179235	0.792314
MLXIPL	48.3504	-1.93204	0.964051	-2.00409	0.0450609	0.596397
BAZ1B	739.064	-0.0828215	0.194345	-0.426158	0.669993	0.954095
RANBP9	426.429	-0.106212	0.224109	-0.47393	0.63555	0.948027
ETV7	128.122	-0.406219	0.37094	-1.09511	0.27347	0.844428
SPRTN	88.6582	0.133473	0.216279	0.61713	0.537149	0.928192
METTL13	196.829	0.636113	0.26699	2.38253	0.0171941	0.435266
DYRK4	161.69	0.0735302	0.360652	0.203881	0.838446	0.98072
ZNF207	1318.71	-0.447006	0.222351	-2.01036	0.0443928	0.594915
UQCRC1	1649.93	0.224626	0.19824	1.1331	0.257171	0.837111
STARD3NL	186.226	0.0316116	0.25247	0.125209	0.900358	0.990148
CD9	4561.28	-0.918841	0.428273	-2.14545	0.0319165	0.53431
HHATL	1.31624	-0.80604	2.71512	-0.296871	0.766565	0.969973
NCAPD2	573.084	0.00901776	0.326886	0.0275869	0.977992	0.997359
IFFO1	62.9641	1.11245	0.586594	1.89645	0.0579001	0.630606
GIPR	90.4216	-0.561175	0.762353	-0.736109	0.461664	0.910035
PHF7	35.2778	-0.0939244	0.386988	-0.242706	0.808233	0.97401
SEMA3G	54.926	1.00323	0.54786	1.83118	0.067073	0.653728
NISCH	1537.69	0.151623	0.396291	0.382605	0.702012	0.960052
STAB1	415.18	0.440516	0.617358	0.713551	0.475505	0.913999
FUZ	231.76	-0.36457	0.32663	-1.11615	0.264356	0.83921
SLC6A13	1.21739	2.44769	0.995872	2.45783	0.0139778	0.407859
IDS	908.533	-0.0274336	0.273539	-0.100291	0.920113	0.991876
PRSS3	28.9886	-2.15941	0.948212	-2.27735	0.0227651	0.472181
ZNF200	105.009	0.236255	0.306515	0.770777	0.440839	0.904043
CD4	241.557	0.380755	0.551126	0.690868	0.489648	0.918771
LRRC23	65.3967	0.260359	0.405485	0.642093	0.520813	0.926509
BTK	17.1335	2.77169	0.622619	4.45166	8.52101e-06	0.00638496
HFE	160.686	0.04777	0.265072	0.180215	0.856984	0.985108
SCMH1	559.29	-0.196986	0.27672	-0.711861	0.476551	0.913999
FYN	135.976	1.13727	0.49052	2.31849	0.0204227	0.45545
HIVEP2	381.993	0.0700003	0.280727	0.249353	0.803087	0.973578
FMO1	0.827633	-1.20083	1.71046	-0.702049	0.482648
ELOA	576.025	0.013325	0.168981	0.0788549	0.937148	0.994426
LYPLA2	1144.79	0.0338908	0.228424	0.148368	0.882052	0.987433
CLCN6	163.754	0.595817	0.371421	1.60416	0.10868	0.733391
MRC2	423.268	-0.0186871	0.486338	-0.0384242	0.96935	0.996992
NME1-NME2	48.7597	-0.268011	0.62959	-0.425691	0.670333	0.954095
SLC6A7	0.27333	0.338987	1.91625	0.176901	0.859586
TSPAN9	263.551	0.241835	0.397719	0.608054	0.543152	0.930315
BTBD7	453.27	-0.16116	0.222657	-0.723801	0.469188	0.913459
APBA3	237.781	0.15783	0.414667	0.380619	0.703486	0.960318
MKS1	192.105	0.475428	0.265157	1.79301	0.0729713	0.667687
ABHD5	367.579	-0.371527	0.341047	-1.08937	0.27599	0.844903
ANOS1	20.6544	-0.0746982	0.552015	-0.135319	0.89236	0.989487
AKAP8L	1391.08	0.217248	0.438575	0.495348	0.620354	0.943984
MBTD1	305.07	-0.197417	0.261115	-0.756055	0.449616	0.905798
UTP18	262.546	-0.0238567	0.282088	-0.0845719	0.932602	0.994335
RNF216	340.149	0.106337	0.215426	0.493613	0.62158	0.943984
TTC19	397.257	-0.128907	0.189069	-0.681798	0.495367	0.919307
PTBP1	2841.18	0.0424823	0.175069	0.242661	0.808268	0.97401
DPF1	4.00697	0.608971	0.89087	0.683569	0.494247	0.919258
SYT7	252.581	-0.416092	0.845856	-0.491918	0.622777	0.94419
LARS2	154.712	0.127517	0.259001	0.492344	0.622476	0.94419
PIK3C2A	338.872	-0.236127	0.248823	-0.948973	0.342634	0.872501
PLAUR	116.858	0.166287	0.538355	0.30888	0.757413	0.968038
ANLN	136.672	-0.348062	0.722742	-0.481586	0.6301	0.946837
WIZ	736.443	-0.14536	0.276341	-0.526017	0.598877	0.941748
RABGAP1	494.922	-0.109027	0.233237	-0.467453	0.640176	0.948701
DCN	581.093	-0.40297	0.749131	-0.537917	0.590634	0.940447
QPCTL	133.943	0.663181	0.270395	2.45264	0.0141812	0.409332
PPP5C	388.229	0.0652255	0.190119	0.343078	0.73154	0.964468
CEP68	207.082	-0.410447	0.229048	-1.79197	0.073138	0.667687
MAP4K3	505.552	-0.427034	0.308025	-1.38636	0.165637	0.782207
ZBTB32	2.70703	-0.767846	0.936904	-0.819557	0.412469	0.896264
TYROBP	128.938	0.6455	0.527737	1.22315	0.221274	0.817052
LDAF1	583.65	-0.263939	0.282554	-0.934117	0.350243	0.877388
GABRA3	32.1399	-0.587279	0.736922	-0.796934	0.425489	0.899627
BRCA1	84.5045	0.269982	0.483903	0.557927	0.576894	0.936065
ERCC1	445.13	0.346367	0.211972	1.63402	0.102254	0.724206
CD22	6.55837	-0.761578	0.972606	-0.783028	0.433611	0.903622
SEMA3B	409.24	0.35212	0.647184	0.54408	0.586386	0.938228
MBTPS2	84.5444	-0.193279	0.411429	-0.469774	0.638516	0.948032
PRICKLE3	334.233	-0.0667017	0.278538	-0.239471	0.810741	0.974501
LTF	7.70621	-0.304976	1.04975	-0.290522	0.771417	0.969973
EXTL3	365.152	-0.224043	0.291117	-0.769597	0.441539	0.904043
NR1H4	27.9527	-1.95366	1.27803	-1.52865	0.126351	0.759924
ELOVL5	238.718	0.785724	0.414803	1.89421	0.058197	0.632404
ALOX5	1716.08	-0.275017	0.433127	-0.634959	0.525455	0.927388
KDM5D	479.33	-0.095411	1.05995	-0.0900149	0.928275	0.993995
CALCOCO1	560.367	-0.208071	0.284132	-0.732304	0.463983	0.911164
UBR7	249.996	-0.109157	0.254585	-0.428764	0.668095	0.954025
MAP4K5	398.487	-0.0930277	0.248594	-0.374215	0.708244	0.960857
EHD3	323.528	-0.663243	0.440709	-1.50495	0.132338	0.764783
PSMC4	793.535	0.141061	0.159176	0.886199	0.37551	0.886844
MAN2B2	505.452	0.00925555	0.251114	0.036858	0.970598	0.996993
SLC7A14	0.165567	-1.02151	3.05403	-0.33448	0.738017
CLDN11	26.493	0.365277	0.610055	0.598761	0.549332	0.930657
SLC25A39	1364.73	0.432095	0.228752	1.88892	0.0589019	0.633245
MVP	2113.19	0.021163	0.247523	0.0854991	0.931865	0.994335
NUB1	489.916	0.0360636	0.159514	0.226084	0.821136	0.97548
PGM3	279.764	-0.160504	0.274554	-0.584599	0.558817	0.932194
RWDD2A	60.0362	-0.376851	0.294767	-1.27847	0.201083	0.802972
CLK1	1326.2	0.407049	0.510433	0.79746	0.425184	0.899627
POLR3B	125.805	-0.649979	0.433262	-1.5002	0.133563	0.767417
ANGEL1	199.985	0.259507	0.342745	0.757143	0.448964	0.905798
RNF14	320.138	-0.413883	0.268345	-1.54235	0.122989	0.753663
DNASE1L1	244.096	-0.247962	0.269183	-0.921166	0.356964	0.880897
DDX11	373.693	0.411317	0.457879	0.898309	0.369021	0.884791
HEBP1	401.472	-0.724437	0.381322	-1.8998	0.0574589	0.628854
GPRC5A	1539.65	-0.0283843	0.654982	-0.043336	0.965434	0.996992
MAMLD1	6.81485	0.578515	0.654263	0.884224	0.376575	0.887431
CD6	42.3225	2.80413	0.785137	3.57152	0.000354914	0.0602079
TACC3	709.885	0.565071	0.557639	1.01333	0.310903	0.860687
UFL1	503.245	-0.070226	0.301247	-0.233118	0.81567	0.974922
POLA2	119.501	0.219654	0.265606	0.826994	0.40824	0.895098
ZC3H3	486.774	0.0769869	0.354579	0.217122	0.828113	0.977384
CAPN1	4780.35	-0.324872	0.218753	-1.48511	0.137515	0.769925
ACP3	26.4913	1.25944	0.786352	1.60162	0.109239	0.734492
MDH1	849.041	-0.00968886	0.291807	-0.033203	0.973513	0.997128
SLC30A9	413.696	-0.379699	0.290246	-1.3082	0.190806	0.798051
MTMR11	137.634	-0.665325	0.434787	-1.53023	0.12596	0.759924
COX15	294.356	-0.113897	0.215456	-0.528634	0.59706	0.941126
CCDC88C	308.958	0.0685466	0.343564	0.199516	0.841859	0.981767
YAF2	150.34	-0.570967	0.332349	-1.71798	0.085801	0.700011
ZMYND11	743.13	-0.439974	0.214215	-2.0539	0.0399858	0.574484
WAS	68.0627	2.47953	0.639372	3.87808	0.000105286	0.0294704
DPEP1	1.69594	0.507484	1.38155	0.367329	0.713374	0.961882
BID	480.756	-0.466151	0.33638	-1.38579	0.165811	0.782207
MATR3	1792.8	-0.269202	0.238655	-1.128	0.259322	0.837275
NPC1L1	2.143	1.03484	1.02607	1.00855	0.313192	0.861536
XYLT2	356.031	0.367823	0.304277	1.20884	0.226724	0.818977
RGPD5	285.137	-0.117241	0.512903	-0.228584	0.819192	0.974988
STMN4	0.328333	-0.214635	2.36086	-0.0909139	0.927561
NUDCD3	640.347	0.0668448	0.214126	0.312175	0.754908	0.968038
ISL1	6.95176	-2.16958	1.87357	-1.15799	0.246866	0.833921
CHDH	50.7533	-0.173236	0.490242	-0.353369	0.723812	0.962931
IL20RA	355.803	0.106389	0.370525	0.287129	0.774013	0.970207
CLCA1	0.185568	-0.79434	3.17613	-0.250097	0.802512
CLCA4	1092.81	0.458795	0.768882	0.596704	0.550705	0.930802
GLT8D1	498.709	0.0415222	0.284961	0.145712	0.884149	0.98789
ATP2C1	906.102	-0.378523	0.236839	-1.59823	0.109992	0.734834
IGF1	16.4851	0.457632	0.999613	0.45781	0.647089	0.949524
SLC38A5	175.173	-0.427683	0.828466	-0.516234	0.605691	0.943224
RALBP1	1727.69	0.0467945	0.411728	0.113654	0.909512	0.990648
RUFY3	281.368	-0.0665779	0.357719	-0.186118	0.852352	0.983379
CNTN1	20.7434	-1.85145	1.05954	-1.74742	0.0805644	0.690571
SLC11A1	20.3173	0.415821	0.510068	0.815227	0.414942	0.897255
WWTR1	290.731	-0.509099	0.341436	-1.49105	0.135947	0.769925
AGPS	323.482	-0.682681	0.291151	-2.34476	0.0190391	0.449194
ZNF285CP	0.0558666	-0.322378	5.16896	-0.0623681	0.95027
STEEP1	153.081	0.544273	0.265628	2.049	0.040462	0.575681
ATP1A2	11.5216	0.442642	1.09834	0.40301	0.686941	0.957985
TTC27	126.617	-0.0967665	0.252088	-0.38386	0.701082	0.96004
ZNF582	27.3154	-0.400113	0.458422	-0.872805	0.382769	0.888388
VSIG2	2366.14	-0.482997	0.300669	-1.60641	0.108185	0.733391
PHLDB1	468.108	0.0896869	0.469217	0.191142	0.848415	0.9828
MARCO	2.36324	-0.507943	1.32745	-0.382646	0.701983	0.960052
CYP24A1	741.816	-0.530411	0.708122	-0.749039	0.453834	0.906651
PRDM11	109.261	0.0613701	0.334259	0.1836	0.854327	0.984323
SYT13	0.988958	-2.46532	2.10435	-1.17154	0.241384
SNAI2	195.853	0.571213	0.407915	1.40032	0.161416	0.779936
CD74	7640.79	0.905712	0.489173	1.85152	0.0640952	0.649024
HGF	9.34199	0.640161	0.901436	0.710156	0.477607	0.913999
ZRANB1	281.031	-0.109639	0.283998	-0.386057	0.699454	0.960028
NCDN	264.787	0.0227922	0.259504	0.08783	0.930012	0.994335
ADGRA2	189.265	0.214433	0.73378	0.29223	0.770111	0.969973
CCT8L1P	0.129953	-0.618482	4.12481	-0.149942	0.880811
ZFP64	152.61	-0.111025	0.262197	-0.423441	0.671973	0.954095
MNAT1	117.423	-0.395263	0.312409	-1.26521	0.205795	0.808549
SAMD4A	136.509	-0.26781	0.585329	-0.457538	0.647285	0.949524
RUNX3	41.8224	2.59558	0.648068	4.00511	6.19886e-05	0.0223314
MRE11	264.008	-0.355429	0.236911	-1.50027	0.133545	0.767417
PLEKHB1	55.6333	0.897658	0.592837	1.51417	0.129982	0.762006
SERPINB1	467.996	-0.480131	0.318634	-1.50684	0.131851	0.764783
CYP3A43	0.29521	-0.6498	2.40681	-0.269984	0.787173
SLC7A9	11.411	-0.565303	0.728657	-0.775816	0.437858	0.903844
SPAST	206.704	-0.0269461	0.297803	-0.090483	0.927903	0.993995
NRXN3	178.917	0.960554	0.657975	1.45986	0.144327	0.769925
OSBPL5	205.874	-0.178563	0.343336	-0.520081	0.603007	0.942187
AQR	435.345	-0.096537	0.286944	-0.336432	0.736545	0.965308
CPS1	4.74839	-0.77813	0.856238	-0.908777	0.363468	0.883713
C8B	0.121438	-0.767059	4.8109	-0.159442	0.873321
FHL1	113.476	-0.52925	0.673871	-0.785388	0.432226	0.903556
RTF2	671.812	0.0055937	0.154382	0.0362328	0.971097	0.996993
GABRA1	0.0452235	0.804085	5.16392	0.155712	0.87626
NLRP2	229.148	0.952779	1.29725	0.734461	0.462668	0.910607
SLC45A4	211.062	-0.0263181	0.326968	-0.0804914	0.935846	0.994335
RNF10	1917.95	0.0859972	0.319616	0.269065	0.78788	0.971389
ZNF839	171.376	-0.117184	0.428947	-0.273189	0.784708	0.971373
ZDHHC6	379.561	0.0176415	0.28089	0.0628057	0.949921	0.995524
GRAMD1B	14.8278	1.01236	0.682608	1.48307	0.138055	0.769925
RNH1	1137.64	0.124697	0.249806	0.499173	0.617657	0.943984
NDUFS1	608.987	-0.140293	0.254499	-0.55125	0.581462	0.937782
RB1CC1	540.945	-0.329882	0.291002	-1.13361	0.256959	0.837111
ERP44	582.488	-0.340672	0.285116	-1.19485	0.232144	0.823736
ALAS1	736.821	0.0684614	0.329215	0.207953	0.835265	0.979678
BIRC3	102.084	1.34851	0.57933	2.3277	0.019928	0.452718
AKAP11	404.175	-0.566287	0.308413	-1.83613	0.0663383	0.65151
GLRX2	228.363	-0.0760603	0.328577	-0.231484	0.816939	0.974988
SNAPC1	143.633	-0.105334	0.364	-0.289378	0.772292	0.969973
DERA	181.591	-0.681519	0.266146	-2.56069	0.0104464	0.36578
STRAP	634.834	-0.0389672	0.290351	-0.134207	0.893239	0.989487
ABCC2	35.2008	0.201176	0.867339	0.231947	0.816579	0.974988
DEF6	617.245	0.426487	0.430288	0.991166	0.321604	0.867581
PLEKHO1	231.753	-0.171138	0.426586	-0.401182	0.688286	0.958495
GCLM	237.113	-0.557353	0.439369	-1.26853	0.204608	0.80691
UBR2	425.364	-0.278668	0.169905	-1.64015	0.100975	0.721085
EHD2	479.793	0.0472162	0.492719	0.0958278	0.923657	0.992744
DEPDC1	46.2863	0.230216	0.762826	0.301794	0.762809	0.969159
CCDC28A	149.448	-0.151302	0.26983	-0.560731	0.574981	0.935541
RRAGD	65.0021	0.173431	0.517129	0.335373	0.737343	0.965312
HSF2	104.066	0.493615	0.30361	1.62582	0.103988	0.725886
PHF20	292.487	0.198569	0.287752	0.690069	0.490151	0.918855
HSD17B6	12.2955	0.159933	0.915122	0.174767	0.861263	0.985507
NR1H3	395.104	-0.518528	0.479479	-1.08144	0.279501	0.846997
TYMP	925.388	1.1233	0.594945	1.88807	0.0590161	0.633245
NCAPH2	463.551	0.713664	0.285355	2.50097	0.0123853	0.390594
TOMM34	689.381	-0.165231	0.414266	-0.398853	0.690002	0.95884
SEC63	572.64	0.674034	0.216954	3.1068	0.00189124	0.148237
KPNA6	585.857	-0.0482907	0.201078	-0.240159	0.810207	0.974266
VIM	1886.31	0.406003	0.462003	0.878788	0.379516	0.887721
RTEL1-TNFRSF6B	97.6922	-0.26306	0.621693	-0.423135	0.672197	0.954095
FAS	84.3027	0.156925	0.427403	0.367159	0.7135	0.961882
RNASET2	1202.85	-0.392747	0.344537	-1.13993	0.254317	0.83581
CD44	1908.46	-0.805597	0.440951	-1.82695	0.0677067	0.655197
KCNG1	300.508	-0.451308	0.755823	-0.597107	0.550436	0.930802
AGPAT4	59.7803	-0.321656	0.574858	-0.55954	0.575793	0.935541
SLAMF7	70.4898	1.38522	0.569339	2.43303	0.0149732	0.417552
BTN3A1	257.394	-0.0336913	0.372512	-0.0904436	0.927935	0.993995
MIPEP	93.2857	-0.0166173	0.399856	-0.0415582	0.966851	0.996992
PRKCH	278.364	0.113863	0.287522	0.396014	0.692094	0.95884
INSRR	0.352105	-0.75081	3.13009	-0.239869	0.810432
IFNGR1	806.921	-0.180582	0.312082	-0.578638	0.562834	0.933165
B4GALT7	329.38	0.277832	0.287905	0.965015	0.334537	0.870493
SH2D2A	42.9467	1.21275	0.508461	2.38513	0.0170729	0.434653
VRK2	97.188	0.0161034	0.231253	0.0696354	0.944484	0.995374
TNFRSF1B	143.438	1.7446	0.473577	3.68389	0.000229705	0.0483491
VEZT	400.343	-0.407994	0.205648	-1.98394	0.0472626	0.601591
POU2F2	109.139	-0.134268	0.719262	-0.186675	0.851915	0.983199
BRD9	571.027	0.146658	0.27131	0.540553	0.588815	0.939067
SNX1	891.341	-0.0766599	0.223026	-0.343727	0.731052	0.964468
TBPL1	112.82	0.342235	0.251653	1.35995	0.173846	0.78984
BMAL2	119.749	-0.557688	0.528745	-1.05474	0.291545	0.852023
BCLAF1	1002.35	-0.00595884	0.211946	-0.0281149	0.977571	0.997359
SLC39A9	441.513	-0.165499	0.275526	-0.600665	0.548063	0.930657
ANK1	17.0102	1.28627	0.664057	1.93699	0.0527461	0.621556
IBSP	2.30346	-0.212761	1.30739	-0.162737	0.870725	0.986107
TFB1M	134.293	0.217702	0.433822	0.501823	0.615792	0.943984
RABEP1	189.821	-0.277771	0.246197	-1.12825	0.259215	0.837275
HMGB3	510.488	0.111596	0.343545	0.324835	0.745306	0.96803
NUP160	311.258	0.084007	0.225662	0.37227	0.709692	0.960857
BAK1	351.828	-0.0676506	0.31988	-0.211488	0.832507	0.979115
MUSK	2.26939	0.291925	1.28781	0.226683	0.82067	0.97536
IKZF2	528.335	-0.398808	0.335883	-1.18734	0.235093	0.825793
GRN	2969.62	0.660488	0.244481	2.70159	0.00690095	0.31125
FAM13B	314.863	-0.53488	0.274209	-1.95063	0.0511009	0.619288
ARHGAP31	62.0451	0.304686	0.398565	0.764457	0.444595	0.904693
CENPQ	53.847	0.398574	0.404572	0.985175	0.324538	0.869629
SARS1	688.72	-0.0776622	0.1981	-0.392034	0.695033	0.9596
RANBP3	710.88	0.149565	0.205207	0.728849	0.466094	0.911984
ARID4A	223.672	-0.281703	0.242069	-1.16373	0.244532	0.833407
EIPR1	198.224	-0.164708	0.249339	-0.660578	0.508883	0.923152
PNPLA6	1398.3	0.47466	0.474369	1.00061	0.317013	0.864426
IFT88	77.3709	-0.104753	0.30313	-0.34557	0.729666	0.964468
ALG1	210.634	0.595384	0.366672	1.62375	0.104429	0.725886
ZCCHC8	355.434	0.179283	0.350291	0.511812	0.608783	0.943224
ABCF2	405.029	0.119428	0.198602	0.601343	0.547612	0.930517
CHPF2	665.298	0.457881	0.237729	1.92606	0.0540966	0.624394
LRRC7	8.33534	-0.182246	0.734243	-0.248209	0.803972	0.973578
FUT8	227.546	-0.116002	0.426528	-0.271969	0.785646	0.971373
UBA6	589.678	0.013401	0.291977	0.0458976	0.963392	0.996984
GAB2	109.061	0.112687	0.416128	0.2708	0.786545	0.971373
ATP6V0A1	227.82	0.665951	0.266113	2.50252	0.0123314	0.389551
PIAS1	320.174	0.460104	0.256471	1.79398	0.0728158	0.667687
SLC4A7	321.455	-0.410092	0.476749	-0.860184	0.389688	0.890617
APBA2	74.9069	0.213701	0.698919	0.305759	0.759788	0.968107
MAP2K3	538.676	-0.0856893	0.236813	-0.361843	0.717469	0.962931
CLXN	18.2324	0.574324	0.802616	0.715564	0.47426	0.913999
TMSB10	7418.63	0.191756	0.403978	0.474668	0.635024	0.948027
ASTE1	69.6166	-0.475409	0.293613	-1.61917	0.105411	0.727253
RNF19A	823.35	-0.624234	0.316376	-1.97308	0.048487	0.608785
PEX3	95.3006	0.17431	0.356032	0.489591	0.624423	0.944638
GABARAPL2	490.561	-0.184622	0.29517	-0.625476	0.531658	0.928111
MYOC	1.25902	1.23693	1.37541	0.899314	0.368485	0.884585
SH3YL1	1287.11	-0.580373	0.254233	-2.28284	0.0224398	0.469944
FAM136A	430.43	0.168718	0.215733	0.782066	0.434176	0.903622
VCL	1032.95	-0.425658	0.295454	-1.44069	0.149672	0.770855
DEPDC1B	37.9831	0.283793	0.754147	0.37631	0.706686	0.960857
DAPK2	75.8216	-0.564208	0.653704	-0.863094	0.388086	0.890011
NSMAF	307.901	-0.209649	0.243893	-0.859595	0.390012	0.890617
ADSS2	558.912	-0.228766	0.191018	-1.19762	0.231066	0.823679
STAP1	1.18984	0.00634012	1.03256	0.00614019	0.995101
TIMP2	518.584	0.951973	0.599638	1.58758	0.112381	0.736023
RFC1	289.434	-0.121215	0.26925	-0.450194	0.65257	0.950148
TBC1D23	254.199	-0.135533	0.210062	-0.645204	0.518795	0.926509
CUL3	597.217	0.0352665	0.233997	0.150714	0.880201	0.987221
MYOM2	19.5275	0.00592828	0.67219	0.00881935	0.992963	0.99904
OTC	0.0542773	-0.452293	5.16892	-0.0875023	0.930272
CYP46A1	2.81634	0.335334	1.07806	0.311054	0.75576	0.968038
ZZZ3	302.354	0.0429372	0.197741	0.217139	0.8281	0.977384
SLC18A1	1.68901	0.668389	3.13886	0.21294	0.831374	0.97852
USP2	18.4679	0.12758	0.661888	0.192752	0.847153	0.982457
CASR	10.7633	-0.200372	1.53501	-0.130534	0.896144	0.990148
TUBG2	452.369	-0.0388253	0.497438	-0.0780506	0.937788	0.994722
RPL26L1	144.745	0.121347	0.315935	0.38409	0.700911	0.960028
FLT4	89.1642	0.790765	0.539303	1.46627	0.142574	0.769925
NSUN2	608.577	0.0153253	0.20274	0.075591	0.939745	0.99517
FBXO42	250.912	0.0481901	0.253701	0.189948	0.84935	0.983065
MFAP3	142.534	-0.173718	0.271997	-0.638678	0.523033	0.926649
MRI1	474.7	-0.170984	0.406423	-0.420704	0.673971	0.954095
METTL1	176.241	-0.323274	0.38217	-0.84589	0.397614	0.893643
HOXC8	5.98742	-0.798143	2.07122	-0.385349	0.699979	0.960028
AGA	158.207	0.105313	0.237759	0.442939	0.65781	0.951832
PI4K2B	234.791	-0.553114	0.334719	-1.65247	0.098439	0.716248
BOD1L1	358.765	-0.541366	0.289904	-1.8674	0.0618461	0.641153
MAT2B	603.25	-0.256443	0.298027	-0.86047	0.38953	0.890617
TLL1	4.06559	-0.292431	0.867064	-0.337265	0.735917	0.965308
EDC4	677.766	0.361939	0.287913	1.25711	0.208713	0.809737
TRIO	619.855	0.0367467	0.312004	0.117776	0.906245	0.990617
VCAN	168.8	-0.710606	0.68384	-1.03914	0.298739	0.853756
CLEC16A	345.744	0.444227	0.32295	1.37553	0.168968	0.786473
MSR1	33.7007	0.934003	0.618192	1.51086	0.130824	0.763965
CDH1	3278.15	-0.26044	0.354216	-0.735257	0.462183	0.910035
MTREX	521.001	-0.466995	0.244175	-1.91254	0.0558064	0.626686
DNAH5	28.0689	-0.942006	0.687538	-1.37012	0.170651	0.787655
ZFYVE16	358.912	-0.0596565	0.288778	-0.206583	0.836336	0.979927
RIPOR1	598.677	0.107225	0.373239	0.287283	0.773896	0.970207
C6	0.701665	-0.779174	2.30598	-0.337893	0.735444
RAI14	607.579	-0.56712	0.418435	-1.35534	0.17531	0.78984
SOX30	1.35216	1.73542	0.928324	1.86941	0.0615653	0.640168
PNKP	607.423	0.0121758	0.386813	0.0314772	0.974889	0.997128
BEST2	0.23013	-1.19298	2.15174	-0.554426	0.579288
PHLPP2	50.4536	0.0903157	0.306465	0.294702	0.768222	0.969973
SPDL1	80.5052	0.260631	0.355671	0.732786	0.463689	0.911164
STAU2	293.698	-0.317293	0.281042	-1.12899	0.258904	0.837275
SLC66A1	172.543	0.630008	0.24799	2.54046	0.0110708	0.373674
CTNS	157.352	0.127231	0.236374	0.538264	0.590395	0.940385
RTN4R	36.3167	0.495444	0.486597	1.01818	0.308592	0.86012
PHF23	287.66	-0.0692706	0.208295	-0.33256	0.739466	0.966064
CDH10	1.10921	-2.50591	1.90951	-1.31233	0.189407
INPP4A	459.387	-0.195059	0.369797	-0.527476	0.597863	0.941157
RAB27B	324.271	-0.433639	0.473219	-0.91636	0.359478	0.882659
PSMA4	1132.47	-0.0191349	0.233313	-0.0820142	0.934635	0.994335
MYO16	0.992365	-0.156799	1.444	-0.108586	0.91353
LSG1	405.821	-0.0319888	0.247475	-0.129261	0.897151	0.990148
PARP3	360.893	-0.126953	0.41364	-0.306918	0.758906	0.968038
TNC	73.8392	0.383627	0.806557	0.475636	0.634334	0.947757
THAP3	329.966	0.402252	0.31375	1.28208	0.199815	0.802972
RIPOR3	64.2037	0.426154	0.633522	0.672675	0.501154	0.921127
TDP1	165.047	-0.0597335	0.287652	-0.207659	0.835496	0.979678
AIFM2	224.126	-0.258342	0.299137	-0.863624	0.387794	0.889828
C2orf83	0
SPATA7	90.6719	-0.398525	0.32018	-1.24469	0.213245	0.81267
MED17	237.865	0.110374	0.223199	0.494511	0.620946	0.943984
RETSAT	321.147	0.328664	0.336351	0.977145	0.328498	0.869988
CAPG	1512.34	-0.379584	0.364726	-1.04074	0.297996	0.853756
AP2S1	683.66	0.560419	0.242468	2.31132	0.0208155	0.458748
USH2A	2.58298	-1.02675	0.898031	-1.14333	0.252902	0.835276
ZPBP	0.0777899	-0.123158	5.16888	-0.0238269	0.980991
TG	29.7473	0.167656	0.85135	0.196929	0.843883	0.982197
ADAM28	220.677	-0.669065	0.588173	-1.13753	0.255317	0.835932
BARX2	20.1751	-2.59562	1.09247	-2.37592	0.0175051	0.43528
DCUN1D1	427.923	-0.325617	0.282064	-1.15441	0.248334	0.83453
JADE2	333.476	0.128534	0.299189	0.429607	0.667482	0.954025
ZIC2	9.42385	0.196794	1.29309	0.152189	0.879038	0.987221
LCP2	62.1963	0.806906	0.500591	1.61191	0.106982	0.730906
TRIT1	283.936	0.0887031	0.20414	0.434521	0.66391	0.953268
ADRB1	51.0403	-0.489017	0.602135	-0.812139	0.416712	0.897777
GUCA2B	0.48587	2.59593	1.93401	1.34225	0.179515
CUL7	573.988	-0.0236439	0.343063	-0.0689201	0.945053	0.995374
CTNNA1	2503.31	-0.258944	0.199114	-1.30048	0.193436	0.79923
PHKA2	335.717	1.16184	0.414369	2.80388	0.00504921	0.272416
CNTLN	29.882	0.450279	0.548899	0.82033	0.412028	0.89594
EPHA3	19.4722	0.155627	0.724655	0.214759	0.829955	0.977895
HSPA5	3431.95	-0.318728	0.419223	-0.760281	0.447086	0.905728
DSG2	1333.9	-1.07401	0.422617	-2.54134	0.0110429	0.373569
GEMIN8	225.004	-0.130773	0.208348	-0.627667	0.530222	0.928111
OFD1	1000.82	0.311186	0.474886	0.655285	0.512284	0.923675
GPM6B	27.0821	0.320495	0.612004	0.52368	0.600501	0.941748
MAGEC2	1.25589	-3.18489	5.16563	-0.616553	0.537529	0.928192
PREX2	63.4116	0.191588	0.60236	0.318062	0.750438	0.968038
WDR37	191.907	0.241504	0.278545	0.867019	0.385932	0.888688
YTHDC2	341.777	0.0112308	0.329935	0.0340395	0.972846	0.997081
CTPS2	248.168	0.0145676	0.311924	0.0467025	0.96275	0.996851
ATP6V1H	377.838	0.0883511	0.304388	0.290258	0.771619	0.969973
POLR2B	596.144	0.18975	0.177476	1.06916	0.284997	0.849707
ATOSA	532.425	0.114716	0.39832	0.288001	0.773346	0.970207
ARAP2	255.56	-0.340139	0.328624	-1.03504	0.30065	0.855254
TPR	1067.03	-0.0552982	0.262639	-0.210548	0.83324	0.979239
CP	337.363	0.230629	1.27613	0.180726	0.856583	0.985108
KATNIP	285.404	0.330231	0.362891	0.910001	0.362822	0.883713
DTNBP1	112.495	0.218538	0.313066	0.698057	0.485142	0.917361
XK	29.844	-0.431168	0.649488	-0.663858	0.506781	0.922636
ANO2	8.24961	-0.575089	0.765078	-0.751674	0.452247	0.906651
C12orf4	111.219	0.176566	0.292387	0.603879	0.545924	0.930517
SCML1	77.972	1.18859	0.536365	2.21601	0.0266905	0.499614
WWC3	263.897	0.17561	0.298894	0.587533	0.556846	0.931438
ARHGAP6	363.121	-0.350868	0.581666	-0.603211	0.546368	0.930517
FAM184B	2.74919	-1.37812	1.09073	-1.26349	0.206414	0.808809
MAP4	1264.22	0.117891	0.246601	0.478062	0.632606	0.946837
GOPC	414.82	-0.292773	0.214549	-1.3646	0.17238	0.788503
ROS1	0.476121	-0.19495	3.92825	-0.0496276	0.960419
USP28	196.49	-0.518842	0.276931	-1.87354	0.0609936	0.6369
HDAC9	21.6018	1.21872	0.717283	1.69908	0.0893049	0.700612
TSPAN17	423.611	0.366096	0.246496	1.4852	0.137491	0.769925
NOP16	252.827	0.172887	0.263035	0.657275	0.511004	0.923451
CC2D2A	65.5872	0.0295412	0.358459	0.0824116	0.934319	0.994335
RRM2B	282.018	-0.543578	0.340025	-1.59864	0.1099	0.734492
ZNF800	250.448	-0.536046	0.255224	-2.1003	0.0357024	0.551471
TNFRSF17	3.04635	3.12443	2.00953	1.5548	0.119993	0.750922
SNX29	126.366	0.0799739	0.282718	0.282876	0.777272	0.970433
LMO3	40.4344	1.10802	0.761595	1.45486	0.145707	0.769925
MRPS10	364.496	-0.388465	0.249534	-1.55676	0.119528	0.750681
GUCA1A	0.189473	-0.891473	3.54422	-0.251529	0.801405
RSF1	457.464	0.00582173	0.322846	0.0180325	0.985613	0.998986
VPS13D	482.35	-0.147215	0.225681	-0.652312	0.5142	0.924787
CELF2	84.1615	0.00813489	0.596516	0.0136373	0.989119	0.998986
FAM120A	1694.91	-0.283324	0.269096	-1.05287	0.2924	0.852478
R3HDM1	183.916	0.120711	0.274818	0.439241	0.660487	0.952262
COL9A2	766.276	-1.10026	0.649962	-1.6928	0.0904934	0.700612
KITLG	97.7873	0.31639	0.547482	0.5779	0.563332	0.933165
ERCC8	75.4804	-0.197467	0.312189	-0.632524	0.527045	0.927568
ADAMTS6	5.94505	1.06207	0.823975	1.28896	0.197411	0.801044
H6PD	639.902	-0.0443936	0.34179	-0.129885	0.896657	0.990148
VAMP3	794.051	-0.362635	0.207341	-1.74898	0.080295	0.690148
PER3	184.463	-0.576112	0.499457	-1.15348	0.248715	0.83453
UTS2	7.56561	2.02173	0.877728	2.30336	0.0212584	0.461452
TNFRSF9	8.39233	-0.503722	0.911191	-0.552817	0.580389	0.937549
EPN3	1192.64	0.337224	0.343411	0.981983	0.326108	0.869988
LTBP1	388.341	0.352015	0.380879	0.924217	0.355373	0.880335
RCN1	1960.27	-0.272776	0.26936	-1.01268	0.311212	0.861016
ELN	82.8497	0.116708	0.78568	0.148544	0.881914	0.987406
RFC2	196.462	-0.088012	0.29295	-0.300433	0.763847	0.96957
ARID1B	900.586	-0.0742956	0.234531	-0.316784	0.751408	0.968038
CLPTM1L	737.756	0.0156977	0.269825	0.0581774	0.953607	0.996596
NEDD4L	1203.83	-0.245057	0.332973	-0.735967	0.461751	0.910035
FOXP3	15.6789	1.34237	0.662387	2.02657	0.0427066	0.590859
PPP1R3F	53.2331	0.515135	0.404096	1.27478	0.202386	0.803534
HEXB	415.279	0.195408	0.255685	0.764252	0.444717	0.904745
PTCD2	71.9799	-0.323522	0.383678	-0.843211	0.39911	0.893974
NEXMIF	1.14249	0.272268	1.1791	0.230912	0.817384
JKAMP	232.415	-0.224768	0.254875	-0.881877	0.377843	0.887558
DKK3	221.963	-0.233894	0.556273	-0.420466	0.674145	0.954095
ARHGEF5	271.52	-0.45305	0.303669	-1.49192	0.13572	0.769925
NFE2L3	201.628	-0.67102	0.380498	-1.76353	0.0778106	0.68209
MCUR1	314.579	-0.226968	0.368789	-0.615443	0.538262	0.928404
LIMA1	1053.18	-0.47964	0.326813	-1.46763	0.142205	0.769925
LETMD1	533.576	-0.178171	0.273532	-0.65137	0.514808	0.925162
SLC4A8	7.50679	-0.79828	0.817063	-0.977011	0.328563	0.869988
LAMC3	193.351	0.27232	0.684284	0.397964	0.690657	0.95884
PTGER3	4.77709	2.2338	1.22401	1.82498	0.0680043	0.655648
TNIP3	1.05663	1.3424	1.18887	1.12914	0.258838
MAPK9	285.142	-0.0985724	0.205892	-0.478758	0.632111	0.946837
COL23A1	5.44031	0.877161	0.835803	1.04948	0.293956	0.852647
BCAR1	801.436	0.264029	0.300038	0.879983	0.378868	0.887721
FHIP1B	353.689	0.312056	0.431467	0.723244	0.46953	0.913459
HERPUD1	681.624	0.125034	0.31646	0.395102	0.692767	0.95885
HOMER3	617.848	-0.0577754	0.295649	-0.195419	0.845065	0.98231
RAD51	50.6162	0.414774	0.602668	0.68823	0.491308	0.919019
POLQ	48.209	0.431211	0.689961	0.624978	0.531985	0.928192
PIK3CB	202.729	-0.350509	0.351385	-0.997506	0.318519	0.865759
CYBA	5464.88	0.276539	0.534173	0.517696	0.60467	0.942919
THOC3	434.617	-0.0855979	0.345517	-0.247738	0.804337	0.973578
HEBP2	1716.71	-0.325948	0.28274	-1.15282	0.248985	0.834539
MPHOSPH9	56.0191	0.502411	0.471633	1.06526	0.286759	0.850786
PLEKHA5	406.622	-0.556639	0.285188	-1.95183	0.0509585	0.619288
PRSS8	350.756	2.07302	0.549183	3.77473	0.000160178	0.0384695
SIKE1	325.895	-0.175333	0.31871	-0.550134	0.582228	0.937899
RRP12	332.32	0.229632	0.334469	0.686557	0.492362	0.919019
FNIP2	134.772	-0.0346507	0.417315	-0.0830326	0.933826	0.994335
MSMO1	636.187	-0.316801	0.442689	-0.715629	0.47422	0.913999
TTC17	677.797	-0.475075	0.342046	-1.38892	0.164857	0.782188
ALX4	0.217959	1.30503	1.79713	0.726178	0.467729
FSTL4	275.867	-0.0935782	0.60047	-0.155842	0.876158	0.98621
FOXN3	501.715	-0.520662	0.26346	-1.97625	0.0481269	0.607112
METTL24	4.4679	0.17332	0.67239	0.257766	0.796587	0.972573
AKR7A2	314.396	0.238731	0.336018	0.710471	0.477412	0.913999
MRTO4	489.409	0.192355	0.195465	0.984091	0.325071	0.869904
NNAT	26.8078	-1.63378	0.908165	-1.79899	0.0720209	0.666799
USE1	218.8	0.1468	0.233607	0.628405	0.529739	0.928111
MCF2L2	8.87389	-0.186481	0.752453	-0.247831	0.804266	0.973578
NRIP2	15.3507	0.82628	0.509616	1.62138	0.104936	0.727149
LAMA3	202.822	-0.499271	0.577642	-0.864327	0.387408	0.889347
AP5M1	402.036	-0.435703	0.338129	-1.28857	0.197547	0.80105
ANAPC4	483.669	-0.190702	0.430238	-0.443246	0.657588	0.951832
KCNQ1	539.432	0.000262592	0.390588	0.0006723	0.999464	0.999774
TRAPPC3	434.822	0.0841697	0.181977	0.46253	0.643702	0.949278
THRAP3	887.698	0.162888	0.149653	1.08843	0.276403	0.844903
PHPT1	702.954	0.196233	0.386028	0.508339	0.611216	0.943832
ENTPD2	22.7154	-0.598138	0.574288	-1.04153	0.29763	0.853699
LY75	340.948	-0.376496	0.362422	-1.03883	0.298883	0.853919
ARID4B	430.222	-0.134106	0.22549	-0.594734	0.552022	0.931005
OPN3	204.497	-0.193163	0.428454	-0.450838	0.652106	0.950032
SDCCAG8	191.102	0.0618827	0.323387	0.191358	0.848245	0.9828
PTPRN	0.589851	-0.386083	1.13885	-0.339011	0.734601
HHAT	124.655	-0.25357	0.343803	-0.737544	0.460792	0.909962
KIF1B	279.825	-0.113384	0.246095	-0.460734	0.64499	0.949519
FOXC1	403.03	-1.12101	0.454467	-2.46665	0.0136382	0.403275
TBC1D22A	242.786	0.294533	0.254283	1.15829	0.246746	0.83391
SYNE2	441.991	0.294682	0.340159	0.866306	0.386322	0.888688
PLEKHH1	592.838	-0.418815	0.549553	-0.762101	0.446	0.90533
ATP9A	687.396	-0.809712	0.289893	-2.79314	0.00521989	0.27269
SPO11	0
CBLN4	0.136477	1.28222	2.97109	0.431567	0.666056
CHRDL2	2.4843	1.93274	2.17848	0.887196	0.374973	0.886722
FAM168A	330.477	-0.250659	0.238659	-1.05028	0.293589	0.852498
RELT	52.2647	1.15817	0.414127	2.79666	0.00516333	0.272416
GALC	205.964	-0.270587	0.319014	-0.848198	0.396328	0.893615
NOP58	867.799	-0.131563	0.341506	-0.385244	0.700057	0.960028
SZRD1	1041.42	0.0674094	0.258265	0.261009	0.794086	0.972573
KCNH2	12.1577	0.847544	0.941726	0.89999	0.368126	0.884585
CUL1	545.13	-0.137542	0.179235	-0.767385	0.442853	0.904167
FAM114A2	129.628	-0.0759194	0.310275	-0.244684	0.806701	0.97401
CYFIP2	330.118	0.406364	0.398973	1.01852	0.308429	0.86012
TAB2	553.63	-0.130404	0.259013	-0.503463	0.614639	0.943984
GINM1	355.571	-0.0580849	0.255797	-0.227074	0.820366	0.975246
EIF2AK2	510.908	-0.365855	0.224042	-1.63298	0.102474	0.725023
USP36	364.066	0.754778	0.257501	2.93116	0.00337697	0.218246
KMT2C	520.059	-0.193045	0.228648	-0.844292	0.398506	0.893643
MCOLN3	11.6149	-0.900254	0.807495	-1.11487	0.264905	0.839815
CCDC85A	9.42794	0.612786	1.17139	0.523126	0.600887	0.941943
PUM2	1459.56	-0.435068	0.193004	-2.2542	0.0241837	0.479908
MRPL43	599.158	0.0638756	0.198835	0.321249	0.748022	0.968038
ITIH4	92.3573	0.774101	0.794042	0.974887	0.329616	0.869988
ITIH1	0.386135	1.27446	2.08928	0.610002	0.541861
HPF1	106.289	0.0843019	0.229965	0.366587	0.713927	0.961882
ZFR	683.285	-0.420855	0.225155	-1.86918	0.0615978	0.640168
ZNF280C	43.2622	-0.237344	0.235602	-1.00739	0.313747	0.861536
NPFFR2	2.55016	1.27433	1.13619	1.12159	0.262038	0.838387
PHF21B	4.26053	-3.92828	1.94887	-2.01567	0.043834	0.594915
TRAF1	159.646	0.844555	0.601286	1.40458	0.160146	0.778448
RC3H2	255.832	-0.296194	0.256293	-1.15569	0.247809	0.83453
IL17RB	30.68	-0.778558	0.571307	-1.36276	0.172957	0.788752
TRAF3IP2	289.691	0.0254273	0.296892	0.085645	0.931749	0.994335
GYG2	33.5347	-0.217452	0.669966	-0.324571	0.745506	0.968038
DCBLD2	155.279	-0.0739306	0.491543	-0.150405	0.880445	0.987221
SERPINB3	109.646	-2.70469	1.70071	-1.59033	0.111759	0.736023
SOAT1	244.525	-0.222217	0.375519	-0.591759	0.554012	0.931382
PKP2	122.133	-1.13544	0.429006	-2.64668	0.0081287	0.336981
MSH4	0.658433	-1.85643	1.97571	-0.939628	0.347408
F7	0.507337	-1.39084	1.8332	-0.758699	0.448033
GDI2	1855.23	-0.0294513	0.344421	-0.0855097	0.931856	0.994335
PRDM1	99.4653	-0.122726	0.439102	-0.279492	0.779867	0.970765
ATG5	343.333	0.157389	0.288317	0.54589	0.585141	0.937951
TMCC3	39.3505	0.342907	0.465242	0.73705	0.461092	0.909962
PITHD1	363.506	0.00244727	0.212513	0.0115159	0.990812	0.999033
MTA3	353.52	0.292813	0.308869	0.948019	0.34312	0.872501
USP13	73.3662	-0.550705	0.567	-0.971261	0.331418	0.870493
ATP11B	467.306	0.1709	0.387981	0.440485	0.659586	0.952024
LAMC2	425.398	-0.598495	0.467374	-1.28055	0.200352	0.802972
CDK14	72.2414	0.200855	0.551802	0.363998	0.71586	0.96262
SEC61A1	2336.85	0.155798	0.199063	0.782657	0.433828	0.903622
PPP1R12A	628.383	-0.526542	0.372384	-1.41398	0.157369	0.777609
RASGRF1	10.7743	-0.0659006	0.816524	-0.0807087	0.935674	0.994335
CAMK2B	6.42798	-0.0672142	0.939564	-0.0715377	0.94297	0.995374
CROCC	875.15	0.370235	0.5294	0.699348	0.484334	0.916909
POLR3E	338.349	0.180408	0.181255	0.995326	0.319578	0.866553
ATP2B4	686.244	0.228666	0.341398	0.669793	0.50299	0.921528
ZC3H11A	1377.41	0.11732	0.224181	0.523329	0.600745	0.941816
RIOK2	156.23	0.441228	0.292003	1.51104	0.130779	0.763965
YIPF1	229.951	0.0112578	0.234232	0.0480627	0.961666	0.996666
NDC1	247.414	0.28666	0.384972	0.744625	0.456498	0.908197
DGKG	22.0033	-0.608206	0.736435	-0.825879	0.408873	0.895098
FLYWCH1	718.495	0.0944881	0.461025	0.204952	0.83761	0.980405
UNKL	114.796	0.284797	0.38798	0.734052	0.462917	0.910811
TBXAS1	40.8191	0.553274	0.617616	0.895823	0.370347	0.885152
PARP12	436.414	0.0381798	0.314317	0.121469	0.903319	0.990271
ALDH18A1	561.245	0.0553118	0.224411	0.246475	0.805314	0.973578
TARBP1	387.002	0.452906	0.452063	1.00187	0.316409	0.863881
GATB	176.198	-0.0548971	0.263929	-0.208	0.835229	0.979678
MXD1	247.857	0.368235	0.519743	0.708495	0.478638	0.913999
CDK17	203.553	-0.309132	0.255556	-1.20965	0.226415	0.818768
DNAJC25	82.6008	0.205481	0.276599	0.742884	0.457552	0.908845
SLC2A3	83.2384	1.20193	0.54371	2.21062	0.0270622	0.500967
PSD	40.9476	1.2924	0.518944	2.49045	0.0127583	0.396648
CTDP1	307.48	0.0987399	0.247476	0.398989	0.689902	0.95884
YBX3	2623.02	-0.271739	0.225044	-1.2075	0.227241	0.81911
STYK1	141.129	-0.0876744	0.348445	-0.251616	0.801338	0.973578
WNK1	889.268	-0.0578668	0.205623	-0.281422	0.778387	0.970765
RPS17P5	0
CCAR1	1438.01	-0.329301	0.38736	-0.850118	0.39526	0.893091
OGFR	1020.47	0.409403	0.364359	1.12363	0.261172	0.838387
GNA15	520.591	-0.0956754	0.285044	-0.335651	0.737134	0.965308
CREB3L3	2.83401	-2.99236	1.49892	-1.99634	0.0458964	0.598479
PIGV	154.138	-0.145938	0.262541	-0.55587	0.5783	0.936943
PTPRU	1582.23	-0.0172503	0.318446	-0.0541701	0.9568	0.996596
SNRNP40	209.935	0.0836935	0.263179	0.31801	0.750477	0.968038
RIMBP2	1.47255	-2.9135	1.75426	-1.66081	0.0967508	0.712154
COL11A1	8.98184	-2.26659	1.02091	-2.22017	0.0264069	0.49867
QSER1	241.868	-0.468118	0.260686	-1.79572	0.0725393	0.667687
MPC1	228.951	0.0264739	0.238036	0.111218	0.911443	0.990745
ACAA1	1194.95	0.0917944	0.269436	0.34069	0.733337	0.964468
BCAT1	40.377	-1.37623	0.743012	-1.85223	0.0639927	0.648337
HDAC7	1362.66	0.229968	0.362929	0.633645	0.526313	0.927568
LZTS1	27.9793	0.625265	0.671966	0.930501	0.352112	0.878545
PRDM6	24.0638	0.232885	0.739315	0.315001	0.752761	0.968038
WNT8A	0.0397502	0.494174	5.16725	0.0956357	0.92381
SPAG4	294.066	0.225453	0.409098	0.551098	0.581566	0.937805
NCKAP1	1416.86	-0.778606	0.28707	-2.71225	0.00668277	0.309189
MRPS35	421.222	-0.416482	0.385917	-1.0792	0.280497	0.847783
GUCY1B1	43.3838	0.424727	0.504233	0.842322	0.399608	0.893976
SFSWAP	820.4	0.0503922	0.391929	0.128575	0.897694	0.990148
TNK2	1725.01	0.147396	0.48806	0.302003	0.76265	0.969159
MON2	373.042	-0.254663	0.338661	-0.751972	0.452068	0.906651
CDH3	511.223	-0.465194	0.482272	-0.964588	0.334751	0.870493
ARSF	0.677118	-2.29169	1.52821	-1.49959	0.133721
GPBP1	773.527	-0.342306	0.246326	-1.38965	0.164636	0.782188
DGAT2	453.394	-0.518014	0.396259	-1.30726	0.191124	0.798051
ZNF112	34.8075	-1.13538	0.288469	-3.93589	8.28877e-05	0.0267713
CS	999.321	-0.0861725	0.179142	-0.481029	0.630496	0.946837
LTK	10.2432	-1.67579	0.817263	-2.0505	0.040316	0.575202
MRPS24	380.658	0.313246	0.272128	1.1511	0.249691	0.834664
ELMO2	393.35	0.317451	0.272595	1.16455	0.2442	0.833407
WAPL	367.115	-0.156075	0.233298	-0.668992	0.503501	0.921528
VMP1	1512.71	0.0315898	0.389443	0.0811154	0.93535	0.994335
APPBP2	325.113	-0.200316	0.19738	-1.01487	0.310167	0.860494
POLD1	325.762	0.828646	0.401299	2.06491	0.0389315	0.568874
SEZ6	0.318831	0.0337715	2.47045	0.0136702	0.989093
EIF4B	3592.96	-0.138836	0.236622	-0.586744	0.557376	0.931438
SLC6A16	8.02119	0.842516	1.37759	0.611584	0.540813	0.929624
BICRA	411.283	0.389133	0.451857	0.861187	0.389135	0.890595
SPHK2	259.208	0.488262	0.346487	1.40918	0.158782	0.778208
RPL18	10711.9	0.227326	0.315328	0.72092	0.470959	0.913901
CA11	67.7485	0.849338	0.583722	1.45504	0.145659	0.769925
ISOC2	527.269	0.344403	0.30095	1.14438	0.252465	0.835276
U2AF2	1612.44	0.223795	0.251232	0.890793	0.37304	0.886333
EPN1	1234.93	0.349544	0.300669	1.16256	0.24501	0.833407
MED29	547.773	-0.20673	0.186578	-1.10801	0.267857	0.842682
AHRR	40.7962	0.967043	0.727567	1.32915	0.1838	0.793709
GSC2	0.385785	-0.638419	4.58989	-0.139092	0.889377
ZNF275	169.162	0.153291	0.261497	0.586205	0.557738	0.931438
MTMR1	352.464	-0.326335	0.208505	-1.56512	0.117555	0.747173
GPC1	2281.81	-0.00546095	0.417183	-0.0130901	0.989556	0.999033
ADCK1	94.9906	0.284404	0.296271	0.959944	0.337084	0.870701
HAGH	295.279	0.488326	0.22221	2.19759	0.0279783	0.506257
RNF4	494.499	-0.398913	0.238457	-1.67289	0.0943487	0.707385
CASP8	341.092	-0.121028	0.246961	-0.49007	0.624085	0.944377
LIMCH1	1078.46	-0.368328	0.421263	-0.874343	0.381931	0.888234
INTS13	272.59	0.323679	0.391096	0.827619	0.407886	0.895098
TM7SF3	667.323	-0.946972	0.3784	-2.50257	0.0123295	0.389551
DLX3	55.2493	-0.633566	0.59005	-1.07375	0.282935	0.849261
SPA17	56.5497	-0.0360127	0.349942	-0.10291	0.918034	0.991876
TSPAN32	7.53782	-0.753072	1.00325	-0.750633	0.452874	0.906651
CCN5	8.00413	-0.640991	1.22906	-0.52153	0.601997	0.942187
DMRT3	0.589951	-1.96368	3.24743	-0.604687	0.545387
ST3GAL6	10.9639	-0.185573	0.545697	-0.340065	0.733808	0.964468
ATP2C2	287.029	1.38802	0.609055	2.27898	0.0226684	0.471307
NGFR	27.6684	0.767059	1.09661	0.69948	0.484252	0.916909
CDON	22.1169	-0.250918	0.725492	-0.345859	0.729448	0.964468
TAF2	270.873	0.349144	0.249966	1.39677	0.162483	0.781375
HIPK2	231.655	-0.142741	0.287288	-0.496857	0.61929	0.943984
TNPO3	377.755	-0.364363	0.215722	-1.68904	0.0912116	0.700612
BORCS8-MEF2B	22.5431	-0.202393	0.731041	-0.276855	0.781891	0.97104
RFXANK	557.968	0.401878	0.283095	1.41959	0.155728	0.777609
TMEM161A	318.369	0.48912	0.30099	1.62503	0.104155	0.725886
LPAR2	451.021	0.145378	0.297277	0.489033	0.624818	0.944657
CTSA	1195.65	0.737916	0.233061	3.16619	0.00154449	0.13132
SUGP2	794.213	0.0412646	0.423841	0.0973586	0.922442	0.992229
SLC12A2	223.418	0.521062	0.480886	1.08355	0.278566	0.846051
SNX24	67.947	0.39955	0.341262	1.1708	0.241679	0.831982
EYA2	218.584	-1.12727	0.672325	-1.67667	0.0936063	0.707385
CNN2	2153.88	0.162749	0.33371	0.487697	0.625764	0.944825
ABCA7	685.217	0.750431	0.615253	1.21971	0.222574	0.817052
SNCAIP	25.6642	-1.7969	0.861784	-2.08509	0.0370613	0.556751
DDX20	163.348	0.136676	0.222133	0.61529	0.538363	0.928477
BTBD1	443.8	-0.428199	0.321501	-1.33188	0.182901	0.793709
FAR2	108.117	0.346411	0.678907	0.510249	0.609877	0.943498
BCAS1	2299.64	-0.264922	0.394656	-0.671275	0.502046	0.921528
POU1F1	0.481744	0.509127	1.29505	0.393134	0.69422
CHI3L2	15.0338	3.3989	0.842327	4.03514	5.45708e-05	0.0200446
SBNO2	1135.93	0.4651	0.334342	1.39109	0.164198	0.782188
PMS1	160.66	-0.0967834	0.30164	-0.320858	0.748318	0.968038
HMG20B	1300.94	0.0978753	0.282779	0.34612	0.729253	0.964468
CALCRL	93.4565	0.398072	0.551578	0.721697	0.470481	0.913901
TAF11	254.318	0.184837	0.222323	0.831389	0.405754	0.895098
ANKS1A	572.333	-0.113285	0.391212	-0.289574	0.772142	0.969973
AP3D1	1396.77	0.23234	0.228152	1.01835	0.30851	0.86012
ZNF76	528.647	-0.0987376	0.387202	-0.255003	0.798721	0.973146
SLC9A3R2	587.899	0.539897	0.418578	1.28984	0.197108	0.801044
NTHL1	133.412	0.706875	0.314232	2.24953	0.0244789	0.483717
BLTP3A	156.078	-0.408502	0.252022	-1.6209	0.105039	0.727149
GNAI3	711.187	-0.240367	0.288796	-0.832306	0.405236	0.895098
IPO5	963.755	-0.325964	0.254492	-1.28084	0.20025	0.802972
OAT	265.272	-0.588442	0.451311	-1.30385	0.192285	0.798416
WDR3	283.346	-0.284738	0.339517	-0.838655	0.401663	0.89404
PKN2	607.283	-0.370222	0.257474	-1.4379	0.150463	0.771805
WDR18	446.459	0.405104	0.350817	1.15474	0.248196	0.83453
TRAM2	112.6	0.437211	0.302586	1.44491	0.148482	0.77072
NTN1	26.0775	-1.54363	0.953416	-1.61906	0.105435	0.727253
GLP2R	1.91601	-2.44281	1.17821	-2.07333	0.0381418	0.564813
MCM10	39.7296	0.800563	0.792958	1.00959	0.312691	0.861414
DGKA	1831.58	-0.166221	0.498286	-0.333586	0.738692	0.965861
ERBB3	3113.72	-0.281731	0.418748	-0.672792	0.50108	0.921127
ROPN1	0.111621	-0.405912	5.16889	-0.0785298	0.937407
ANKRD44	65.3085	0.815923	0.424063	1.92406	0.054347	0.625384
KARS1	1210.32	-0.140043	0.192859	-0.72614	0.467753	0.912816
ADAT1	233.054	0.208863	0.337765	0.618369	0.536332	0.928192
PDIA5	115.648	0.0248511	0.336803	0.0737852	0.941181	0.995374
TBC1D22B	147.933	0.0299132	0.172874	0.173035	0.862624	0.985647
NDUFB4	984.877	-0.291352	0.242372	-1.20209	0.22933	0.822598
SPEN	591.305	-0.0109912	0.29376	-0.0374154	0.970154	0.996992
MYLK	143.708	0.146148	0.512952	0.284915	0.775709	0.970207
ZC3H15	527.7	-0.193801	0.196782	-0.984853	0.324696	0.86968
MAP2K4	280.762	-0.331955	0.208282	-1.59378	0.110986	0.736023
PACC1	80.916	0.0265287	0.293439	0.0904062	0.927964	0.993995
SNAP91	36.5173	-2.47136	1.16764	-2.11654	0.0342986	0.544044
SLK	1232.48	0.19768	0.321424	0.615012	0.538547	0.928477
CYB5R4	199.063	-0.163621	0.440146	-0.371743	0.710084	0.960857
COL17A1	807.159	-0.694558	0.634852	-1.09405	0.273934	0.844428
GSTO2	262.554	0.271526	0.289339	0.938434	0.348021	0.875666
SEC61A2	50.0108	0.803594	0.380333	2.11287	0.0346118	0.544768
PRKCQ	26.9122	0.929254	0.762445	1.21878	0.222927	0.817052
TLE2	1121.73	-0.100826	0.455454	-0.221375	0.8248	0.976674
ASB1	155.057	0.643172	0.306989	2.0951	0.0361622	0.551813
FAM107B	632.428	-0.0425705	0.37301	-0.114127	0.909137	0.990648
ME1	48.2667	-0.343553	0.445763	-0.770707	0.440881	0.904043
TBC1D1	846.888	-0.472807	0.343425	-1.37674	0.168593	0.785961
CDK13	675.339	-0.0350411	0.270494	-0.129545	0.896926	0.990148
MTHFD2	225.665	0.635185	0.536928	1.183	0.236809	0.827023
SLC9A7	130.848	1.39247	0.451352	3.0851	0.00203485	0.155587
FOXJ2	143.428	-0.331364	0.245074	-1.3521	0.176344	0.78984
YBX1	5657.64	0.0698515	0.261965	0.266644	0.789743	0.971389
PDE4A	222.693	-0.982799	0.421504	-2.33165	0.0197192	0.452718
PPP2R5A	404.801	0.106868	0.268856	0.397492	0.691005	0.95884
CTNNA2	0.466041	0.876703	2.51756	0.348236	0.727663
ELAVL1	925.237	-0.128427	0.249942	-0.513827	0.607373	0.943224
TIE1	71.6574	0.715892	0.510977	1.40103	0.161206	0.779931
DIP2B	233.916	-0.0389911	0.258154	-0.151038	0.879946	0.987221
SMARCD1	528.523	0.228213	0.17719	1.28796	0.197761	0.80131
KDM4A	614.953	-0.0724532	0.243341	-0.297744	0.765899	0.969973
NFYC	474.774	-0.118314	0.165525	-0.714778	0.474747	0.913999
ZMYND12	19.072	-0.140621	0.516017	-0.272512	0.785229	0.971373
SLC9A3	58.6137	-0.379777	0.40689	-0.933365	0.350631	0.878125
NGEF	60.8319	0.784975	0.554457	1.41575	0.156848	0.777609
ASPM	73.4028	0.0655505	0.754137	0.0869212	0.930734	0.994335
CD84	14.3506	1.42132	0.608494	2.33579	0.0195021	0.452718
ELOVL1	1176.54	-0.228422	0.18572	-1.22993	0.218724	0.81572
SPI1	142.589	1.35998	0.592565	2.29507	0.0217289	0.465705
POLR1H	250.65	0.0456883	0.214379	0.213119	0.831234	0.97852
MPPED2	119.206	-1.60789	0.599547	-2.68184	0.00732178	0.318234
CLDN18	1.07069	-1.06786	1.63443	-0.653353	0.513529
ZBTB11	243.641	-0.317502	0.267323	-1.18771	0.234948	0.825793
ATXN3	230.695	-0.34477	0.372172	-0.926371	0.354253	0.879276
GOLGA5	329.979	-0.064814	0.192279	-0.337083	0.736054	0.965308
FGFR2	353.89	-1.1402	0.476822	-2.39124	0.0167917	0.434653
LRRC40	144.095	0.0263403	0.237218	0.111038	0.911586	0.990745
ISOC1	295.102	0.0765219	0.296335	0.258227	0.796231	0.972573
EML1	56.4102	0.0687111	0.56483	0.121649	0.903177	0.990271
TRMT11	129.057	0.480526	0.300894	1.59699	0.110267	0.735179
THUMPD1	560.54	-0.374355	0.21088	-1.7752	0.0758641	0.674043
MSANTD3	115.928	-0.331218	0.337368	-0.98177	0.326213	0.869988
KIF26A	16.6603	0.954302	0.838931	1.13752	0.25532	0.835932
ATG2B	291.919	-0.189752	0.322732	-0.587957	0.556561	0.931438
ARFGEF1	671.113	-0.337435	0.234464	-1.43918	0.150101	0.771
ACSM2B	0.0691413	-0.331635	5.16891	-0.0641595	0.948843
ZFAT	66.003	-0.186199	0.340709	-0.546504	0.58472	0.937951
MTFR1	204.863	-0.0743664	0.297757	-0.249755	0.802777	0.973578
STAG3	36.5928	3.79267	0.870647	4.35615	1.32371e-05	0.00826569
FECH	142.874	-0.259887	0.338563	-0.767617	0.442715	0.904167
MYO9A	250.479	-0.283362	0.369677	-0.766513	0.443371	0.904167
DDX3Y	480.22	0.0292567	1.01	0.0289671	0.976891	0.997301
PFKP	815.13	-0.232504	0.281825	-0.824994	0.409375	0.895098
IDI1	304.038	-0.252286	0.45237	-0.557699	0.57705	0.936163
SP100	662.906	-0.0095852	0.278888	-0.0343694	0.972583	0.997081
KLF6	1977.81	-0.20203	0.404995	-0.498847	0.617887	0.943984
PLPP1	767.598	-0.303022	0.361502	-0.838231	0.401901	0.89404
NEO1	276.786	-0.422055	0.422972	-0.997833	0.318361	0.865759
TRAM1	1654.71	-0.425039	0.354721	-1.19823	0.230826	0.823679
PHKA1	111.912	0.125979	0.30984	0.406596	0.684305	0.95722
TNFRSF1A	1581.25	-0.0570694	0.256076	-0.222861	0.823644	0.976304
CACNB1	194.185	0.193748	0.565111	0.34285	0.731711	0.964468
EVI5	138.729	-0.32021	0.264148	-1.21224	0.225422	0.818472
STOML1	97.9655	0.3251	0.240104	1.35399	0.175738	0.78984
PKM	11130.2	0.000102773	0.272067	0.00037775	0.999699	0.999835
DHX29	256.926	-0.435154	0.249383	-1.74492	0.080999	0.690571
DNTTIP2	510.526	-0.247457	0.266227	-0.929497	0.352631	0.878545
METTL22	109.988	0.398589	0.407729	0.977584	0.32828	0.869988
TP53BP1	579.98	0.418235	0.295175	1.41691	0.15651	0.777609
TRO	77.9837	0.822112	0.760724	1.0807	0.279832	0.846997
RRP15	148.888	0.00512862	0.408488	0.0125551	0.989983	0.999033
RHOA	2759.84	-0.176716	0.225956	-0.782083	0.434166	0.903622
DHX8	349.213	-0.107238	0.20614	-0.520218	0.602911	0.942187
PMS2P4	62.9289	0.0358905	0.353467	0.101539	0.919123	0.991876
PRKCZ	434.339	0.264218	0.296271	0.891809	0.372495	0.886333
ZFY	170.278	-0.705305	1.05185	-0.670539	0.502514	0.921528
IARS2	643.954	-0.0223995	0.339181	-0.0660401	0.947346	0.995374
SYT1	29.5012	0.729576	1.13086	0.645149	0.518831	0.926509
NAV3	13.1992	-1.43007	0.988069	-1.44734	0.147803	0.77072
IDH3G	475.126	-0.10288	0.212132	-0.484981	0.62769	0.945598
ROGDI	378.453	0.460062	0.283877	1.62064	0.105096	0.727149
PDZD4	26.1927	0.48187	0.658096	0.732218	0.464035	0.911164
ATP2B3	0.533193	1.12463	1.73838	0.646942	0.51767
ROCK1	438.076	-0.327766	0.25773	-1.27174	0.203464	0.805003
CBFB	612.432	-0.341827	0.248633	-1.37483	0.169185	0.786473
PDK3	253.983	0.0545979	0.336949	0.162036	0.871277	0.986107
HYAL2	446.759	0.495694	0.303026	1.63582	0.101878	0.722362
HDAC4	89.9393	0.529585	0.228936	2.31324	0.0207095	0.457489
RASSF1	115.27	0.674365	0.308753	2.18416	0.0289508	0.513575
FGFR3	6550.86	0.0727698	0.508761	0.143033	0.886264	0.988084
IFI35	247.723	0.0362493	0.349358	0.10376	0.91736	0.991876
HEATR6	242.63	0.0358899	0.314946	0.113956	0.909273	0.990648
COASY	703.844	0.362026	0.239934	1.50886	0.131335	0.764783
PLEKHH3	1275.86	0.461567	0.404244	1.1418	0.253536	0.835441
MEF2A	395.416	-0.114149	0.209672	-0.544417	0.586155	0.938228
OTUD5	623.047	0.227048	0.211306	1.0745	0.2826	0.848986
TFE3	449.95	0.245502	0.223438	1.09875	0.271878	0.844102
TBC1D25	170.792	0.323813	0.276569	1.17082	0.24167	0.831982
ACSL4	313.553	-0.387415	0.377187	-1.02712	0.304365	0.858426
INPP5A	349.678	-0.326579	0.229611	-1.42231	0.154935	0.77734
GPKOW	161.38	0.228603	0.270979	0.843619	0.398883	0.893948
GRIPAP1	512.126	-0.0538442	0.269047	-0.200129	0.84138	0.98154
FTSJ1	278.282	0.161642	0.236694	0.682916	0.49466	0.919288
PRR11	212.109	0.438804	0.596212	0.735986	0.461739	0.910035
REEP1	6.386	-0.80484	1.16163	-0.692854	0.488401	0.918505
ATP11A	158.198	0.175585	0.403403	0.435259	0.663375	0.953268
POLR1A	421.267	0.348442	0.259055	1.34505	0.178609	0.79109
LAPTM4A	1963.29	-0.232652	0.379341	-0.613306	0.539674	0.929202
TTC7A	188.961	0.531614	0.310149	1.71406	0.086518	0.700612
IP6K2	1248.53	0.314625	0.286345	1.09876	0.271872	0.844102
STON1-GTF2A1L	1.65426	-2.23419	1.91194	-1.16855	0.242587	0.832304
SRBD1	90.906	-0.300287	0.233663	-1.28513	0.198747	0.802285
KIF2A	318.719	0.143268	0.264731	0.541184	0.588381	0.938773
RASGRP2	28.0601	0.343356	0.573956	0.598227	0.549688	0.930657
PSME4	720.605	-0.201601	0.186483	-1.08107	0.279666	0.846997
IFT80	302.11	-0.0153528	0.342626	-0.0448093	0.964259	0.996992
SIRT2	404.87	0.31574	0.237094	1.33171	0.182956	0.793709
ERLEC1	392.138	-0.295209	0.303077	-0.974041	0.330036	0.869996
PPP2R5B	223.255	0.586764	0.350462	1.67426	0.0940797	0.707385
PYGM	9.65197	0.530111	0.768399	0.68989	0.490263	0.918855
PAGE1	0.0131912	0.179576	5.16897	0.0347412	0.972286
PITX1	566.019	0.68537	0.54648	1.25415	0.209786	0.810637
TRPC7	0.0737128	-0.553474	4.5266	-0.122272	0.902684
MAST4	1083.65	-0.767218	0.316574	-2.4235	0.0153717	0.421024
ADGRF5	142.037	0.309951	0.467587	0.662874	0.507411	0.922741
SDK2	45.2406	-0.436548	0.838599	-0.520568	0.602668	0.942187
ADAM7	0
NUP133	285.594	-0.357436	0.227496	-1.57118	0.116142	0.74308
NUCKS1	3315.82	-0.375315	0.358107	-1.04805	0.294614	0.853067
VPS35	1735.91	-0.439766	0.236809	-1.85705	0.0633036	0.644178
DNAJA2	888.29	-0.143098	0.180002	-0.79498	0.426625	0.899895
BCL3	584.769	0.111733	0.40195	0.277977	0.78103	0.970765
KCNAB2	100.672	1.56006	0.487035	3.20318	0.0013592	0.123601
ABCC9	32.9906	-0.548328	0.453192	-1.20992	0.226308	0.818768
GAL	3.70659	-2.44939	1.78722	-1.37051	0.170529	0.787655
CLEC2D	223.756	0.272042	0.53819	0.505475	0.613225	0.943984
FUNDC1	175.85	0.0720811	0.250162	0.288138	0.773241	0.970207
MAOB	11.3435	-1.45989	0.97	-1.50504	0.132314	0.764783
RORA	65.8526	-0.0633264	0.581145	-0.108968	0.913228	0.991279
DRD4	21.2567	-0.101212	0.828923	-0.122101	0.902819	0.990148
TGFBR3	485.267	-0.62265	0.356447	-1.74682	0.0806679	0.690571
PLA2G10	73.9501	-0.390431	0.503053	-0.776122	0.437677	0.903671
HES2	47.9562	-0.816161	0.824974	-0.989317	0.322508	0.868169
ATP1B3	944.468	0.0286576	0.361051	0.0793726	0.936736	0.994335
NEDD4	158.984	-0.213355	0.269584	-0.791423	0.428697	0.900779
PIGB	124.808	-0.164533	0.36778	-0.447369	0.654609	0.950887
MAPK6	578.664	-0.263054	0.400492	-0.656827	0.511292	0.923451
GNB5	251.631	0.269099	0.334641	0.804144	0.421314	0.897777
RAB27A	126.614	0.569609	0.295105	1.93019	0.0535833	0.623077
HDHD5	272.897	0.130037	0.23726	0.548079	0.583638	0.937899
UFD1	463.154	-0.165212	0.267061	-0.618631	0.536159	0.928192
LRP6	196.639	-0.622709	0.33512	-1.85817	0.0631453	0.644178
GUCY2C	0.96673	-0.0957466	1.19571	-0.0800749	0.936178
SCT	2.24576	-3.36357	1.30833	-2.57088	0.0101439	0.36578
PHRF1	782.039	0.197235	0.334454	0.589721	0.555377	0.931413
ELP1	320.197	0.249786	0.333235	0.74958	0.453507	0.906651
NUCB2	210.313	0.535807	0.406628	1.31768	0.18761	0.798051
PFN2	1041.88	-0.123074	0.306328	-0.401771	0.687852	0.958495
PTPN3	370.023	-0.287346	0.433655	-0.662615	0.507577	0.922854
SPTB	9.7772	0.510391	0.689585	0.740143	0.459213	0.909758
DAPP1	179.361	-0.0982913	0.369327	-0.266136	0.790134	0.971428
FGF10	2.4039	0.882174	2.05041	0.430242	0.667019	0.953987
SLC44A1	1023.76	-1.11854	0.345357	-3.23878	0.00120044	0.114733
TMEM260	223.624	-0.0727487	0.251056	-0.289771	0.771991	0.969973
SMG6	323.358	-0.105879	0.259978	-0.407262	0.683815	0.957071
EXOC5	397.865	-0.232757	0.31053	-0.749546	0.453528	0.906651
CLTCL1	28.7466	-0.221314	0.776595	-0.28498	0.775659	0.970207
FGF22	1.47746	1.35438	0.992104	1.36516	0.172204	0.788503
FSTL3	125.158	0.041019	0.477542	0.0858963	0.931549	0.994335
DGCR2	1114.78	0.0683104	0.232308	0.294051	0.768719	0.969973
RNF126	742.516	0.154855	0.27748	0.558077	0.576792	0.935988
MNT	403.056	-0.298123	0.257849	-1.15619	0.247603	0.834507
ZXDC	310.921	0.141481	0.287847	0.491515	0.623062	0.94419
JMJD6	161.428	0.598105	0.225078	2.65732	0.00787644	0.331188
POLB	260.284	0.294292	0.302866	0.971689	0.331205	0.870493
ST6GALNAC1	57.8249	-0.267234	0.724548	-0.368829	0.712255	0.961496
WIPI1	128.669	0.168989	0.282757	0.597648	0.550075	0.930657
FRMPD1	0.699239	0.728367	1.69556	0.429574	0.667506
GBA2	545.062	-0.162286	0.349325	-0.46457	0.642239	0.949278
NDST1	388.269	-0.0872787	0.426693	-0.204547	0.837926	0.980546
ASNS	254.099	-0.62469	0.44732	-1.39652	0.162559	0.781375
AP3M2	216.502	-0.153732	0.245339	-0.626609	0.530915	0.928111
CNGB1	8.8395	0.985661	0.994317	0.991295	0.321542	0.867581
ST6GALNAC2	257.613	-0.93995	0.634808	-1.48068	0.138691	0.769925
CHAT	0.301216	-1.19765	2.42352	-0.494179	0.62118
PABPC1	25632.5	-0.544179	0.282059	-1.92931	0.0536926	0.623435
TESK2	84.1984	0.319944	0.444432	0.719893	0.471591	0.913901
CFAP20	173.946	0.419485	0.262332	1.59906	0.109807	0.734492
CSNK2A2	358.218	0.0802817	0.230593	0.348154	0.727725	0.964175
PTPN21	145.649	-0.147462	0.35056	-0.420647	0.674013	0.954095
EIF2B3	108.512	0.082253	0.256658	0.320477	0.748607	0.968038
CAMK2A	0.954342	-0.612838	1.61675	-0.379054	0.704647
TCOF1	1368.89	0.473593	0.573891	0.825232	0.40924	0.895098
CDC42	1545.05	-0.346099	0.328516	-1.05352	0.292102	0.852327
OSBPL3	465.456	0.0868087	0.479156	0.18117	0.856234	0.985006
EPHA8	0.381098	-1.75148	2.42495	-0.722275	0.470126
SLC12A3	1.86763	-2.10773	1.51942	-1.38719	0.165384	0.782188
RAD18	76.2615	0.0815377	0.346466	0.235341	0.813944	0.974528
ATP2B1	641.472	-0.35376	0.376583	-0.939393	0.347529	0.875399
TRPM5	19.622	-0.0403946	0.853016	-0.047355	0.96223	0.996735
NCK2	639.74	0.388544	0.222284	1.74797	0.08047	0.690571
MAP4K4	694.037	-0.0214917	0.330766	-0.0649756	0.948193	0.995374
MGAT4A	227.863	0.921343	0.388944	2.36883	0.0178442	0.439517
RPL31	9195.84	-0.0295485	0.274698	-0.107567	0.914339	0.991566
WDR1	2652.41	-0.148508	0.207323	-0.716312	0.473799	0.913999
SNX13	315.652	-0.265617	0.262516	-1.01181	0.311628	0.861142
MS4A12	0.0103833	-0.241293	5.16897	-0.046681	0.962768
ARHGAP10	179.746	-0.224967	0.33476	-0.672023	0.501569	0.921437
RPS6KA2	296.011	-0.955124	0.441723	-2.16227	0.0305974	0.526507
ING3	93.0601	-0.155775	0.252024	-0.618096	0.536512	0.928192
VASH1	144.667	0.363481	0.431785	0.841812	0.399893	0.893976
LMCD1	109.465	0.565958	0.568359	0.995775	0.31936	0.86641
BUD23	751.34	0.224608	0.170582	1.31671	0.187935	0.798051
SEL1L	545.098	-0.229968	0.302158	-0.761085	0.446606	0.905728
TRIP13	93.009	0.77667	0.678618	1.14449	0.252421	0.835276
ATP6AP1	1580.15	0.11798	0.215321	0.547926	0.583743	0.937899
TCF3	931.409	0.418428	0.228985	1.82731	0.0676526	0.655197
TRIB2	888.461	0.101963	0.458024	0.222614	0.823836	0.976304
DAZAP1	1582.68	0.219258	0.241935	0.906267	0.364795	0.883713
MBD3	1057.58	0.221999	0.277034	0.801342	0.422934	0.898456
PRLH	0
HLTF	240.331	-0.224016	0.382995	-0.584907	0.55861	0.932149
FAM50A	813.221	0.149461	0.271948	0.549594	0.582598	0.937899
FAM3A	540.124	0.0544903	0.225718	0.241408	0.809239	0.97401
CPSF1	1609.54	0.5583	0.483419	1.1549	0.248131	0.83453
MYO3B	75.8187	0.232138	0.857232	0.2708	0.786545	0.971373
CYBRD1	164.829	-0.289408	0.603571	-0.479493	0.631588	0.946837
CDH19	3.88763	2.00684	1.92903	1.04034	0.298184	0.853756
PDCD2	487.129	-0.176006	0.207534	-0.848082	0.396392	0.893615
SLC6A15	0.321971	-0.920518	2.58323	-0.356343	0.721583
RDH11	984.94	-0.0760998	0.342639	-0.222099	0.824237	0.976316
PRKACA	759.6	-0.000739374	0.215921	-0.00342428	0.997268	0.99918
ADGRL1	539.187	0.0480234	0.551167	0.0871303	0.930568	0.994335
SPP2	0.0166645	-0.27869	5.16894	-0.0539163	0.957002
ACTN1	685.192	0.187331	0.3055	0.613194	0.539748	0.929234
ZFYVE26	248.489	-0.162481	0.302476	-0.53717	0.59115	0.940577
RPS6KA6	105.731	-0.601483	0.379379	-1.58544	0.112867	0.737471
EPN2	278.421	-0.176206	0.313676	-0.561744	0.57429	0.935541
PTPN18	941.883	-0.0949834	0.389495	-0.243863	0.807337	0.97401
LIMS2	117.529	0.647989	0.568056	1.14071	0.253989	0.835648
ASIC4	0.476904	0.806617	1.98625	0.4061	0.684669
SPEG	127.764	-1.19718	0.952177	-1.2573	0.208644	0.809737
LNX1	166.499	-0.780896	0.304182	-2.5672	0.0102524	0.36578
ALDH3A2	533.226	-0.461404	0.332458	-1.38786	0.165181	0.782188
TFRC	834.797	0.599576	0.373649	1.60465	0.108571	0.733391
SREBF1	2103.02	0.083907	0.439442	0.19094	0.848573	0.982831
TRPC5	0.339151	-0.551791	1.81541	-0.303949	0.761167
AFF4	611.721	-0.397228	0.214176	-1.85468	0.0636421	0.646384
UBE2D1	305.629	-0.333569	0.34271	-0.973328	0.330391	0.869996
PALS1	204.399	-0.736825	0.286963	-2.56766	0.0102387	0.36578
RHOBTB1	123.386	-0.325032	0.533333	-0.609435	0.542236	0.930194
SMC1A	453.276	0.162032	0.331166	0.489277	0.624646	0.944657
HSD17B10	525.437	0.231648	0.214916	1.07785	0.281099	0.848232
MARK2	778.596	-0.00716783	0.2191	-0.0327148	0.973902	0.997128
HMMR	67.9284	-0.398416	0.692442	-0.575378	0.565035	0.933707
CHFR	515.611	-0.00189716	0.343216	-0.00552759	0.99559	0.99918
TRHDE	65.0357	-0.892032	0.925034	-0.964324	0.334884	0.870493
P4HA2	253.519	0.43689	0.250673	1.74287	0.0813557	0.690571
FCGR2B	23.3509	2.29726	0.639372	3.59299	0.000326904	0.0577726
NFATC3	162.047	0.115741	0.318117	0.363833	0.715983	0.96262
TRNT1	286.264	-0.0978795	0.21397	-0.457445	0.647351	0.949524
ACADVL	5405.27	0.259744	0.475734	0.545987	0.585075	0.937951
STK10	256.003	0.96167	0.295939	3.24956	0.00115585	0.112387
FBXW11	277.427	-0.231181	0.286963	-0.805612	0.420466	0.897777
ACAP1	87.7374	1.76848	0.608718	2.90525	0.00366957	0.229907
CRMP1	30.6211	-0.472867	0.482245	-0.980554	0.326813	0.869988
EVC	69.9502	-1.1752	0.604166	-1.94517	0.051755	0.621381
DERL2	384.886	0.00652057	0.202802	0.0321524	0.974351	0.997128
SIDT1	206.071	-0.437345	0.398694	-1.09694	0.272666	0.844367
NDE1	166.815	-0.205375	0.44341	-0.463171	0.643242	0.949278
IRAG1	105.56	-0.358733	0.630469	-0.568995	0.56936	0.935115
TMEM38A	29.1753	0.320072	0.402315	0.795577	0.426278	0.899685
AP1M1	473.713	0.0126256	0.20329	0.0621061	0.950478	0.995616
PVR	218.429	0.0757772	0.344917	0.219697	0.826107	0.97678
XRCC1	283.824	0.062064	0.243101	0.255301	0.798491	0.973146
SCARB1	304.095	0.20793	0.347781	0.597876	0.549923	0.930657
CYP2W1	34.5483	-0.961841	0.897882	-1.07123	0.284065	0.849616
MCM2	253.918	0.465427	0.599206	0.77674	0.437312	0.903671
MOV10L1	1.96359	-0.336902	1.23979	-0.271742	0.785821	0.971373
PANX2	134.664	-0.291356	0.464284	-0.627539	0.530306	0.928111
SELENOO	678.46	0.381879	0.388413	0.983177	0.32552	0.869988
TP63	1711.55	-0.630932	0.431053	-1.4637	0.143276	0.769925
ALPK1	229.274	-0.275557	0.379869	-0.725398	0.468208	0.912816
LLGL2	1574.45	0.53019	0.405297	1.30815	0.190821	0.798051
PDE8A	416.862	0.00267005	0.367583	0.0072638	0.994204	0.99904
CLCN4	14.659	-0.108905	0.578949	-0.188107	0.850793	0.983144
NLE1	172.673	0.194065	0.267512	0.725444	0.46818	0.912816
SDHA	860.035	0.348836	0.262615	1.32832	0.184073	0.793709
SMARCE1	1259.2	-0.236876	0.2034	-1.16458	0.24419	0.833407
FNDC8	0.265859	-0.620481	2.08311	-0.297862	0.765808
GSDMB	851.885	-0.0597769	0.53271	-0.112213	0.910655	0.990745
KDM5A	385.078	-0.425754	0.289027	-1.47306	0.140735	0.769925
ADAM11	14.5432	-0.384958	0.678174	-0.567639	0.57028	0.935142
PPP2R3A	69.0164	0.283196	0.418727	0.676326	0.498834	0.920293
FERMT2	94.3901	0.0202847	0.441543	0.0459404	0.963358	0.996984
ABCB11	8.08775	0.401991	1.80485	0.222728	0.823747	0.976304
DHRS9	20.8144	-0.252329	1.38531	-0.182146	0.855468	0.98479
CD5L	0.48767	4.11619	2.85319	1.44266	0.149116
PTGS2	305.972	-0.933654	0.692416	-1.3484	0.17753	0.79021
IGF2BP2	86.1322	1.11192	1.04726	1.06175	0.288351	0.85109
MAP3K13	307.493	-0.0456894	0.218584	-0.209024	0.834429	0.979553
ST6GAL1	95.8132	1.52171	0.610436	2.49282	0.0126731	0.395018
TBX21	3.23782	-0.435344	0.776109	-0.560931	0.574845	0.935541
VDAC1P1	0.443347	-1.59	1.59074	-0.999533	0.317537
FRY	546.771	-0.716451	0.419623	-1.70737	0.0877536	0.700612
PICALM	1018.3	-0.187726	0.167876	-1.11824	0.263464	0.838387
NSF	388.042	-0.120406	0.271887	-0.442854	0.657872	0.951832
GLI2	5.54243	-0.31457	0.902973	-0.348372	0.727561	0.964026
CLASP1	511.65	-0.172278	0.225574	-0.763732	0.445027	0.904945
MRPS34	684.945	0.503534	0.301555	1.66979	0.0949608	0.707597
NOTCH3	1903.38	-0.343287	0.342007	-1.00374	0.315502	0.863196
CLNS1A	594.678	-0.333612	0.284296	-1.17346	0.24061	0.831766
PPP2R2C	9.4304	-2.20193	0.85904	-2.56325	0.0103698	0.36578
TEAD2	120.453	1.25806	0.755356	1.66552	0.0958099	0.70969
EED	209.013	0.062694	0.264409	0.23711	0.812571	0.974528
CDHR2	0.834126	1.31593	1.21691	1.08137	0.279531
SNCB	0.362997	0.208945	2.82118	0.0740628	0.94096
TSG101	452.27	-0.130249	0.242238	-0.537689	0.590792	0.940537
NCBP3	652.645	-0.361372	0.424501	-0.851287	0.39461	0.8926
ATP2A3	427.316	0.961495	0.530154	1.81361	0.0697374	0.661463
CA12	1648.82	-0.307369	0.570408	-0.538858	0.589985	0.939811
MGLL	248.468	-0.0751799	0.504389	-0.149051	0.881513	0.987406
NTN4	606.687	-0.239034	0.477499	-0.500596	0.616656	0.943984
BCS1L	311.337	0.557509	0.437308	1.27486	0.202357	0.803534
NUAK1	80.3826	-0.0787221	0.525919	-0.149685	0.881013	0.987319
DPP8	341.131	-0.287156	0.286196	-1.00335	0.31569	0.863473
SLC24A1	134.131	-0.369095	0.32981	-1.11911	0.263092	0.838387
ZNF532	349.312	-0.00558972	0.341514	-0.0163675	0.986941	0.998986
SCARF1	173.127	0.326601	0.543775	0.600618	0.548095	0.930657
LMAN1	791.708	-0.242791	0.278418	-0.87204	0.383187	0.888388
HACD3	990.373	-0.193392	0.444134	-0.435437	0.663245	0.953268
IPCEF1	47.8823	0.161264	0.59428	0.27136	0.786114	0.971373
ZZEF1	553.567	-0.105514	0.285811	-0.369173	0.711999	0.961423
NOX3	0.0175776	-0.241293	5.16897	-0.046681	0.962768
ENO1	5773.57	0.101443	0.28323	0.358166	0.720219	0.962931
SLC12A1	0.206821	-0.54072	4.97563	-0.108674	0.913461
MYDGF	505.79	0.494013	0.336742	1.46704	0.142365	0.769925
ANO8	303.579	0.335267	0.460109	0.728667	0.466205	0.912012
TUBE1	145.116	0.0193721	0.4008	0.0483335	0.96145	0.996666
ARHGEF10L	1602.72	-0.314419	0.402636	-0.780901	0.434861	0.903668
TXK	21.3976	-0.451657	0.580115	-0.778564	0.436236	0.903668
WSCD2	139.83	-0.0544442	0.661068	-0.0823579	0.934362	0.994335
KCNQ2	0.372152	2.76413	1.80671	1.52992	0.126037
TACR2	5.33742	-0.154274	0.552461	-0.279248	0.780055	0.970765
ACTR6	184.789	-0.12408	0.241339	-0.514131	0.607161	0.943224
TIPIN	42.7528	-0.147189	0.379744	-0.3876	0.698312	0.960028
SRI	966.72	-0.287171	0.347946	-0.825332	0.409183	0.895098
EIF4G3	1020.34	0.0079418	0.253287	0.0313549	0.974987	0.997128
NUP37	150.265	-0.321858	0.330388	-0.974181	0.329967	0.869988
SEMA3A	15.6894	0.205762	0.794764	0.258897	0.795714	0.972573
GTSE1	75.3005	0.615612	0.687875	0.894948	0.370815	0.885579
SEMA3C	1432.97	0.192322	0.389831	0.493347	0.621767	0.943984
TTC38	188.786	0.247931	0.28542	0.868653	0.385037	0.888688
ACAT1	120.115	0.169117	0.434472	0.389246	0.697094	0.960028
GRAMD4	248.025	0.0288182	0.388737	0.0741328	0.940905	0.995374
CELSR1	653.324	-0.840479	0.425462	-1.97545	0.0482171	0.607159
WNT8B	2.18804	0.723222	1.04795	0.69013	0.490113	0.918855
ZNF638	1075.93	0.0218802	0.353661	0.0618676	0.950668	0.995739
SLC25A40	118.281	-0.174993	0.34492	-0.507344	0.611913	0.943832
TIMM21	153.994	0.0625943	0.183573	0.340977	0.733121	0.964468
ADD2	7.8809	2.29691	1.00958	2.27512	0.022899	0.472181
FGF4	0.343941	-1.46024	3.91523	-0.372963	0.709176
RASAL2	159.021	0.0671502	0.289126	0.232252	0.816342	0.974988
VPS9D1	393.446	0.437408	0.501739	0.871785	0.383326	0.888388
ZNF37A	160.296	0.165602	0.289251	0.57252	0.56697	0.934914
MARK3	979.756	0.333842	0.323321	1.03254	0.301819	0.856382
SLC25A3	2283.32	0.0159571	0.216393	0.0737413	0.941216	0.995374
FNDC3B	717.188	-0.220031	0.359847	-0.611456	0.540898	0.929669
FOSL2	2475.45	-0.387827	0.259872	-1.49238	0.1356	0.769925
CACNG5	0.177388	-0.770078	2.61751	-0.294202	0.768603
CACNG4	122.327	-0.582267	0.911501	-0.638801	0.522953	0.926649
FRYL	451.64	-0.493677	0.241229	-2.04651	0.0407062	0.577252
TMEM131	438.281	-0.0468673	0.242681	-0.193123	0.846862	0.982457
FSCN1	1751.67	-0.0982908	0.463606	-0.212014	0.832096	0.978767
ACTB	31438.8	0.21477	0.317335	0.676793	0.498538	0.920118
MOCOS	200.175	-0.530642	0.375299	-1.41392	0.157386	0.777609
PLD1	147.038	-0.694379	0.44264	-1.56872	0.116713	0.744427
ATP12A	2.28973	-4.02189	2.19119	-1.83548	0.0664341	0.651575
WDR62	52.6494	1.24276	0.598389	2.07685	0.0378158	0.561813
DLG1	591.069	-0.200934	0.214735	-0.935727	0.349414	0.876569
RAB7A	1957.59	-0.0354469	0.198251	-0.178798	0.858096	0.985186
BCAP29	266.271	-0.142173	0.267159	-0.532168	0.59461	0.940855
SEC31B	82.0303	0.337734	0.660745	0.511142	0.609252	0.943256
SART3	555.058	-0.222161	0.32064	-0.692868	0.488393	0.918505
ARHGAP15	24.4135	1.41551	0.550007	2.57362	0.010064	0.36578
TUBA3D	1.04531	0.980175	1.37747	0.711576	0.476727
PAX2	0.648093	0.758941	1.66087	0.456954	0.647704
EXOSC7	292.58	0.00994978	0.177854	0.0559434	0.955387	0.996596
KIFAP3	140.022	-0.178514	0.294885	-0.605369	0.544934	0.930517
MKRN2	293.169	-0.1852	0.205531	-0.901079	0.367546	0.884585
MCM6	202.383	0.487033	0.427591	1.13901	0.254697	0.835926
REXO2	289.239	-0.0776573	0.203552	-0.381511	0.702824	0.960121
RBM7	183.84	-0.542424	0.294896	-1.83938	0.0658599	0.65151
RBMS2	270.191	-0.000526229	0.295867	-0.0017786	0.998581	0.999589
BAZ2A	921.97	-0.15294	0.260568	-0.586949	0.557238	0.931438
PTPN23	787.897	-0.180428	0.269901	-0.6685	0.503815	0.921528
MLH1	199.065	0.339199	0.185233	1.83121	0.0670695	0.653728
UNG	506.57	0.232035	0.326224	0.711276	0.476913	0.913999
FMO4	31.7877	-0.608525	0.421301	-1.44439	0.148628	0.77072
KLHL20	90.0773	-0.395405	0.222536	-1.77681	0.0755998	0.673424
RGS11	32.3731	-0.358158	0.897099	-0.39924	0.689716	0.95884
SLC46A1	169.235	-0.23588	0.397884	-0.592837	0.553291	0.931382
PLXNA2	629.867	-0.215539	0.471649	-0.456989	0.647679	0.949524
SPAG5	188.914	0.586104	0.512006	1.14472	0.252324	0.835276
ANKRD13A	509.491	0.116135	0.407469	0.285016	0.775632	0.970207
TPD52	612.571	-0.119409	0.333646	-0.35789	0.720426	0.962931
ACACB	144.657	-0.509241	0.444487	-1.14568	0.251927	0.835276
TRAF4	2172.83	0.10544	0.28136	0.374753	0.707844	0.960857
PAG1	184.985	0.148808	0.419369	0.354839	0.722711	0.962931
GPATCH1	162.222	-0.0895899	0.299899	-0.298734	0.765143	0.969855
ICAM3	110.024	1.06533	0.420019	2.53638	0.0112004	0.374672
NT5C2	1308.27	-0.0680776	0.27769	-0.245157	0.806335	0.97401
MCAM	362.936	0.591431	0.54479	1.08561	0.277651	0.844903
GPC4	87.8253	-0.0661826	0.515696	-0.128337	0.897883	0.990148
MBNL3	266.965	-0.421974	0.330621	-1.27631	0.201847	0.803534
CAMSAP3	591.992	0.0136223	0.374311	0.036393	0.970969	0.996993
RAP1GAP	407.385	-0.802074	0.490815	-1.63417	0.102224	0.724206
XAB2	893.462	0.00698904	0.258337	0.0270539	0.978417	0.997406
ARHGEF1	1202	0.532701	0.476052	1.119	0.263141	0.838387
STXBP2	1252.41	0.0442768	0.248444	0.178216	0.858553	0.98521
MAP2K7	663.485	-0.0510614	0.323456	-0.157862	0.874566	0.986107
NMRK2	0.0520172	1.11974	5.15671	0.217142	0.828098
DGKD	382.848	0.142662	0.411915	0.346338	0.729089	0.964468
CTTNBP2	19.2833	-0.294267	0.926077	-0.317756	0.75067	0.968038
ACTL6B	0.0273242	0.077531	5.16896	0.0149993	0.988033
RARB	40.6402	-0.728936	0.539986	-1.34992	0.177043	0.78984
TOP2B	2036.61	-0.156276	0.285643	-0.547102	0.584308	0.937951
TM9SF3	1751.43	-0.233348	0.282784	-0.825182	0.409268	0.895098
NFKB2	899.832	0.334727	0.500919	0.668225	0.50399	0.921528
UBE2T	89.4341	0.352826	0.462952	0.762121	0.445988	0.90533
PPP1R12B	212.669	-0.0833986	0.463297	-0.180011	0.857144	0.985108
DNAJC10	660.977	-0.0932937	0.262798	-0.355002	0.722588	0.962931
GTF3C1	836.72	0.481372	0.286786	1.67851	0.0932478	0.707097
IL4R	1033.02	0.344548	0.381805	0.90242	0.366834	0.884347
USP33	515.947	-0.247895	0.233735	-1.06058	0.28888	0.85109
PAK3	4.93478	-1.9134	1.55056	-1.234	0.217203	0.814378
CAPN6	1.74076	0.854662	1.19361	0.716034	0.47397	0.913999
DCX	0.259741	-0.686333	2.99737	-0.228978	0.818886
SNRPA	755.883	0.423777	0.27233	1.55612	0.11968	0.750681
SPAG6	1.22191	-1.57808	1.77157	-0.890776	0.37305	0.886333
EXOSC5	309.228	0.0356708	0.313784	0.11368	0.909492	0.990648
DYNC1I2	1142.47	-0.107114	0.389127	-0.275268	0.78311	0.971202
APBB1IP	57.7495	2.29864	0.628226	3.65893	0.000253266	0.0515699
LRCH4	739.802	0.656413	0.362172	1.81243	0.0699193	0.662518
FAM76B	213.95	-0.310915	0.407811	-0.762399	0.445822	0.90533
SIRT6	347.312	0.313463	0.293983	1.06626	0.286306	0.850786
TYR	0
POLD3	133.841	-0.110127	0.27162	-0.405446	0.68515	0.957351
ACTN2	1.53193	0.502065	1.30278	0.385379	0.699956	0.960028
CAPZB	1979.29	0.100302	0.160002	0.626877	0.53074	0.928111
GPR137B	267.682	-0.392864	0.360851	-1.08871	0.27628	0.844903
NAALAD2	8.87538	0.381492	0.473402	0.805852	0.420328	0.897777
JADE1	269.575	-0.352046	0.360206	-0.977346	0.328398	0.869988
SLC25A43	156.107	-0.552149	0.404701	-1.36434	0.172461	0.788503
UBE2A	453.631	-0.021627	0.210756	-0.102616	0.918268	0.991876
FGFR1	98.7003	0.284149	0.644724	0.44073	0.659409	0.952024
FKBP6	1.10159	-1.60412	1.20182	-1.33474	0.181961
SMC1B	7.69935	0.686453	1.15164	0.596066	0.551131	0.930909
FBLN1	5690.21	-0.0772974	0.697701	-0.110789	0.911784	0.990745
ITGA8	82.7782	-0.247281	0.628004	-0.393756	0.693761	0.959131
CST7	21.5509	1.97377	0.772018	2.55663	0.0105691	0.365972
MAP2	15.1802	0.128425	0.556648	0.230712	0.817539	0.974988
PIAS2	210.467	0.0452431	0.317148	0.142656	0.886562	0.988084
AMPH	4.11187	-0.862998	1.03915	-0.830488	0.406263	0.895098
ARAF	409.974	0.369052	0.26562	1.3894	0.164712	0.782188
MCCC1	431.245	0.227365	0.314875	0.72208	0.470245	0.913901
LAMP3	66.6954	-0.0438488	0.502667	-0.0872322	0.930487	0.994335
FAP	14.0009	0.160413	0.788596	0.203416	0.83881	0.98072
NEBL	221.67	0.0166132	0.526532	0.0315522	0.974829	0.997128
ACER3	283.29	-0.265881	0.348142	-0.763715	0.445037	0.904945
UBE2K	699.818	-0.337953	0.284551	-1.18767	0.234963	0.825793
PIK3C3	221.709	-0.0694866	0.279766	-0.248374	0.803845	0.973578
N4BP2	107.684	-0.300644	0.310652	-0.967786	0.333151	0.870493
TIGAR	128.092	-0.627441	0.429866	-1.45962	0.144394	0.769925
TULP3	160.078	-0.0350823	0.265398	-0.132187	0.894836	0.990148
SYNJ2	230.994	-0.00719693	0.313092	-0.0229866	0.981661	0.997742
ADCY2	14.7474	-1.59686	1.16775	-1.36747	0.171478	0.788187
PPP2R5C	841.866	0.112862	0.16414	0.687595	0.491708	0.919019
PMS2P1	0.236746	-1.24826	5.16831	-0.241522	0.80915
RBFOX1	0.965638	-0.0364448	1.95941	-0.0185999	0.98516
GNB1	2030.91	0.0627457	0.196319	0.31961	0.749264	0.968038
HOXA9	88.2797	0.360781	0.861453	0.418805	0.675359	0.954432
EDN1	60.949	0.473684	0.536747	0.882509	0.377501	0.887558
MLLT10	286.225	-0.0521535	0.271744	-0.191921	0.847804	0.982731
ZCWPW1	79.592	0.437562	0.439174	0.99633	0.31909	0.866115
ADCYAP1R1	0.92308	-1.26626	1.59024	-0.796272	0.425874
FGF20	2.92545	-1.47143	1.62374	-0.9062	0.36483	0.883713
P2RY10	11.5389	3.2213	0.786209	4.09725	4.18084e-05	0.0174044
ITM2A	70.5819	1.22418	0.778896	1.57168	0.116025	0.743074
NRDC	986.43	0.0415105	0.320776	0.129407	0.897036	0.990148
VDAC3	767.065	-0.00633555	0.202868	-0.0312299	0.975086	0.997128
PCM1	762.189	-0.0338545	0.264498	-0.127995	0.898153	0.990148
TNRC6C	304.728	-0.160868	0.522536	-0.307861	0.758188	0.968038
CBFA2T2	439.115	0.0140345	0.313864	0.0447151	0.964334	0.996992
BRINP1	42.9317	-2.71251	1.04956	-2.58442	0.00975443	0.36473
ITCH	535.005	-0.552543	0.288964	-1.91215	0.0558566	0.626686
PKD2L2	0.43846	-0.601042	2.01682	-0.298015	0.765691
TP53INP2	207.22	-0.139662	0.361869	-0.385947	0.699536	0.960028
SDF4	1647.15	0.350328	0.190792	1.83618	0.0663317	0.65151
MYH7B	25.677	0.271976	0.799239	0.340293	0.733636	0.964468
BPIFB2	3.80982	-4.7183	2.74029	-1.72183	0.0851007	0.700011
TP73	63.006	0.174141	0.651793	0.267173	0.789336	0.971389
TOLLIP	1103.28	-0.179172	0.233947	-0.765868	0.443755	0.904167
UBE2D4	206.129	-0.141834	0.251331	-0.564331	0.572529	0.935541
CLUL1	4.17229	-0.279949	0.866329	-0.323144	0.746586	0.968038
RUNX1T1	9.3182	0.213463	0.837541	0.254868	0.798825	0.973146
CDH17	1.71557	-0.925019	1.40502	-0.65837	0.510301	0.923451
THOC1	299.52	0.254976	0.371571	0.686211	0.49258	0.919019
FKBP7	63.2495	-0.184244	0.411458	-0.447784	0.654309	0.950887
OSBPL6	8.05956	-0.133099	0.9179	-0.145004	0.884708	0.98789
SLC1A3	67.8423	-0.820412	0.653707	-1.25501	0.209474	0.810169
XRCC5	2107.23	-0.269467	0.23425	-1.15034	0.250004	0.834982
LXN	121.719	-0.921802	0.489693	-1.88241	0.0597809	0.63361
SP140	14.3973	2.65723	0.68244	3.89371	9.87211e-05	0.0289066
MKNK1	434.381	0.288507	0.411268	0.701506	0.482987	0.916909
TNS1	281.119	0.582328	0.502628	1.15857	0.246633	0.83391
REXO1	654.062	-0.0501489	0.345225	-0.145264	0.884502	0.98789
SAR1A	648.464	-0.0387079	0.173998	-0.222462	0.823954	0.976304
CDC14A	94.0159	-0.327095	0.3448	-0.948652	0.342798	0.872501
RAPGEF3	416.77	-1.23414	0.742013	-1.66323	0.0962663	0.710822
CEACAM1	228.899	-0.435505	0.425249	-1.02412	0.30578	0.859054
SENP1	142.97	-0.194043	0.22478	-0.863259	0.387995	0.890011
DUSP13	1.38105	0.779133	1.02067	0.763357	0.445251	0.904945
CIC	901.884	0.185289	0.310593	0.596566	0.550797	0.930802
LIPE	171.166	-0.301432	0.295555	-1.01989	0.307783	0.86012
FDFT1	1247.15	-0.783015	0.311377	-2.51469	0.0119138	0.383702
PAFAH1B3	587.209	0.112079	0.281985	0.397465	0.691025	0.95884
OPHN1	101.291	-0.0951637	0.299877	-0.317342	0.750984	0.968038
AFM	0.0126034	-0.241293	5.16897	-0.046681	0.962768
KIF22	582.286	0.595017	0.326266	1.82372	0.0681945	0.656469
SCGN	0.678676	-2.39056	2.17556	-1.09883	0.271843
CARMIL1	163.545	-0.247339	0.344626	-0.717701	0.472942	0.913901
PGM1	232.738	0.163256	0.420713	0.388047	0.697981	0.960028
DDX1	727.263	-0.0807359	0.18255	-0.442267	0.658296	0.951881
DNM2	3889.27	-0.212392	0.324592	-0.654336	0.512895	0.924275
EPB41L2	167.145	-0.106122	0.438097	-0.242235	0.808598	0.97401
RIMS1	0.58855	-1.44797	2.4312	-0.595578	0.551457
MOXD1	17.8235	-1.42376	0.830437	-1.71447	0.0864416	0.700612
STX7	498.088	0.678664	0.344138	1.97207	0.0486019	0.609526
RABL2B	197.951	-0.403551	0.213075	-1.89393	0.058234	0.632404
KEAP1	818.697	-0.0997761	0.239411	-0.416756	0.676857	0.954574
DDX43	5.83411	1.1429	1.21799	0.938348	0.348065	0.875666
PTPRH	37.1033	-0.932593	0.780671	-1.1946	0.232242	0.823736
DCT	0.463145	1.36743	2.0297	0.673712	0.500495
SLC35C2	596.549	0.184559	0.21087	0.875225	0.381451	0.888234
CRYBG3	108.014	-0.538657	0.41465	-1.29907	0.193921	0.799583
EPHA6	2.74374	-3.4733	1.52628	-2.27566	0.0228665	0.472181
SCTR	1.8969	-2.63276	1.79359	-1.46787	0.142139	0.769925
RFX3	87.8552	-0.312501	0.360652	-0.866489	0.386222	0.888688
RIF1	323.092	-0.0300937	0.253455	-0.118734	0.905486	0.990617
RAB21	797.103	-0.604802	0.361756	-1.67185	0.0945534	0.707385
SLC4A4	60.8795	-0.403035	0.769253	-0.52393	0.600327	0.941748
SMARCA2	583.263	-0.505896	0.314613	-1.60799	0.107836	0.733038
RDH8	0.101555	-0.811962	5.1687	-0.157092	0.875172
SESN1	288.599	0.228547	0.293743	0.77805	0.43654	0.903668
MID2	100.572	-0.586733	0.415002	-1.41381	0.157418	0.777609
DNAAF6	0	0	0	0	1
COL5A3	85.8443	0.506852	0.551239	0.919478	0.357846	0.881347
SRCAP	198.879	-0.501602	0.375324	-1.33645	0.181403	0.793709
PUM3	225.911	-0.143203	0.302131	-0.473975	0.635518	0.948027
CPB2	1.27328	0.512462	2.28521	0.224252	0.822561	0.975997
CHRNA3	8.23394	-1.37108	0.961682	-1.42571	0.153952	0.775985
KCNN2	9.36468	0.619672	0.776794	0.797731	0.425027	0.899627
CNOT4	172.167	-0.251448	0.144936	-1.73489	0.0827609	0.694851
PSEN1	640.108	-0.152653	0.167181	-0.913102	0.361189	0.88354
CPOX	185.212	0.158709	0.243274	0.65239	0.514149	0.924787
CLDND1	434.741	-0.337833	0.350324	-0.964345	0.334873	0.870493
MOK	101.715	0.23555	0.46085	0.51112	0.609267	0.943256
HSP90AA1	11616.3	-0.273893	0.308272	-0.888478	0.374284	0.886722
RBL1	71.5401	0.142962	0.414466	0.344931	0.730146	0.964468
DLGAP4	937.284	0.146428	0.258895	0.565588	0.571674	0.935434
IGSF9B	28.7394	7.54508e-06	0.811571	9.29688e-06	0.999993	0.999997
CFHR2	0
CROCCP3	6.94951	-3.15969	1.16637	-2.709	0.00674866	0.310264
NDC80	80.1915	0.187451	0.667431	0.280855	0.778822	0.970765
AP4E1	83.58	0.0366003	0.223507	0.163755	0.869924	0.986107
RSBN1	215.189	-0.399764	0.256486	-1.55862	0.119086	0.750681
MAGI3	87.9668	-0.12521	0.327249	-0.382612	0.702007	0.960052
CXCL2	12.5533	1.5538	1.08597	1.4308	0.152487	0.775131
AFP	0.14126	-0.834095	4.74656	-0.175726	0.860509
COL4A4	24.0979	-1.25687	0.854556	-1.47079	0.141349	0.769925
TCF7	114.501	1.46074	0.516883	2.82606	0.00471239	0.269906
OSTM1	189.442	0.506196	0.278218	1.81942	0.0688467	0.658349
CDH7	1.74476	-2.34949	1.79337	-1.31009	0.190165	0.798051
IMPG2	3.60089	0.241729	0.664591	0.363725	0.716063	0.96262
PCNP	975.252	-0.406476	0.227018	-1.7905	0.0733734	0.667687
EXD2	218.863	-0.0958509	0.207458	-0.462025	0.644063	0.949466
ARG2	160.33	-0.784556	0.464179	-1.6902	0.0909893	0.700612
MEF2C	93.397	0.82498	0.45137	1.82772	0.067591	0.655197
PTPRC	94.3875	3.03455	0.588003	5.16077	2.45941e-07	0.000460721
CACNA1S	0.276756	2.47097	3.36258	0.734844	0.462435
PKP1	375.584	-2.0144	0.687272	-2.93101	0.00337861	0.218246
UBA5	358.916	-0.514593	0.271945	-1.89227	0.0584556	0.632509
STK17B	285.617	0.773041	0.376685	2.05222	0.0401483	0.574759
CDC14B	306.742	-0.518908	0.33417	-1.55283	0.120464	0.751405
ZNF510	113.416	-0.127849	0.271768	-0.470432	0.638046	0.948027
LRP2	1.84463	-0.384358	1.22665	-0.31334	0.754023	0.968038
ZNF506	350.695	-0.495266	0.236667	-2.09267	0.0363789	0.552978
JMJD4	251.426	0.538788	0.232708	2.31529	0.0205969	0.45554
DUSP12	98.3268	0.144123	0.297903	0.483793	0.628533	0.945618
AACS	207.217	0.326995	0.241646	1.3532	0.175992	0.78984
DELE1	464.729	-0.129011	0.227766	-0.566416	0.571111	0.935434
SLC13A1	0.00686595	-0.248538	5.16897	-0.0480827	0.96165
CADPS2	119.03	-0.10839	0.428467	-0.252972	0.80029	0.973276
PCDHB4	10.2182	-0.321598	0.806713	-0.398652	0.69015	0.95884
PCDHA6	2.16498	-0.399625	1.82491	-0.218984	0.826663	0.97678
PCDHGA2	3.41721	-0.0789677	0.732652	-0.107783	0.914168	0.991493
HSPB11	144.599	0.125051	0.250574	0.49906	0.617737	0.943984
PHLPP1	359.393	-0.53051	0.273779	-1.93773	0.0526566	0.621556
ATP8B1	2169.21	-0.860131	0.331062	-2.5981	0.00937415	0.35835
IL12RB2	5.49632	0.335274	0.865847	0.387221	0.698592	0.960028
SMARCD3	212.02	0.408537	0.452611	0.902623	0.366726	0.884347
WDR70	197.584	0.0701609	0.260255	0.269585	0.78748	0.971389
FYB1	82.2721	-0.802106	0.611494	-1.31172	0.189616	0.798051
MPP4	0.309021	0.105782	1.82317	0.0580209	0.953732
STRADB	82.2392	0.156747	0.31629	0.49558	0.620191	0.943984
BZW1	1794.2	-0.431718	0.35527	-1.21518	0.224297	0.817052
PGR	11.848	-1.49973	0.877531	-1.70904	0.0874438	0.700612
C1QTNF3	61.6548	-0.112247	0.508386	-0.220791	0.825255	0.976694
ME2	283.085	-0.181709	0.19967	-0.91005	0.362796	0.883713
C5orf22	186.941	0.0881091	0.308708	0.285413	0.775328	0.970207
CCNT2	773.838	0.163572	0.361376	0.452637	0.65081	0.949524
FAM135A	152.377	-0.456601	0.373791	-1.22154	0.221881	0.817052
COL19A1	2.77558	-1.39327	1.44341	-0.965263	0.334413	0.870493
EPB41L3	78.1718	-1.0488	0.626402	-1.67433	0.0940666	0.707385
COBLL1	593.689	-0.227911	0.320245	-0.711679	0.476664	0.913999
DLG3	431.83	-0.251766	0.225979	-1.11411	0.265231	0.840313
KCNK2	3.15715	-1.34772	1.64202	-0.820769	0.411778	0.895916
SERTAD4	56.2197	-0.900644	0.606917	-1.48397	0.137818	0.769925
TRAF5	284.287	0.174561	0.529751	0.329514	0.741767	0.966981
MRPL22	232.695	-0.0740656	0.274573	-0.269748	0.787354	0.971389
GEMIN5	139.042	0.0765983	0.229855	0.333246	0.738949	0.965861
OPRK1	0.573829	-2.09437	2.07958	-1.00711	0.313882
NFE2L1	1226.24	0.188511	0.225977	0.834201	0.404168	0.895045
SEMA5B	13.207	0.0109747	0.709933	0.0154588	0.987666	0.998986
GSK3B	683.377	-0.370855	0.327276	-1.13316	0.257147	0.837111
ITGB5	554.022	-0.218561	0.476477	-0.458701	0.646449	0.949524
ERC1	217.788	-0.583074	0.388672	-1.50017	0.13357	0.767417
XPO1	1605.89	0.0363546	0.249012	0.145995	0.883925	0.98789
LINC01587	0.745098	0.28776	1.01842	0.282556	0.777517
RNF13	437.685	-0.122319	0.271972	-0.449749	0.652892	0.950312
TRPM3	0.286972	0.0856878	3.17228	0.0270114	0.978451
PALB2	143.06	0.376056	0.286668	1.31182	0.189581	0.798051
DOP1A	237.793	-0.0131714	0.362381	-0.0363469	0.971006	0.996993
LYRM2	337.387	-0.619941	0.322481	-1.92241	0.0545544	0.625558
BCKDHB	269.834	0.545908	0.391673	1.39378	0.163383	0.781576
KAT6A	380.817	-0.144854	0.254698	-0.568729	0.56954	0.935115
TUT7	300.939	-0.124641	0.296565	-0.420283	0.674279	0.954095
ULK2	165.366	-0.517327	0.302143	-1.71219	0.0868611	0.700612
GRHL2	892.048	-0.0637356	0.284442	-0.224073	0.822701	0.976042
TNPO1	619.171	-0.546276	0.328589	-1.66249	0.0964145	0.71126
PLOD1	660.917	0.469479	0.260763	1.8004	0.0717969	0.666308
P2RX5	13.0107	4.20804	1.0074	4.17715	2.95182e-05	0.0141786
ITGAE	118.605	0.211662	0.240833	0.878875	0.379469	0.887721
DIS3	494.182	-0.538371	0.252285	-2.13398	0.0328447	0.536425
PIBF1	182.197	-0.151181	0.356778	-0.423739	0.671756	0.954095
TDRD3	171.296	-0.430867	0.274235	-1.57116	0.116145	0.74308
NUFIP1	79.633	-0.0809745	0.259114	-0.312505	0.754657	0.968038
PDS5B	194.295	-0.310817	0.287701	-1.08035	0.279987	0.84706
OXCT1	54.9483	-0.212992	0.643691	-0.330892	0.740726	0.966294
RRAGB	145.929	0.205833	0.381256	0.539882	0.589278	0.939422
EPYC	0.270601	-0.592528	4.17807	-0.141819	0.887223
CYLD	269.914	0.445826	0.271328	1.64312	0.100357	0.720599
SLC27A5	66.0076	0.856853	0.398569	2.14982	0.0315691	0.532299
ZNF324	103.443	0.202622	0.235261	0.861264	0.389092	0.890595
ZNF671	54.7716	-0.0496772	0.627131	-0.0792135	0.936863	0.994335
ZNF416	40.5217	-0.539956	0.2443	-2.21022	0.0270901	0.500967
ZNF586	122.034	-0.628752	0.241799	-2.60031	0.0093139	0.356804
ZNF446	208.383	0.142868	0.273205	0.522933	0.601021	0.941943
ZNF264	270.735	0.380836	0.353989	1.07584	0.281999	0.84876
RPS5	5459.93	0.0642667	0.238297	0.269691	0.787398	0.971389
FAT1	1678.88	-0.333642	0.361464	-0.923032	0.35599	0.880622
YTHDC1	855.977	-0.322784	0.174022	-1.85485	0.0636184	0.646384
CHMP2B	603.814	-0.518164	0.341201	-1.51865	0.128852	0.761962
SMAP2	282.673	0.397479	0.185869	2.1385	0.0324765	0.535077
PPIE	418.109	-0.0336118	0.142814	-0.235353	0.813934	0.974528
ZMPSTE24	467.477	-0.264496	0.306994	-0.861569	0.388925	0.890595
STARD7	919.983	0.324716	0.22417	1.44852	0.147471	0.77072
NOA1	304.76	-0.307548	0.283145	-1.08618	0.277397	0.844903
REST	340.737	-0.258337	0.228651	-1.12983	0.258547	0.837275
HAL	3.39739	-0.188126	0.69998	-0.268759	0.788115	0.971389
SSH1	422.289	0.0768506	0.283278	0.27129	0.786168	0.971373
GSTP1	6610.7	-0.0604083	0.276745	-0.218281	0.82721	0.977025
APLP2	4445.77	-0.0848523	0.278272	-0.304925	0.760423	0.968324
FAM234B	140.431	-0.755122	0.508736	-1.48431	0.137727	0.769925
SLCO1A2	7.30567	-3.70174	1.85503	-1.99552	0.0459864	0.598479
WBP11	583.465	-0.154996	0.172021	-0.901026	0.367574	0.884585
EIF3I	2301.59	-0.0780038	0.22286	-0.350013	0.726329	0.96381
NKAIN1	2.20078	-1.99043	1.13159	-1.75897	0.078583	0.685014
COL16A1	174.211	0.32545	0.695797	0.467738	0.639972	0.948701
TXLNA	593.772	-0.057678	0.25184	-0.229027	0.818848	0.974988
APOB	1.02921	0.221609	2.35362	0.0941564	0.924985
NCOA1	359.906	-0.281736	0.197792	-1.42441	0.154329	0.775985
AGBL5	259.957	-0.0119216	0.20124	-0.0592408	0.95276	0.996542
EFR3B	9.60836	0.171262	0.580367	0.295092	0.767924	0.969973
KIF3C	146.373	-0.0424523	0.416199	-0.102	0.918757	0.991876
RAB10	1693.38	-0.240976	0.233427	-1.03234	0.301912	0.856382
GCKR	2.0784	-0.728744	1.23891	-0.588212	0.55639	0.931438
HADHA	1411.23	-0.0268728	0.194648	-0.138058	0.890194	0.989088
MAPRE3	189.949	-0.0263163	0.323842	-0.0812626	0.935233	0.994335
CAD	417.084	0.375656	0.326935	1.14902	0.250546	0.834982
CD59	2431.58	-0.19968	0.389875	-0.512164	0.608536	0.943224
CD82	316.662	0.138441	0.544744	0.254139	0.799388	0.973223
BCORL1	118.068	0.0396459	0.367157	0.107981	0.914011	0.991493
ATRX	735.002	-0.475114	0.29924	-1.58773	0.112346	0.736023
AK6	152.356	-0.249877	0.276291	-0.904398	0.365784	0.883748
FCN1	7.98197	0.992964	0.884536	1.12258	0.261615	0.838387
MYNN	237.654	-0.311797	0.27635	-1.12827	0.259207	0.837275
MECOM	1730.15	-0.366118	0.341023	-1.07359	0.283008	0.849261
SCAMP1	501.451	-0.675623	0.374976	-1.80177	0.0715809	0.665876
PREP	525.931	0.166536	0.259713	0.641229	0.521374	0.926509
HACE1	119.686	0.492474	0.355759	1.38429	0.166269	0.783498
SEH1L	302.745	-0.226073	0.246972	-0.915377	0.359994	0.882659
WDR47	94.2328	-0.228557	0.263465	-0.867506	0.385665	0.888688
WDFY1	414.16	-0.378592	0.255579	-1.48132	0.138523	0.769925
OVGP1	131.75	-0.699133	0.510133	-1.37049	0.170533	0.787655
SLC25A24	404.91	-0.675068	0.347084	-1.94497	0.051779	0.621381
MAP3K4	257.148	-0.335279	0.33887	-0.989403	0.322466	0.868169
PILRA	11.5105	0.690929	0.564993	1.2229	0.221368	0.817052
IGSF9	401.968	0.692262	0.529974	1.30622	0.191478	0.798051
ABCB1	39.9631	1.0125	0.574119	1.76358	0.0778032	0.68209
ZNF213	276.817	0.0766865	0.27809	0.275761	0.782732	0.971064
AKR1B1	663.094	-0.0693131	0.491129	-0.14113	0.887767	0.988661
CPNE3	970.299	-0.84916	0.304251	-2.79098	0.00525485	0.27269
RRN3	506.721	0.142931	0.163391	0.874781	0.381693	0.888234
CTTN	3461.31	-0.177729	0.324695	-0.547372	0.584124	0.937951
WNT11	10.0347	-0.983263	1.0884	-0.903402	0.366313	0.883913
MTIF2	322.525	-0.194857	0.201681	-0.966164	0.333962	0.870493
DDHD2	262.573	-0.820875	0.383621	-2.13981	0.0323702	0.535057
TTC39A	186.049	0.21442	0.356137	0.60207	0.547127	0.930517
EPS15	507.893	-0.266403	0.224478	-1.18677	0.23532	0.825817
ORC1	21.5592	0.875536	0.571582	1.53178	0.125578	0.759924
MGST2	909.903	-0.381096	0.265304	-1.43645	0.150874	0.772224
CHERP	674.736	-0.0874755	0.148323	-0.589765	0.555348	0.931413
ATG16L1	192.975	0.334362	0.188281	1.77586	0.0757553	0.674043
USP40	809.266	-0.175967	0.390602	-0.450501	0.65235	0.950048
POMGNT1	768.68	0.333962	0.291089	1.14728	0.251264	0.835276
RAD54L	35.9213	1.32448	0.55637	2.38058	0.0172854	0.43528
MAST2	499.031	0.238734	0.483962	0.493291	0.621807	0.943984
DNAJA1	1275.8	-0.534764	0.31056	-1.72194	0.0850812	0.700011
B4GALT1	1118.62	-0.687624	0.354339	-1.94058	0.052309	0.621556
CHMP5	537.814	-0.484081	0.219206	-2.20834	0.0272208	0.501897
NFX1	365.35	-0.493457	0.218408	-2.25934	0.0238624	0.47841
AQP6	0.247815	1.51292	1.88711	0.801711	0.42272
DIMT1	227.166	-0.183728	0.228189	-0.805155	0.42073	0.897777
IPO11	111.266	-0.295693	0.298599	-0.990266	0.322044	0.86773
FOLH1	20.2886	-0.08662	0.5509	-0.157234	0.875061	0.986107
EIF2AK1	1264.37	-0.31581	0.235554	-1.34071	0.180014	0.793227
NME8	1.74018	-1.05365	1.39456	-0.75554	0.449925	0.905798
EPDR1	40.5104	-0.366423	0.607802	-0.602865	0.546598	0.930517
SNX10	69.7808	0.251094	0.566504	0.443234	0.657597	0.951832
SEPHS1	469.666	0.0501649	0.228484	0.219555	0.826218	0.97678
MRPL28	464.771	0.464439	0.242742	1.91331	0.055709	0.626686
HBQ1	0.796339	2.09076	2.21184	0.945257	0.344527
ITPKC	633.739	0.199608	0.292929	0.681422	0.495605	0.919307
CEACAM6	273.622	-1.42075	1.50834	-0.941932	0.346227	0.875189
FAT2	425.998	-0.413688	0.680189	-0.608196	0.543058	0.930315
RBM22	412.521	-0.0748783	0.197608	-0.378923	0.704745	0.960402
TMED2	1727.79	-0.196837	0.399432	-0.492792	0.62216	0.944024
ERO1B	125.28	-0.215161	0.319491	-0.67345	0.500661	0.9209
ZFAND6	502.265	-0.102977	0.242134	-0.425289	0.670626	0.954095
HSD17B2	1358.31	-0.184412	0.454346	-0.405886	0.684827	0.957306
TXLNG	184.058	0.26513	0.236823	1.11953	0.262915	0.838387
PPEF1	1.75558	1.141	0.990948	1.15143	0.249557	0.834583
LAT2	26.1416	-0.0809722	0.425823	-0.190155	0.849188	0.983065
HUWE1	1249.73	0.0305622	0.173978	0.175666	0.860556	0.985439
ZW10	90.1074	-0.0332018	0.231697	-0.143298	0.886055	0.988084
ALG9	213.342	0.121754	0.376256	0.323594	0.746246	0.968038
MYBPC2	2.32367	5.60295	1.19014	4.70781	2.50391e-06	0.00275916
NOX4	12.7001	0.118889	0.73756	0.161192	0.871942	0.986107
ACOX3	282.091	-0.0123439	0.369346	-0.033421	0.973339	0.997128
MTMR2	272.549	-0.372256	0.26387	-1.41076	0.158316	0.777609
PPP1R15A	1712.2	0.410456	0.459369	0.89352	0.371579	0.885905
HSD17B14	205.389	-0.0477796	0.533769	-0.0895137	0.928674	0.994162
TRIP6	915.969	-0.169501	0.215286	-0.78733	0.431089	0.902704
ACHE	48.0293	1.58602	0.715866	2.21553	0.0267236	0.499614
FTL	11440.2	0.475252	0.253388	1.87559	0.0607115	0.636307
SRRT	1611.48	0.542591	0.341183	1.59032	0.111762	0.736023
BAX	518.99	0.489096	0.307958	1.58819	0.112243	0.736023
NLK	229.621	-0.102626	0.254276	-0.403599	0.686507	0.957985
PIGS	294.263	0.198634	0.338186	0.587353	0.556967	0.931438
ADAMTS2	38.1455	0.622818	0.636847	0.977972	0.328088	0.869988
TMPRSS11E	43.0326	-1.14597	1.00235	-1.14328	0.25292	0.835276
ATXN7L3	898.615	0.127673	0.220819	0.578181	0.563142	0.933165
PGS1	291.134	0.222124	0.222721	0.997316	0.318611	0.865759
PSMC5	1389.09	0.260878	0.187579	1.39076	0.164299	0.782188
UIMC1	166.503	0.104982	0.305053	0.344143	0.730739	0.964468
CETP	6.679	2.56652	0.694626	3.69483	0.000220033	0.0469885
MMP2	1271.61	0.278619	0.525763	0.529932	0.596159	0.941119
MT3	0.778756	-2.42365	2.14847	-1.12808	0.259285
LPCAT2	286.447	-0.240743	0.44791	-0.537482	0.590935	0.940567
GNAO1	19.5234	-0.878746	0.922629	-0.952436	0.340876	0.871758
OGFOD1	309.874	0.0466029	0.325003	0.143392	0.88598	0.988084
SH3BP2	990.467	-0.250619	0.380386	-0.658855	0.509989	0.923152
NOP14	523.317	-0.281792	0.274034	-1.02831	0.303803	0.858336
ADD1	2145.32	-0.166396	0.332926	-0.499798	0.617217	0.943984
L2HGDH	84.319	0.0329043	0.325443	0.101106	0.919466	0.991876
TXNDC16	54.286	-0.100806	0.588485	-0.171298	0.86399	0.985717
RTRAF	923.282	-0.0709393	0.262665	-0.270076	0.787102	0.971389
NID2	27.2059	0.490075	0.693329	0.706843	0.479664	0.914652
GMCL1	276.942	-0.174654	0.277173	-0.630128	0.528611	0.928111
SF3B2	1383.75	0.0283699	0.142503	0.199083	0.842198	0.981855
KLHL42	234.455	-0.0732469	0.270117	-0.271168	0.786262	0.971373
GNAS	15946.1	-0.116811	0.294141	-0.397127	0.691274	0.95884
DNM1L	815.048	-0.448246	0.277942	-1.61273	0.106804	0.730735
PTHLH	7.37457	-0.238404	0.839665	-0.283927	0.776466	0.970207
PHACTR3	18.0109	-1.22768	0.777035	-1.57995	0.114118	0.738945
ERGIC2	464.658	-0.55725	0.393332	-1.41674	0.156558	0.777609
TFAP2C	144.686	0.078881	0.323258	0.244019	0.807216	0.97401
AURKA	95.1043	0.444348	0.534813	0.830847	0.40606	0.895098
CASS4	4.00325	0.726301	0.605657	1.19919	0.230452	0.823551
PIR	351.555	-0.92947	0.492945	-1.88554	0.0593564	0.63361
AAMDC	100.592	-0.124734	0.372793	-0.334591	0.737933	0.965545
RFX2	151.465	0.343352	0.443432	0.774306	0.43875	0.903907
METTL2A	194.06	0.123309	0.323287	0.381424	0.702889	0.96013
SULT2B1	25.1743	-1.50154	0.928251	-1.6176	0.105749	0.727771
ALG6	148.452	-0.0658102	0.272612	-0.241406	0.80924	0.97401
CNOT3	685.291	0.445835	0.273196	1.63192	0.102696	0.725232
GP6	3.41028	0.6399	0.841463	0.760461	0.446979	0.905728
PTPN4	153.293	0.591399	0.346123	1.70864	0.0875179	0.700612
DDX18	555.924	-0.00681788	0.216698	-0.0314626	0.974901	0.997128
KHSRP	2338.09	0.244428	0.202413	1.20757	0.227211	0.81911
GNA11	801.087	-0.145619	0.26419	-0.551192	0.581502	0.937782
ASAP3	207.791	0.247744	0.450713	0.549671	0.582545	0.937899
EDEM2	254.092	0.0948675	0.167675	0.565783	0.571541	0.935434
DNMT3B	93.5239	0.222271	0.448836	0.495217	0.620447	0.943984
REM1	10.2881	1.0273	0.748898	1.37175	0.17014	0.787491
TPX2	259.524	-0.00781316	0.775474	-0.0100753	0.991961	0.99904
FER1L4	6163.65	0.319894	0.621721	0.51453	0.606881	0.943224
PDRG1	188.9	0.172909	0.290235	0.595755	0.551339	0.931005
EPB41L1	1216.13	-0.28894	0.311359	-0.927997	0.353409	0.878563
SLC15A1	130.67	0.142736	0.574398	0.248496	0.80375	0.973578
DOCK9	358.228	-0.135706	0.290492	-0.467161	0.640385	0.948701
ANKRD10	920.64	0.0661363	0.399899	0.165383	0.868643	0.986107
TGDS	82.9833	0.00626486	0.243766	0.0257003	0.979496	0.99771
DOCK3	34.8306	-0.486047	0.864756	-0.562063	0.574073	0.935541
C3orf18	33.4074	0.894434	0.451564	1.98075	0.0476195	0.603667
COQ9	479.056	0.220542	0.231696	0.95186	0.341168	0.871794
TMEM40	446.496	0.380698	0.526211	0.723471	0.46939	0.913459
KIF9	46.0046	-0.307352	0.37225	-0.825662	0.408996	0.895098
ARHGAP28	40.0527	-0.789975	0.717835	-1.1005	0.271116	0.844102
CRLS1	479.335	-0.13003	0.24942	-0.521329	0.602138	0.942187
DEFB127	0
PPP1R13B	604.097	-0.390877	0.38502	-1.01521	0.310005	0.860472
ATRN	505.905	0.227831	0.278299	0.818655	0.412983	0.896664
SMOX	105.569	0.181204	0.395625	0.45802	0.646938	0.949524
SIGLEC1	39.2042	0.688237	0.665109	1.03477	0.300775	0.855254
FKBP1A	2290.54	0.109307	0.215163	0.508022	0.611438	0.943832
NSFL1C	655.756	0.345525	0.251791	1.37227	0.16998	0.787196
SLC4A11	795.358	-1.11325	0.677382	-1.64346	0.100289	0.720599
DNAAF9	355.18	0.340001	0.398426	0.85336	0.393459	0.892118
ZNF343	99.3051	0.26708	0.276429	0.966178	0.333955	0.870493
EBF4	456.761	-1.13244	0.593388	-1.90843	0.0563358	0.626686
CPXM1	57.4231	0.090366	0.739921	0.122129	0.902797	0.990148
MAVS	1303.95	0.020944	0.379332	0.0552127	0.955969	0.996596
LZTS3	265.887	0.496056	0.409765	1.21059	0.226054	0.818516
F11	0.14551	-0.655419	5.16877	-0.126804	0.899096
XRN2	549.663	-0.0149244	0.274702	-0.0543293	0.956673	0.996596
KIZ	202.42	-0.0502392	0.406941	-0.123456	0.901746	0.990148
DYNLL1	1693.76	-0.392349	0.248703	-1.57758	0.114661	0.739144
TESC	995.107	-1.05802	0.66162	-1.59914	0.10979	0.734492
SNX5	803.055	0.221864	0.228176	0.972336	0.330884	0.870323
RPL6	15987.6	-0.279945	0.335385	-0.834696	0.403889	0.894682
SIRPG	10.211	2.01101	0.771995	2.60496	0.00918863	0.354908
MAPKAPK5	355.332	-0.0527748	0.386667	-0.136486	0.891437	0.989309
P2RX7	9.80443	0.734927	0.705873	1.04116	0.297801	0.853756
ESF1	188.999	0.23199	0.236812	0.979641	0.327263	0.869988
RBBP9	196.106	0.00389856	0.277958	0.0140257	0.988809	0.998986
ANAPC5	1013.92	0.271669	0.281461	0.96521	0.33444	0.870493
SLC23A2	1342.58	0.0994094	0.432329	0.229939	0.818139	0.974988
SLC8B1	489.044	0.303425	0.304904	0.995148	0.319664	0.866553
TMEM230	1231.28	-0.108882	0.204434	-0.5326	0.59431	0.940855
DZANK1	53.701	0.332953	0.418811	0.794996	0.426616	0.899895
KDM2B	374.087	0.308556	0.296396	1.04103	0.297863	0.853756
CFAP61	0.45054	0.837375	1.22584	0.683104	0.494541
LHX5	10.5557	0.476808	0.876522	0.543977	0.586457	0.938228
TASP1	58.1089	0.129005	0.287943	0.448024	0.654136	0.950802
OAS1	1147.74	-0.398493	0.375709	-1.06064	0.288852	0.85109
GCN1	1383.18	0.0555682	0.352814	0.1575	0.874851	0.986107
RPLP0	21049.6	-0.118361	0.248922	-0.475493	0.634436	0.947807
PXN	1825.04	0.00201782	0.291359	0.00692552	0.994474	0.99904
SIRT4	5.06217	-0.189351	0.68719	-0.275544	0.782898	0.971064
RPH3A	0.541785	-1.63807	1.8784	-0.872057	0.383177
KIF16B	299.41	-0.636902	0.460848	-1.38202	0.166965	0.784294
TRMT6	164.836	0.28905	0.214678	1.34644	0.178162	0.790395
CHGB	3.52847	1.05935	1.33157	0.795564	0.426285	0.899685
PEBP1	4644.43	-0.319654	0.351213	-0.910143	0.362747	0.883713
TBX5	9.4975	2.85405	1.09263	2.61208	0.00899927	0.353892
BRAP	290.393	-0.142048	0.256857	-0.553024	0.580247	0.937549
ERP29	1016.49	0.450341	0.319872	1.40788	0.159167	0.778208
NOS1	1.16448	-0.513592	2.40801	-0.213285	0.831105
FUS	1839.41	0.312275	0.35819	0.871814	0.38331	0.888388
IGBP1	760.165	-0.43803	0.233032	-1.8797	0.0601491	0.633731
FXYD5	958.687	0.0391403	0.580347	0.0674429	0.946229	0.995374
ZNF302	310.488	-0.102818	0.405902	-0.253307	0.800031	0.973276
GRAMD1A	789.518	0.185503	0.383404	0.483832	0.628505	0.945618
FXYD3	5041.21	-0.297359	0.305661	-0.972839	0.330633	0.870031
HEPH	26.121	-0.0880241	0.655942	-0.134195	0.893248	0.989487
CDIP1	276.152	-0.266147	0.533952	-0.498446	0.618169	0.943984
CMTM1	5.89178	0.483719	0.677388	0.714093	0.475169	0.913999
KCNH4	40.753	-0.249601	0.632425	-0.394674	0.693084	0.95885
GANAB	1801.58	0.0205733	0.223714	0.0919626	0.926728	0.993668
GMIP	390.055	0.0101653	0.273687	0.0371419	0.970372	0.996992
RBM41	257.06	-0.014572	0.317734	-0.0458624	0.96342	0.996984
BIRC5	184.168	0.936034	0.723466	1.29382	0.195728	0.800512
LAG3	27.4741	1.32293	0.705957	1.87395	0.0609372	0.6369
MLF2	1422.99	0.151168	0.185244	0.816052	0.414471	0.89702
OTUB2	34.5479	-0.295922	0.330925	-0.894227	0.3712	0.885905
DDX24	661.806	0.264834	0.223218	1.18644	0.23545	0.825817
ZBTB25	129.771	-0.263277	0.321995	-0.817644	0.41356	0.89702
NECAP1	209.522	-0.387519	0.193202	-2.00577	0.0448811	0.595751
ARHGAP4	455.925	1.28776	0.699393	1.84126	0.0655837	0.65151
ANKRD24	81.1142	0.522473	0.688036	0.759368	0.447632	0.905798
DHX32	310.231	-0.0532357	0.206575	-0.257706	0.796634	0.972573
RCOR1	295.352	-0.296643	0.244445	-1.21353	0.224926	0.817994
GPATCH2L	211.943	-0.400555	0.345415	-1.15963	0.246198	0.83391
LTBP4	1596.16	-0.14975	0.561484	-0.266705	0.789697	0.971389
BLVRB	330.597	0.181244	0.288706	0.627779	0.530148	0.928111
SLC9A1	1241.62	-0.0915283	0.322697	-0.283636	0.77669	0.970207
SPTLC1	531.732	-0.420048	0.28735	-1.4618	0.143796	0.769925
PAPOLA	1596.59	-0.181137	0.253916	-0.713373	0.475615	0.913999
CCNK	564.688	-0.0563562	0.198764	-0.283532	0.776769	0.970207
PCBP4	633.815	-0.0872273	0.46103	-0.189201	0.849935	0.983144
RGS1	104.177	0.975055	0.591998	1.64706	0.0995459	0.71861
YPEL3	1527.68	0.334906	0.345974	0.968008	0.33304	0.870493
MRPS33	291.556	-0.188767	0.287301	-0.657033	0.51116	0.923451
NDUFB2	569.376	-0.053299	0.282889	-0.18841	0.850556	0.983144
NUDC	859.487	0.11685	0.227293	0.514095	0.607185	0.943224
MAEA	862.213	-0.127707	0.173301	-0.736907	0.461179	0.909962
ICAM1	117.977	0.79759	0.555592	1.43557	0.151125	0.773083
STRN4	1072.43	0.113223	0.252217	0.448913	0.653495	0.950455
IRAK3	65.15	-0.534649	0.528809	-1.01104	0.311995	0.861346
LYZ	444.317	0.489984	0.876246	0.559185	0.576035	0.935541
SI	0	0	0	0	1
MUL1	223.591	-0.123552	0.287499	-0.429747	0.66738	0.954025
TFAP4	184.657	0.209893	0.297377	0.705813	0.480304	0.914828
PDCD7	258.482	-0.0450865	0.231175	-0.195032	0.845368	0.98231
SPG21	829.033	-0.166401	0.183901	-0.904843	0.365549	0.883713
FETUB	0.00572774	-0.231221	5.16897	-0.0447324	0.964321
DNAJB11	490.205	0.279076	0.224666	1.24218	0.214169	0.813277
P3H2	130.457	0.270429	0.581409	0.465128	0.64184	0.949278
THPO	0.305637	-0.427289	1.64591	-0.259607	0.795167
CHRD	31.6541	0.142132	0.71632	0.19842	0.842717	0.981902
FLT3LG	83.1716	0.559977	0.419529	1.33478	0.18195	0.793709
RAB11FIP3	513.583	0.268885	0.364792	0.73709	0.461067	0.909962
GNPTG	836.722	0.332331	0.250602	1.32613	0.184795	0.793709
ZNF268	235.525	-0.710133	0.312452	-2.27278	0.0230396	0.473021
GOLGA3	815.185	0.245053	0.205317	1.19353	0.232661	0.823736
PABPC4	3285.72	0.0475934	0.358006	0.132941	0.89424	0.989834
CD209	10.7656	-0.395065	0.847087	-0.466381	0.640943	0.949049
CERS4	134.689	2.01777	0.751506	2.68497	0.00725366	0.317533
MCOLN1	319.168	0.600224	0.395042	1.51939	0.128664	0.761962
USP48	521.706	-0.129347	0.204169	-0.63353	0.526388	0.927568
EFNB1	1579.99	-0.0927052	0.383466	-0.241756	0.808969	0.97401
PDPR	340.251	0.592034	0.331821	1.78419	0.0743921	0.668726
AARS1	624.218	0.0775487	0.217369	0.356761	0.72127	0.962931
GLG1	926.479	-0.0874344	0.261625	-0.334198	0.73823	0.965623
KIF4A	76.4198	-0.520843	0.785075	-0.663431	0.507054	0.922636
TNRC6A	924.024	-0.238218	0.463559	-0.513889	0.60733	0.943224
PLEKHG2	238.095	0.488063	0.46473	1.05021	0.293622	0.852498
DLL3	2.66772	0.497894	0.957584	0.519948	0.6031	0.942187
NAT14	151.998	0.634405	0.428494	1.48054	0.138728	0.769925
PITPNM2	107.646	-0.0497244	0.427761	-0.116243	0.90746	0.990617
EXOC1	513.216	-0.48656	0.296746	-1.63965	0.101078	0.721085
RBM27	283.743	-0.339087	0.278339	-1.21825	0.223129	0.817052
POU4F3	1.26397	-0.626133	1.02575	-0.610417	0.541586	0.929929
OSBPL8	367.59	-0.565245	0.340545	-1.65982	0.0969499	0.71278
DTX2	566.217	-0.0119236	0.36416	-0.0327428	0.97388	0.997128
NLRC4	2.68473	1.1704	0.690817	1.69423	0.0902219	0.700612
PUS7	129.359	-0.0477432	0.328507	-0.145334	0.884447	0.98789
LAMB4	4.00022	-2.12664	1.16475	-1.82583	0.0678754	0.655197
NRCAM	10.1666	0.203368	0.771154	0.263719	0.791996	0.971722
LAMB1	1892.9	0.5488	0.396625	1.38367	0.166459	0.783689
SLC26A4	1.56755	-0.560494	0.901751	-0.621562	0.53423	0.928192
SLC26A3	0.119471	-0.245514	5.16852	-0.0475018	0.962113
DLD	546.871	-0.233807	0.307027	-0.761521	0.446346	0.90533
WDR7	98.6769	-0.119964	0.295857	-0.405479	0.685125	0.957351
TXNL1	581.806	-0.38087	0.236818	-1.60828	0.107774	0.733038
IL5RA	0.575281	0.755296	1.67422	0.451133	0.651894
ABCC6	7.86126	0.65045	1.08371	0.600204	0.54837	0.930657
CMTM6	1377.25	-0.258594	0.277983	-0.93025	0.352241	0.878545
ITGA6	1441.46	-0.678177	0.402752	-1.68386	0.092209	0.705199
RAPGEF4	72.2991	0.269552	0.44493	0.605829	0.544628	0.930517
MAP3K20	161.804	0.0476729	0.343673	0.138716	0.889675	0.98898
SMPX	0.0934761	1.06853	4.37959	0.243979	0.807247
FH	385.333	0.0885412	0.188249	0.47034	0.638112	0.948027
SEL1L3	550.313	0.0774375	0.393178	0.196953	0.843865	0.982197
TF	55.4256	0.335846	0.975089	0.344426	0.730526	0.964468
CDV3	695.889	0.259193	0.250337	1.03538	0.300493	0.855254
MYO15A	20.5673	-1.35282	0.700064	-1.93242	0.0533072	0.622506
ALKBH5	524.622	-0.228024	0.245753	-0.927861	0.35348	0.878563
APOH	0.162866	-1.09559	4.78218	-0.229098	0.818793
NLRP1	829.723	0.376604	0.626938	0.600704	0.548037	0.930657
PITPNM3	67.719	-0.886637	0.662976	-1.33736	0.181106	0.793709
SPAG7	403.16	0.131059	0.230528	0.568516	0.569684	0.935134
ORC6	114.188	0.424331	0.440851	0.962526	0.335785	0.870493
ZFHX4	22.4351	-1.14832	0.983423	-1.16768	0.242935	0.832623
SLC17A6	0.00501721	-0.241293	5.16897	-0.046681	0.962768
CPA1	0.282138	0.142607	2.04724	0.0696581	0.944466
ZC3HC1	107.934	0.111816	0.208861	0.535364	0.592399	0.940753
ESR1	13.4155	-1.03168	0.790349	-1.30535	0.191774	0.798051
RGS17	44.4345	0.128947	0.659645	0.19548	0.845017	0.98231
ANGPT2	132.021	0.339352	0.427588	0.793643	0.427403	0.900205
TMEM101	238.706	-0.0209451	0.269879	-0.0776094	0.938139	0.994793
CD200	40.8987	0.844782	0.538648	1.56834	0.116803	0.744745
CCDC80	70.6649	0.587854	0.713869	0.823477	0.410237	0.895286
CMA1	0.689617	1.09898	2.29066	0.479765	0.631394
PSME1	1537.68	-0.148157	0.245185	-0.604267	0.545666	0.930517
PPP2R3C	115.516	0.153736	0.305725	0.502858	0.615064	0.943984
HAUS4	130.674	-0.115243	0.337256	-0.341708	0.732571	0.964468
JPH4	31.2661	-1.59327	0.651528	-2.44544	0.0144674	0.411304
MYH7	0.130534	0.304679	3.05698	0.0996665	0.920609
CEBPE	0.234811	2.47454	2.56994	0.962877	0.335609
SLC7A8	570.031	0.415766	0.442379	0.939841	0.347299	0.875399
OSGEP	279.105	0.0241124	0.319077	0.0755693	0.939762	0.99517
SLC22A17	236.352	-0.0796117	0.455583	-0.174747	0.861279	0.985507
RNF31	699.18	-0.0629257	0.435706	-0.144422	0.885167	0.988027
SCFD1	333.004	-0.643763	0.211168	-3.04859	0.00229921	0.172285
G2E3	142.724	-0.431328	0.323811	-1.33204	0.182848	0.793709
HECTD1	889.417	-0.408252	0.225813	-1.80793	0.0706182	0.665876
HNRNPC	4009.49	0.000304494	0.196977	0.00154584	0.998767	0.999589
RPGRIP1	5.31113	-0.691727	0.75402	-0.917386	0.35894	0.882098
SUPT16H	761.174	0.0871515	0.130829	0.66615	0.505315	0.921707
TOX4	471.104	-0.00965753	0.209962	-0.0459967	0.963313	0.996984
GEMIN2	41.04	0.0943265	0.261259	0.361046	0.718065	0.962931
TGM1	18.122	-0.414397	0.619749	-0.668654	0.503716	0.921528
TINF2	241.411	-0.0135554	0.227957	-0.0594646	0.952582	0.996473
DAZL	0.0315389	-0.437155	5.16889	-0.0845743	0.9326
TBL1Y	5.62708	-1.07576	1.28454	-0.837468	0.402329	0.89404
SEMA6A	676.126	-0.0889306	0.429811	-0.206906	0.836083	0.979815
TRPM7	375.017	-0.388502	0.226452	-1.71561	0.0862343	0.700612
TYRO3	122.882	0.143967	0.336267	0.428133	0.668554	0.954066
WDR76	39.1928	0.498563	0.589933	0.845119	0.398045	0.893643
CAPN3	193.618	-0.19808	0.707751	-0.279872	0.779576	0.970765
SNAP23	665.373	0.0512609	0.199763	0.256609	0.797481	0.972573
TBX15	20.0896	-1.45281	0.91071	-1.59524	0.110658	0.736023
PHGDH	390.384	0.274765	0.562536	0.488441	0.625238	0.944657
COL9A3	71.9032	0.0432682	0.654576	0.0661011	0.947297	0.995374
EZR	4533.24	0.0215558	0.218142	0.0988158	0.921285	0.992179
MYL6	3839.26	0.217606	0.255426	0.851933	0.394251	0.892545
AGO1	291.367	0.0399437	0.243671	0.163924	0.869791	0.986107
TEKT2	5.31514	0.932259	0.953436	0.977788	0.328179	0.869988
CLSPN	44.7926	0.361779	0.646813	0.559326	0.57594	0.935541
RFFL	278.519	-0.106201	0.304137	-0.349187	0.726949	0.963968
UNC13D	884.092	0.287114	0.61711	0.465256	0.641748	0.949278
MFSD11	166.041	0.376478	0.278873	1.35	0.177016	0.78984
DPYSL2	125.588	0.422827	0.478621	0.883427	0.377006	0.887465
TGFB2	14.4538	0.692949	0.72681	0.953412	0.340382	0.871705
GPATCH2	169.45	-0.313479	0.250087	-1.25348	0.210032	0.811003
NUP50	716.3	-0.0256141	0.212223	-0.120695	0.903933	0.990314
CDC45	46.9439	1.33943	0.698307	1.91811	0.0550972	0.626686
COMT	2594.62	-0.161145	0.257567	-0.625643	0.531549	0.928111
ADA2	371.692	-0.141637	0.703867	-0.201227	0.840521	0.981155
VNN3P	1.34246	0.738666	1.75751	0.420291	0.674273	0.954095
ECHDC1	513.123	0.45217	0.251609	1.79711	0.0723176	0.667687
LRRFIP2	243.589	0.0931913	0.211677	0.440253	0.659754	0.952024
SEC22C	151.532	-0.0624929	0.28625	-0.218316	0.827183	0.977025
XYLB	41.5499	0.0649277	0.42023	0.154505	0.877211	0.986836
[truncated: 37,953 more rows]
