# Supplementary material for: Genomic subtypes of non-muscle-invasive bladder cancer: guiding immunotherapy decision-making for patients exposed to aristolochic acid
Source: Mol Med. 2025 Apr 17;31:140. doi: 10.1186/s10020-025-01199-1 (PMC12004710; doi:10.1186/s10020-025-01199-1)
Supplement: Supplementary file 9 — Additional file 9 [file 10020_2025_1199_MOESM9_ESM.xlsx]

## Sheet: AA-like
row	baseMean	log2FoldChange	lfcSE	stat	pvalue	padj
TSPAN6	1498.84	0.292466	0.358492	0.815821	0.414602	0.691419
TNMD	0.211172	-0.354233	2.40954	-0.147013	0.883122
DPM1	264.134	0.504094	0.242872	2.07555	0.0379354	0.215518
SCYL3	226.622	-0.164977	0.249094	-0.662308	0.507774	0.75512
C1orf112	68.9746	0.843261	0.34685	2.4312	0.0150491	0.136709
FGR	119.533	-0.362193	0.463286	-0.781791	0.434338	0.706507
CFH	1009.05	-0.713276	0.465413	-1.53257	0.125383	0.38784
FUCA2	476.822	0.433648	0.232972	1.86137	0.0626914	0.274237
GCLC	1305.29	0.413621	0.346019	1.19537	0.231942	0.523461
NFYA	415.753	-0.109973	0.204188	-0.538588	0.590171	0.807273
STPG1	148.641	-0.384501	0.313322	-1.22717	0.219757	0.509285
NIPAL3	349.556	-0.0492683	0.199692	-0.246722	0.805124	0.917506
LAS1L	342.494	0.123798	0.161728	0.765469	0.443992	0.712452
ENPP4	136.652	0.312498	0.423733	0.737488	0.460826	0.724731
SEMA3F	3072.98	-0.275304	0.292791	-0.940275	0.347076	0.636325
CFTR	2.56965	-0.00205356	1.4455	-0.00142066	0.998866	0.999434
ANKIB1	565.294	-0.311221	0.195417	-1.5926	0.11125	0.365609
CYP51A1	448.838	0.887014	0.406907	2.1799	0.0292652	0.187484
KRIT1	372.051	-0.636556	0.239223	-2.66093	0.00779243	0.100597
RAD52	165.076	-1.47443	0.449856	-3.27757	0.00104704	0.035781
MYH16	0.693695	-1.53973	1.39288	-1.10544	0.268971
BAD	377.991	0.275937	0.25877	1.06634	0.286269	0.579794
LAP3	348.471	0.876439	0.28352	3.09127	0.00199301	0.050536
CD99	845.113	0.180814	0.418416	0.43214	0.66564	0.848547
HS3ST1	618.599	0.144266	0.447133	0.322646	0.746963	0.890728
AOC1	54.1336	-0.415518	0.913664	-0.454782	0.649266	0.838602
WNT16	1.85409	-0.171966	1.24596	-0.138019	0.890225
HECW1	6.72756	-0.0755067	1.12728	-0.0669813	0.946597	0.979303
MAD1L1	342.338	-0.0377346	0.38043	-0.0991895	0.920988	0.969518
LASP1	1933.53	0.245689	0.268668	0.914471	0.36047	0.648124
SNX11	172.636	0.38577	0.193632	1.99229	0.0463398	0.237156
TMEM176A	125.434	1.26432	0.549384	2.30135	0.0213719	0.161699
M6PR	742.964	0.0910381	0.210271	0.432956	0.665047	0.848058
KLHL13	33.1904	1.38055	0.555822	2.4838	0.0129989	0.127426
CYP26B1	12.8526	1.01898	0.70719	1.44089	0.149616	0.424208
ICA1	553.52	-0.616948	0.227073	-2.71696	0.0065884	0.0922061
DBNDD1	151.156	-0.142639	0.464987	-0.306758	0.759027	0.896248
ALS2	161.736	-0.320159	0.228663	-1.40013	0.161473	0.440404
CASP10	229.66	-0.531966	0.34038	-1.56286	0.118086	0.377539
CFLAR	862.274	0.265558	0.246018	1.07942	0.280399	0.573569
TFPI	230.78	-0.218205	0.455834	-0.478694	0.632156	0.828168
NDUFAF7	144.69	-0.687341	0.274979	-2.49961	0.0124329	0.125297
RBM5	1526.96	-1.11199	0.420283	-2.64581	0.00814967	0.102342
MTMR7	18.2512	-0.928768	0.400029	-2.32175	0.0202464	0.156719
SLC7A2	82.9715	-0.0100543	0.599456	-0.0167723	0.986618	0.994744
ARF5	1535.51	0.221818	0.19819	1.11922	0.263047	0.556568
SARM1	172.785	-0.398502	0.3972	-1.00328	0.315726	0.606763
POLDIP2	852.242	0.308793	0.19768	1.56208	0.118268	0.377832
PLXND1	412.677	0.243823	0.482454	0.505382	0.613291	0.82005
AK2	930.97	0.53524	0.251129	2.13134	0.0330614	0.199821
CD38	11.6235	1.71265	0.852764	2.00835	0.0446064	0.233391
FKBP4	1316.5	0.24103	0.226037	1.06633	0.286274	0.579794
KDM1A	1018.96	-0.0154142	0.175241	-0.0879603	0.929908	0.973034
RBM6	1521.27	-1.45085	0.469716	-3.08878	0.00200977	0.050536
CAMKK1	107.697	-0.644474	0.416733	-1.54649	0.121986	0.382557
RECQL	188.629	0.381667	0.302812	1.26041	0.207523	0.495947
VPS50	185.286	-0.040899	0.275631	-0.148383	0.882041	0.953531
HSPB6	101.235	0.951883	1.06549	0.893377	0.371655	0.657889
ARHGAP33	85.4354	-0.17482	0.530089	-0.329793	0.741556	0.887362
NDUFAB1	355.871	0.561299	0.26046	2.15503	0.0311597	0.193372
PDK4	89.8878	0.536986	0.506877	1.0594	0.289418	0.582988
SLC22A16	0.123899	0.534146	2.5194	0.212013	0.832097
ZMYND10	9.12112	-0.49189	0.788926	-0.623493	0.532961	0.772035
ABCB5	0.141192	-0.655127	3.4062	-0.192334	0.847481
ARX	0.851609	-3.2069	2.23321	-1.436	0.151002
SLC25A13	205.184	0.109517	0.220217	0.497313	0.618969	0.822892
ST7	147.593	0.130399	0.198393	0.657275	0.511004	0.757492
CDC27	377.852	0.247239	0.225372	1.09702	0.272631	0.565932
SLC4A1	0.299559	0.956586	1.75013	0.54658	0.584667
CALCR	0.768247	1.12769	0.926315	1.21739	0.223456
HCCS	163.986	0.354546	0.268485	1.32054	0.186655	0.471734
DVL2	268.534	0.156448	0.226004	0.692235	0.48879	0.745086
PRSS22	544.166	-0.533128	0.511418	-1.04245	0.297203	0.58965
UPF1	1323.15	-0.0129784	0.208019	-0.0623903	0.950252	0.981176
SKAP2	404.145	-0.249519	0.310235	-0.80429	0.421229	0.696092
SLC25A5	1573.01	0.518065	0.292365	1.77198	0.076398	0.301787
MCUB	67.298	1.35969	0.455201	2.987	0.00281732	0.0601661
HOXA11	88.1159	0.327431	0.657097	0.498299	0.618273	0.822608
POLR2J	728.238	-0.0820034	0.326468	-0.251183	0.801673	0.916034
DHX33	301.598	-0.374119	0.295668	-1.26534	0.205751	0.493856
MEOX1	11.8583	1.99553	0.806831	2.47329	0.0133875	0.129775
THSD7A	31.8337	-0.993506	0.657571	-1.51087	0.130821	0.396561
LIG3	317.51	0.308413	0.273589	1.12729	0.259621	0.552658
RPAP3	225.193	0.130708	0.261804	0.499259	0.617597	0.822124
ACSM3	112.77	0.394646	0.538281	0.73316	0.463461	0.727065
REXO5	35.9821	0.732136	0.338803	2.16095	0.0306992	0.19186
CIAPIN1	314.216	0.157689	0.186486	0.845584	0.397785	0.679414
SPPL2B	871.651	-0.548573	0.367903	-1.49108	0.13594	0.402775
ATOSB	197.576	-0.571477	0.250233	-2.28378	0.0223847	0.165313
COPZ2	25.3034	0.0473217	0.535255	0.0884096	0.929551	0.972989
PRKAR2B	85.0477	0.645392	0.589223	1.09533	0.273373	0.566558
MSL3	314.657	-0.878241	0.24822	-3.53815	0.000402934	0.0223649
CREBBP	780.388	-0.237626	0.258813	-0.918139	0.358546	0.646677
TSPOAP1	280.154	-2.06024	0.58866	-3.49988	0.000465463	0.0241133
MPO	0.935724	1.71076	1.04654	1.63467	0.102118
PON1	1.1224	0.807513	1.21	0.667367	0.504538
GCFC2	184.377	-0.682182	0.337642	-2.02043	0.0433385	0.23024
WDR54	164.837	-0.35761	0.238795	-1.49756	0.134247	0.400508
CROT	1026.75	-0.401859	0.261251	-1.53821	0.123997	0.385988
ABCB4	13.042	1.39974	0.773421	1.8098	0.0703269	0.289226
KMT2E	720.837	-0.282598	0.180947	-1.56177	0.118342	0.377936
RHBDD2	771.856	-0.177005	0.173522	-1.02007	0.307696	0.599545
SOX8	8.92778	1.48787	0.634624	2.34449	0.0190529	0.151923
IBTK	421.771	-0.596267	0.263006	-2.26712	0.0233828	0.168169
ZNF195	469.213	-1.21646	0.328668	-3.70118	0.000214595	0.0168062
MYCBP2	354.48	-0.361122	0.230645	-1.56571	0.117417	0.376124
FBXL3	372.866	-0.0181274	0.319997	-0.0566486	0.954825	0.98337
ITGAL	58.429	0.238449	0.570072	0.418279	0.675743	0.854372
PDK2	249.347	0.17871	0.252809	0.706897	0.479631	0.738822
ITGA3	4772.08	-0.965245	0.354082	-2.72605	0.00640971	0.0910589
ZFX	282.108	0.1392	0.208615	0.667256	0.504609	0.752706
LAMP2	698.374	0.144419	0.393632	0.366888	0.713703	0.874232
ITGA2B	6.80302	0.199938	0.776143	0.257605	0.796712	0.914282
ASB4	0.603062	2.50484	1.65175	1.51648	0.129398
GDE1	1036.15	0.0120338	0.30774	0.0391036	0.968808	0.988352
REX1BD	533.132	0.247051	0.276702	0.892844	0.37194	0.658195
CRLF1	21.5801	0.380372	0.485118	0.784083	0.432992	0.705468
OSBPL7	264.109	-0.80276	0.365098	-2.19876	0.0278953	0.184263
TMEM98	311.103	0.238014	0.486566	0.48917	0.624721	0.824685
YBX2	13.3402	3.11584	1.05114	2.96426	0.00303407	0.0627707
KRT33A	2.39666	-1.09232	1.14988	-0.949944	0.34214	0.631339
MAP3K14	104.153	0.622584	0.335849	1.85376	0.063773	0.276549
ABCC8	2.13989	-1.8399	1.16096	-1.58481	0.11301
CACNG3	0.0817508	-0.92375	4.78907	-0.192887	0.847047
TMEM132A	426.421	-0.0458554	0.49994	-0.0917218	0.926919	0.971738
AP2B1	1013.42	0.0652108	0.271666	0.24004	0.810299	0.91986
TAC1	6.28356	0.524133	1.43908	0.364213	0.715699	0.874765
ZNF263	260.199	-0.14782	0.164908	-0.896383	0.370048	0.656549
CX3CL1	205.212	1.88011	0.723177	2.59979	0.00932821	0.10927
SPATA20	1592.44	-0.546059	0.33815	-1.61484	0.106345	0.356939
CACNA1G	5.896	-0.682647	0.744432	-0.917003	0.359141	0.647186
TNFRSF12A	334.175	-0.275784	0.474825	-0.580812	0.561367	0.791181
DLX6	31.5348	0.213145	0.813299	0.262075	0.793263	0.912388
MAP3K9	121.718	0.190625	0.289717	0.657969	0.510558	0.75715
RALA	346.474	-0.0286973	0.259512	-0.110582	0.911948	0.965876
BAIAP2L1	904.905	-0.710458	0.276974	-2.56507	0.0103154	0.114727
KDM7A	141.058	0.410245	0.281219	1.45881	0.144618	0.4174
ETV1	41.2278	0.153496	0.491374	0.31238	0.754752	0.893742
AGK	261.992	-0.136311	0.16052	-0.849186	0.395778	0.677786
ALDH3B1	238.891	-0.677348	0.448577	-1.50999	0.131046	0.396639
TTC22	258.301	0.0975291	0.300178	0.324904	0.745253	0.889856
PHTF2	228.21	-0.318818	0.284602	-1.12022	0.262618	0.55608
CCL26	0.320625	1.29541	1.70766	0.758586	0.4481
FARP2	448.739	-0.815843	0.32192	-2.5343	0.0112671	0.119451
USH1C	4.00929	2.56362	1.41282	1.81454	0.0695944	0.288165
GGCT	429.058	0.0457133	0.273122	0.167374	0.867076	0.946894
DBF4	108.921	0.391464	0.285449	1.3714	0.170251	0.451695
TBXA2R	13.9231	1.16137	0.640487	1.81326	0.0697913	0.28837
IFRD1	277.348	-0.66138	0.29352	-2.25327	0.0242423	0.171755
LGALS14	0
COX10	156.429	0.337357	0.219358	1.53793	0.124066	0.386057
GTF2IRD1	561.145	-0.430776	0.323192	-1.33288	0.182571	0.466592
PAF1	459.118	0.307939	0.219981	1.39984	0.16156	0.440518
VPS41	472.323	-0.178647	0.261228	-0.683876	0.494053	0.747469
ARHGAP44	58.1653	-0.106975	0.439747	-0.243264	0.807801	0.918645
ELAC2	686.862	-0.0348158	0.219435	-0.158661	0.873936	0.949694
SCIN	187.538	-0.875607	0.66654	-1.31366	0.188961	0.473977
ARSD	857.772	-0.410099	0.271835	-1.50863	0.131393	0.397311
PNPLA4	115.663	0.767867	0.345727	2.22102	0.0263497	0.179464
MYH13	0.328362	-0.634892	2.44778	-0.259375	0.795346
ADIPOR2	348.769	0.103983	0.242339	0.429081	0.667864	0.849535
CDKL3	7.85589	-0.366188	0.447063	-0.819097	0.412731	0.689806
UPP2	0.356393	-1.53827	2.14988	-0.715511	0.474293
PRSS21	16.0718	1.49533	1.7122	0.873337	0.382479	0.666475
MARK4	527.211	-0.234849	0.235668	-0.996523	0.318996	0.609467
PROM1	49.3387	-1.37032	0.964743	-1.42039	0.155493	0.432281
CCDC124	622.939	0.462468	0.314592	1.47005	0.141547	0.411948
CEACAM21	2.90141	1.37459	0.712943	1.92805	0.0538493	0.253643
PAFAH1B1	708.032	0.276172	0.182812	1.51069	0.130867	0.396569
NOS2	14.8159	-1.39248	1.07183	-1.29915	0.193891	0.479409
DNAH9	3.55382	-2.19962	1.11515	-1.9725	0.048553	0.24235
BLTP2	1178.13	-0.163712	0.320133	-0.511387	0.60908	0.817212
SLC13A2	4.11656	-0.805304	1.74606	-0.461211	0.644647	0.837282
GAS7	48.5282	0.762777	0.613325	1.24367	0.213619	0.502
TRAPPC6A	271.777	0.595467	0.289017	2.06032	0.039368	0.219997
MATK	17.8699	-0.303942	0.735784	-0.413085	0.679544	0.856679
CEACAM7	64.4294	-1.81452	1.50287	-1.20737	0.227289	0.518546
CD79B	13.4067	0.52774	0.668428	0.789524	0.429806	0.703398
SCN4A	3.56658	1.46676	1.21013	1.21207	0.225485	0.516571
ST7L	91.4521	0.370981	0.206564	1.79597	0.0724997	0.294009
TKTL1	0.289164	-1.02579	4.78905	-0.214196	0.830395
PAX6	2.42749	0.940268	1.83231	0.513161	0.607839	0.81638
RPUSD1	361.285	0.0319537	0.239303	0.133528	0.893776	0.958125
RHBDF1	577.599	-1.23014	0.400205	-3.07378	0.00211364	0.0516845
LUC7L	1454.29	-1.79133	0.534415	-3.35194	0.000802471	0.0313266
CACNA2D2	14.914	0.790991	0.45401	1.74223	0.0814675	0.313387
BAIAP3	339.265	-2.1287	0.554107	-3.84168	0.000122196	0.0123642
TSR3	483.187	0.489361	0.232947	2.10074	0.035664	0.208028
PIGQ	603.694	-0.260232	0.311329	-0.835876	0.403224	0.683045
CRAMP1	479.777	-0.883656	0.337251	-2.62017	0.00878848	0.106482
TEAD3	866.807	-0.525274	0.247247	-2.12449	0.0336292	0.201798
SELE	19.2049	1.34037	0.831002	1.61296	0.106754	0.3574
DNAJC11	462.039	0.0462626	0.186664	0.247839	0.804259	0.916966
FMO3	3.61357	0.189491	0.895044	0.211711	0.832332	0.930356
MYLIP	501.89	-0.274204	0.351779	-0.779479	0.435697	0.707104
NOX1	8.13514	-0.382221	0.976188	-0.391545	0.695395	0.864749
E2F2	44.6972	1.82448	0.679468	2.68516	0.00724959	0.0965479
PSMB1	985.77	0.422311	0.207902	2.0313	0.0422246	0.227233
SYN1	13.0236	0.263512	0.620284	0.424825	0.670964	0.851199
JARID2	391.995	-0.459907	0.421444	-1.09126	0.275156	0.568258
CDKL5	147.423	-0.632596	0.327944	-1.92897	0.0537341	0.253643
CAMK1G	2.20628	-0.659013	0.875265	-0.75293	0.451492
CDK11A	803.609	-0.740198	0.468505	-1.57991	0.114127	0.37047
NADK	1012.5	-0.123916	0.210616	-0.588349	0.556298	0.788201
TFAP2B	45.8976	-2.72767	1.06531	-2.56046	0.0104535	0.115513
TFAP2D	0
DLEC1	34.0632	-2.17341	0.565604	-3.84263	0.000121723	0.0123642
CYTH3	127.997	0.459095	0.343268	1.33743	0.181084	0.465094
ADAM22	32.3886	-0.138312	0.433336	-0.319179	0.749591	0.891633
SYPL1	1418.87	0.0684868	0.364586	0.187848	0.850996	0.939409
CYB561	774.806	-0.0622059	0.224832	-0.276678	0.782028	0.907137
SPAG9	513.399	-0.157789	0.269018	-0.586538	0.557514	0.788718
CELSR3	177.693	-0.605933	0.633794	-0.956041	0.339052	0.628881
AASS	326.649	-1.94275	0.448769	-4.32906	1.49747e-05	0.00514279
PLEKHG6	479.544	-0.469887	0.300877	-1.56172	0.118353	0.377936
SS18L2	198.628	0.301504	0.284194	1.06091	0.288731	0.582364
MPND	279.94	0.114365	0.241933	0.472713	0.636418	0.831694
MGST1	2156.02	-0.236744	0.39479	-0.59967	0.548726	0.78251
CRY1	115.749	-0.121499	0.379759	-0.319937	0.749016	0.891447
PGLYRP1	0.0847618	-1.14328	4.62848	-0.247009	0.804902
NFIX	283.039	0.379587	0.454329	0.835489	0.403442	0.683045
ST3GAL1	1222.84	0.197762	0.363639	0.543841	0.586551	0.806089
MMP25	14.7547	0.875177	0.579551	1.51009	0.13102	0.396639
IL32	492.732	1.65179	0.578892	2.85337	0.00432589	0.0742505
PKD1	679.113	-0.763935	0.407594	-1.87426	0.0608952	0.270056
MAPK8IP2	22.2182	-0.362325	0.664893	-0.544938	0.585796	0.805799
MED24	653.63	-0.271721	0.297421	-0.913592	0.360931	0.648574
RHOBTB2	685.578	-0.560064	0.494858	-1.13177	0.257733	0.550713
HEATR5B	327.895	-0.460933	0.223831	-2.05928	0.039467	0.220012
SEC62	4017.62	-1.36578	0.654593	-2.08646	0.0369373	0.212005
RPS20	13722	-0.261825	0.322836	-0.811013	0.417358	0.69347
CSDE1	3678.2	0.0625557	0.186856	0.334779	0.737792	0.885607
UBE3C	643.575	0.550336	0.226279	2.43212	0.0150109	0.13658
REV3L	121.143	-0.188139	0.254459	-0.739368	0.459684	0.723834
TENM1	1.26595	0.498462	1.23359	0.404076	0.686157
PAX7	2.27849	-4.17546	1.92451	-2.16962	0.030036
MASP2	9.16689	-0.704809	0.621055	-1.13486	0.256435	0.549379
IYD	25.8899	-0.368212	0.754255	-0.488179	0.625423	0.824685
FAM76A	93.2642	0.0268381	0.265126	0.101228	0.91937	0.968609
TRAF3IP3	27.9259	-0.265863	0.543232	-0.489409	0.624552	0.82466
POMT2	217.586	-0.671117	0.359289	-1.8679	0.0617757	0.272042
VTA1	438.712	0.276591	0.29253	0.945511	0.344398	0.632864
MLXIPL	43.7963	0.0510573	0.884349	0.0577343	0.95396	0.982936
BAZ1B	749.554	0.309776	0.180727	1.71405	0.0865186	0.320954
RANBP9	435.06	-0.0387264	0.210621	-0.183868	0.854117	0.94079
ETV7	131.983	-0.676043	0.329628	-2.05093	0.0402739	0.221676
SPRTN	88.7199	0.158854	0.200048	0.794081	0.427148	0.701527
METTL13	201.903	0.759325	0.233724	3.24881	0.00115888	0.0376633
DYRK4	163.402	-0.612355	0.330187	-1.85457	0.0636574	0.276344
ZNF207	1349.01	-0.0931893	0.217392	-0.42867	0.668163	0.84967
UQCRC1	1674.85	0.182228	0.187934	0.96964	0.332226	0.622186
STARD3NL	187.187	-0.135049	0.239558	-0.563742	0.57293	0.798529
CD9	4575.47	0.318663	0.415315	0.76728	0.442915	0.711918
HHATL	0.219867	-0.415898	2.73622	-0.151997	0.879189
NCAPD2	584.629	0.565059	0.306439	1.84395	0.0651901	0.279459
IFFO1	64.5164	0.497443	0.553267	0.899101	0.368599	0.655246
GIPR	91.019	-2.44013	0.700077	-3.48552	0.000491182	0.0244979
PHF7	34.3227	-0.283949	0.358024	-0.793102	0.427719	0.702071
SEMA3G	57.3714	0.74316	0.512428	1.45027	0.146983	0.420178
NISCH	1573.66	-1.04228	0.356688	-2.92209	0.00347691	0.0662494
STAB1	434.813	-0.601807	0.583174	-1.03195	0.302095	0.594027
FUZ	238.833	-0.0763974	0.30568	-0.249926	0.802645	0.916228
SLC6A13	1.25323	-1.08216	1.12172	-0.964732	0.334679
IDS	913.523	-0.383969	0.256739	-1.49557	0.134767	0.401266
PRSS3	28.7794	1.24191	0.885682	1.4022	0.160855	0.439472
ZNF200	105.783	-0.460808	0.286691	-1.60733	0.107981	0.359448
CD4	248.508	0.460337	0.524458	0.877738	0.380086	0.664358
LRRC23	66.4393	-0.468635	0.382897	-1.22392	0.220983	0.510848
BTK	12.0726	-0.589831	0.541545	-1.08916	0.276082	0.569368
HFE	163.377	-0.047777	0.2427	-0.196856	0.84394	0.936031
SCMH1	573.114	-0.898243	0.246002	-3.65136	0.000260852	0.0180809
FYN	132.271	1.58182	0.430887	3.67107	0.000241533	0.0174997
HIVEP2	395.28	-0.584249	0.256334	-2.27925	0.022652	0.166105
FMO1	0.838376	0.272582	1.55358	0.175454	0.860723
ELOA	589.927	-0.0888672	0.15824	-0.561599	0.574389	0.799124
LYPLA2	1177.19	0.026207	0.214584	0.122129	0.902796	0.961737
CLCN6	167.656	-0.469203	0.342183	-1.3712	0.170311	0.451712
MRC2	429.341	0.392148	0.455257	0.861377	0.38903	0.672288
NME1-NME2	49.8835	0.208716	0.587986	0.354968	0.722614	0.879161
SLC6A7	0.287936	-0.489924	1.78587	-0.274334	0.783828
TSPAN9	271.202	0.401483	0.380495	1.05516	0.291353	0.584726
BTBD7	460.216	-0.327338	0.207043	-1.58101	0.113875	0.370374
APBA3	242.61	-0.379216	0.371973	-1.01947	0.307979	0.599545
MKS1	197.932	-0.451972	0.247842	-1.82363	0.0682081	0.285979
ABHD5	377.313	0.314939	0.326102	0.96577	0.334159	0.623485
ANOS1	19.974	-0.604019	0.473382	-1.27597	0.201968	0.490066
AKAP8L	1428.22	-0.797033	0.395351	-2.01601	0.0437985	0.23115
MBTD1	310.675	-0.728065	0.237231	-3.06901	0.00214769	0.0521207
UTP18	260.61	0.235396	0.26096	0.902037	0.367037	0.654054
RNF216	347.517	0.0608221	0.205735	0.295633	0.76751	0.900851
TTC19	404.841	-0.297543	0.175643	-1.69402	0.0902608	0.328576
PTBP1	2906.83	0.103454	0.154484	0.669677	0.503064	0.752064
DPF1	4.15377	0.300232	0.8368	0.358786	0.719755	0.877138
SYT7	260.876	-0.233588	0.8103	-0.288273	0.773138	0.903258
LARS2	157.24	0.402815	0.243829	1.65204	0.098527	0.342649
PIK3C2A	345.744	-0.134201	0.231163	-0.580546	0.561546	0.791238
PLAUR	121.098	0.609132	0.506852	1.20179	0.229443	0.520832
ANLN	139.684	0.496847	0.68406	0.726321	0.467642	0.730807
WIZ	765.411	-0.0455363	0.246052	-0.185068	0.853176	0.940459
RABGAP1	501.159	-0.329895	0.212491	-1.55251	0.120539	0.381076
DCN	480.705	1.46691	0.646551	2.26883	0.0232789	0.168073
QPCTL	138.875	0.171353	0.24396	0.702381	0.482442	0.740657
PPP5C	392.151	0.145858	0.178584	0.816746	0.414073	0.690946
CEP68	206.796	0.158487	0.217448	0.728852	0.466092	0.729553
MAP4K3	517.368	-0.509912	0.28803	-1.77034	0.0766697	0.302588
ZBTB32	2.79631	0.638943	0.813006	0.785901	0.431925	0.704902
TYROBP	131.531	0.0470822	0.508075	0.0926679	0.926167	0.971454
LDAF1	593.427	0.461097	0.267791	1.72185	0.0850964	0.318893
GABRA3	33.0203	0.764406	0.686685	1.11318	0.26563	0.559545
BRCA1	86.4569	0.804045	0.439174	1.83081	0.0671282	0.284511
ERCC1	450.703	0.222401	0.195627	1.13686	0.255596	0.548403
CD22	6.89573	-0.453491	0.881499	-0.514454	0.606935	0.816098
SEMA3B	430.1	0.653861	0.60917	1.07336	0.283108	0.576765
MBTPS2	84.0083	0.381775	0.38746	0.985329	0.324463	0.614846
PRICKLE3	342.111	-0.197564	0.255741	-0.772515	0.439809	0.70991
LTF	8.0621	-0.94058	0.971851	-0.967824	0.333132	0.622589
EXTL3	369.84	0.14901	0.277003	0.537936	0.590622	0.807273
NR1H4	26.8656	-0.659806	1.22228	-0.539814	0.589325	0.807125
ELOVL5	244.822	0.533901	0.400192	1.33411	0.182168	0.466101
ALOX5	1718.98	-0.889088	0.392598	-2.26463	0.0235355	0.168785
KDM5D	488.163	-1.72737	1.00579	-1.71743	0.0859006	0.320172
CALCOCO1	565.603	-0.373907	0.26884	-1.39082	0.164281	0.444559
UBR7	246.317	0.248759	0.218631	1.13781	0.255201	0.548069
MAP4K5	405.883	-0.461582	0.230068	-2.00629	0.0448257	0.234046
EHD3	357.547	0.214434	0.441028	0.486214	0.626816	0.825376
PSMC4	814.904	0.126902	0.144595	0.877638	0.38014	0.664358
MAN2B2	514.345	0.0566415	0.237872	0.238117	0.81179	0.920532
SLC7A14	0.174471	1.41395	2.65077	0.533411	0.593749
CLDN11	27.3634	1.06184	0.550407	1.92919	0.0537073	0.253643
SLC25A39	1388.68	0.169525	0.211774	0.800502	0.42342	0.698428
MVP	2176.64	-0.123688	0.236203	-0.523653	0.60052	0.811977
NUB1	496.094	-0.0246829	0.153277	-0.161035	0.872066	0.948924
PGM3	277.416	0.241652	0.239167	1.01039	0.312307	0.603764
RWDD2A	61.0799	0.0809443	0.28087	0.288192	0.7732	0.903258
CLK1	1358.23	-1.56413	0.457217	-3.42098	0.000623948	0.0274794
POLR3B	128.672	-0.27104	0.398289	-0.68051	0.496182	0.748848
ANGEL1	204.128	-0.262125	0.311613	-0.841188	0.400243	0.680969
RNF14	321.217	0.239512	0.24944	0.960201	0.336954	0.626707
DNASE1L1	250.266	0.0680825	0.2538	0.268252	0.788505	0.910336
DDX11	378.792	-0.216494	0.430303	-0.50312	0.61488	0.820715
HEBP1	392.592	0.366474	0.357088	1.02628	0.304757	0.596505
GPRC5A	1560.18	0.400892	0.618494	0.648176	0.516871	0.761573
MAMLD1	7.04498	0.00304033	0.618935	0.0049122	0.996081	0.998519
CD6	28.6664	-0.258132	0.711652	-0.362723	0.716812	0.875072
TACC3	732.615	0.0234024	0.533505	0.0438654	0.965012	0.987159
UFL1	508.536	-0.188674	0.282894	-0.666942	0.504809	0.752937
POLA2	121.027	0.784642	0.232365	3.37677	0.000733417	0.0303111
ZC3H3	498.39	-0.272466	0.322065	-0.845997	0.397554	0.679218
CAPN1	4838.61	-0.0590621	0.199503	-0.296047	0.767194	0.900722
ACP3	27.2616	1.45507	0.737954	1.97176	0.0486365	0.242397
MDH1	848.212	0.194527	0.270435	0.719309	0.471951	0.733766
SLC30A9	424.04	0.118227	0.273781	0.431831	0.665864	0.848547
MTMR11	136.992	-1.10129	0.397507	-2.77048	0.0055974	0.0847797
COX15	299.853	-0.0285257	0.191602	-0.14888	0.881648	0.953487
CCDC88C	319.136	0.016328	0.322242	0.05067	0.959589	0.985312
YAF2	151.724	-0.171931	0.316072	-0.543963	0.586467	0.806038
ZMYND11	746.002	-0.298657	0.201828	-1.47976	0.138937	0.407681
WAS	51.0135	-0.452924	0.546292	-0.829088	0.407055	0.685658
DPEP1	1.77006	0.247959	1.30366	0.190202	0.849151
BID	492.188	0.569737	0.319345	1.78408	0.0744107	0.297947
MATR3	1805.76	-0.1512	0.226574	-0.667331	0.504561	0.752706
NPC1L1	1.85516	-1.25039	0.975847	-1.28134	0.200073
XYLT2	369.46	-0.0382613	0.28078	-0.136268	0.891609	0.957234
RGPD5	291.102	-0.90359	0.478527	-1.88827	0.0589893	0.265229
STMN4	0.211466	-0.570979	2.32434	-0.245652	0.805952
NUDCD3	656.867	-0.284777	0.201209	-1.41533	0.156973	0.43421
ISL1	4.23422	-2.2991	1.76813	-1.3003	0.193499	0.478887
CHDH	49.3352	0.0225366	0.448671	0.0502298	0.959939	0.985338
IL20RA	358.764	-0.471127	0.347405	-1.35613	0.175058	0.456941
CLCA1	0.195534	-1.36722	2.88508	-0.473893	0.635576
CLCA4	1063.64	1.17804	0.713105	1.65199	0.0985365	0.342649
GLT8D1	504.793	-0.195618	0.272977	-0.716611	0.473614	0.734757
ATP2C1	920.046	0.0711077	0.206105	0.345007	0.730089	0.88216
IGF1	12.448	-0.104309	0.86119	-0.121122	0.903595	0.961865
SLC38A5	183.935	-0.196673	0.781902	-0.251531	0.801403	0.915845
RALBP1	1757.88	-0.136493	0.386722	-0.352949	0.724126	0.88015
RUFY3	284.449	-1.12749	0.315466	-3.57403	0.000351527	0.020908
CNTN1	17.6321	0.641903	0.974774	0.658514	0.510208	0.756886
SLC11A1	20.7263	0.74604	0.472969	1.57735	0.114714	0.371466
WWTR1	286.221	0.533575	0.30674	1.7395	0.0819469	0.314106
AGPS	319.938	0.389992	0.268166	1.45429	0.145866	0.418659
ZNF285CP	0.0583006	-0.879005	4.78908	-0.183543	0.854372
STEEP1	155.453	0.521422	0.256875	2.02986	0.0423705	0.227709
ATP1A2	8.40085	1.30478	0.935788	1.39431	0.163224	0.442997
TTC27	126.52	0.0158351	0.240155	0.0659369	0.947428	0.979783
ZNF582	27.3155	-0.0719754	0.418116	-0.172142	0.863326	0.94555
VSIG2	2398.02	-0.220181	0.287839	-0.764944	0.444305	0.712555
PHLDB1	471.545	-0.432557	0.433478	-0.997875	0.31834	0.608866
MARCO	2.48722	-1.10826	1.21372	-0.913114	0.361183	0.648744
CYP24A1	732.051	-0.103219	0.671087	-0.153809	0.87776	0.951119
PRDM11	111.021	-0.212419	0.312889	-0.678894	0.497205	0.749129
SYT13	2.87036	2.00856	1.89671	1.05897	0.289613	0.583135
SNAI2	189.89	-0.255692	0.374164	-0.68337	0.494373	0.747672
CD74	7924.69	0.695427	0.465638	1.49349	0.135308	0.401725
HGF	9.7156	0.268741	0.831872	0.323056	0.746653	0.890546
ZRANB1	281.082	-0.104387	0.262138	-0.398215	0.690472	0.862014
NCDN	271.6	0.0148712	0.232754	0.0638925	0.949056	0.980695
ADGRA2	180.378	1.08833	0.650697	1.67256	0.0944132	0.335476
CCT8L1P	0.136016	-1.18655	3.73296	-0.317858	0.750593
ZFP64	156.393	0.636326	0.236371	2.69206	0.00710114	0.0952383
MNAT1	116.195	0.246537	0.287558	0.857349	0.391252	0.67453
SAMD4A	129.357	0.415773	0.538345	0.772317	0.439927	0.709996
RUNX3	31.3628	-0.122966	0.567963	-0.216504	0.828595	0.928891
MRE11	263.536	0.0931302	0.219523	0.42424	0.671391	0.851428
PLEKHB1	57.7013	-0.33248	0.561783	-0.59183	0.553965	0.786469
SERPINB1	473.639	0.291803	0.305364	0.955592	0.339279	0.629037
CYP3A43	0.311183	-0.948743	2.1962	-0.431993	0.665746
SLC7A9	11.7615	0.399505	0.657208	0.607882	0.543266	0.77907
SPAST	207.432	0.200678	0.281979	0.711677	0.476665	0.7369
NRXN3	187.686	-0.935636	0.616236	-1.51831	0.128937	0.393629
OSBPL5	210.723	-0.215439	0.322479	-0.668072	0.504088	0.752371
AQR	443.927	-0.385962	0.245653	-1.57117	0.116143	0.37403
CPS1	8.18427	-1.84282	0.927134	-1.98765	0.0468508	0.238397
C8B	0.127855	-0.943374	4.33399	-0.217668	0.827687
FHL1	105.324	0.359962	0.615268	0.585048	0.558515	0.78926
RTF2	680.978	0.28009	0.146192	1.91591	0.0553764	0.257615
GABRA1	0.0480215	-1.01528	4.78904	-0.212	0.832107
NLRP2	242.035	1.33764	1.19426	1.12006	0.26269	0.55608
SLC45A4	215.733	0.348921	0.297916	1.17121	0.241515	0.534454
RNF10	1956.89	-0.695003	0.294389	-2.36083	0.0182342	0.149735
ZNF839	176.117	-0.861919	0.398007	-2.16558	0.030343	0.19068
ZDHHC6	388.441	-0.594229	0.256484	-2.31683	0.0205132	0.157916
GRAMD1B	13.9935	1.25	0.617483	2.02434	0.0429352	0.229124
RNH1	1173.18	0.22206	0.232696	0.954292	0.339936	0.629492
NDUFS1	624.652	0.563462	0.231238	2.43672	0.014821	0.13619
RB1CC1	549.65	-0.290494	0.272195	-1.06723	0.28587	0.579241
ERP44	591.77	-0.074585	0.267897	-0.278409	0.780699	0.906663
ALAS1	742.575	-0.0305961	0.3176	-0.0963355	0.923254	0.970147
BIRC3	103.775	1.56131	0.532054	2.93449	0.00334091	0.0652832
AKAP11	408.255	0.0177553	0.297858	0.05961	0.952466	0.982251
GLRX2	223.342	0.365262	0.290933	1.25549	0.209302	0.497499
SNAPC1	149.048	0.00207088	0.321466	0.00644198	0.99486	0.998287
DERA	180.484	0.297966	0.246556	1.20851	0.22685	0.517951
STRAP	642.368	-0.25982	0.276376	-0.940094	0.34717	0.636429
ABCC2	35.9379	-0.55691	0.797747	-0.698103	0.485113	0.742363
DEF6	634.898	-0.448159	0.393631	-1.13852	0.254902	0.54776
PLEKHO1	271.567	1.55672	0.426551	3.64955	0.000262697	0.0181374
GCLM	232.498	0.997591	0.402766	2.47685	0.0132547	0.128787
UBR2	431.148	-0.477338	0.15383	-3.10303	0.0019155	0.049519
EHD2	468.486	0.481656	0.463336	1.03954	0.298554	0.590135
DEPDC1	48.2894	1.00353	0.687143	1.46044	0.14417	0.416723
CCDC28A	147.556	-0.074616	0.241044	-0.309554	0.7569	0.895022
RRAGD	65.5841	0.372792	0.478591	0.778936	0.436017	0.707318
HSF2	104.911	-0.306099	0.294608	-1.039	0.298803	0.590496
PHF20	291.949	0.548699	0.259369	2.11551	0.0343864	0.203909
HSD17B6	10.703	2.56039	0.74165	3.45229	0.000555857	0.026266
NR1H3	399.145	-1.32303	0.442787	-2.98795	0.00280851	0.0601541
TYMP	964.341	0.744691	0.570732	1.3048	0.191961	0.476572
NCAPH2	473.492	0.110908	0.273168	0.406008	0.684737	0.85908
TOMM34	561.357	0.15444	0.274136	0.563369	0.573183	0.798755
SEC63	581.275	-0.306798	0.218861	-1.40179	0.160976	0.439472
KPNA6	597.535	0.276951	0.189423	1.46208	0.14372	0.415831
VIM	1824.2	0.954211	0.416913	2.28875	0.0220937	0.164142
RTEL1-TNFRSF6B	95.8398	-0.405899	0.544008	-0.746127	0.455591	0.720543
FAS	85.0764	0.0384135	0.397906	0.0965391	0.923092	0.970147
RNASET2	1218.11	-0.522264	0.32075	-1.62826	0.103471	0.351646
CD44	1928.3	-0.370056	0.420638	-0.87975	0.378995	0.663775
KCNG1	299.816	0.304682	0.716973	0.424956	0.670869	0.851143
AGPAT4	62.7538	-0.211712	0.526993	-0.401737	0.687877	0.860321
SLAMF7	71.0073	0.792647	0.555798	1.42614	0.153827	0.42969
BTN3A1	261.884	-0.541241	0.350548	-1.54399	0.122592	0.383386
MIPEP	93.1865	0.00963309	0.374439	0.0257267	0.979475	0.992176
PRKCH	282.344	0.329042	0.265944	1.23726	0.215991	0.504945
INSRR	0.369872	-0.125556	2.82769	-0.0444024	0.964584
IFNGR1	820.914	-0.112757	0.299682	-0.376254	0.706728	0.870238
B4GALT7	335.341	-0.133151	0.268681	-0.495572	0.620196	0.823529
SH2D2A	44.6421	1.01177	0.471108	2.14765	0.0317419	0.195675
VRK2	100.096	0.0833869	0.20137	0.414098	0.678803	0.856273
TNFRSF1B	148.346	1.57056	0.459389	3.41879	0.000629002	0.0274794
VEZT	397.719	-0.137443	0.182511	-0.753066	0.45141	0.717599
POU2F2	115.505	-1.05645	0.669093	-1.57892	0.114354	0.370703
BRD9	581.929	-0.604457	0.246961	-2.44758	0.0143818	0.134493
SNX1	893.889	0.0822405	0.204128	0.402888	0.687031	0.860227
TBPL1	112.087	0.12922	0.244546	0.528408	0.597216	0.810391
BMAL2	123.256	0.083623	0.508084	0.164585	0.869271	0.947807
BCLAF1	1017.44	0.214301	0.198071	1.08194	0.279279	0.572475
SLC39A9	451.055	0.0436813	0.258945	0.16869	0.866041	0.946825
ANK1	17.4911	0.598926	0.634037	0.944624	0.344851	0.633366
IBSP	2.41192	1.84525	1.14333	1.61392	0.106545	0.35703
TFB1M	134.914	-0.990289	0.399635	-2.47799	0.0132126	0.128562
RABEP1	189.394	-0.0333785	0.22944	-0.145478	0.884334	0.954311
HMGB3	515.911	0.545212	0.315951	1.72562	0.0844152	0.317975
NUP160	318.181	0.0797749	0.209136	0.38145	0.702869	0.868283
BAK1	363.108	0.206217	0.295022	0.69899	0.484558	0.741838
MUSK	1.52175	2.06351	1.03722	1.98947	0.0466498
IKZF2	541.66	-0.332019	0.316885	-1.04776	0.29475	0.588096
GRN	3063.87	0.312833	0.239335	1.30709	0.191181	0.476007
FAM13B	321.561	-0.358618	0.258085	-1.38953	0.16467	0.444748
ARHGAP31	63.5833	0.520897	0.376499	1.38353	0.166503	0.446967
CENPQ	53.0272	0.401209	0.379284	1.05781	0.290144	0.583343
SARS1	690.28	0.356855	0.183994	1.93949	0.0524419	0.250669
RANBP3	726.747	-0.0512299	0.190016	-0.269608	0.787462	0.910192
ARID4A	226.287	-0.506607	0.22565	-2.24511	0.0247613	0.173536
EIPR1	201.58	0.196528	0.237377	0.827917	0.407717	0.68638
PNPLA6	1425.53	-0.570252	0.432207	-1.3194	0.187037	0.472099
IFT88	78.2498	-0.532949	0.281277	-1.89475	0.0581255	0.263583
ALG1	217.088	0.644158	0.350514	1.83775	0.0660989	0.281794
ZCCHC8	359.467	-0.923446	0.315655	-2.92549	0.00343913	0.0659749
ABCF2	407.93	0.0202778	0.188823	0.107391	0.914479	0.966833
CHPF2	683.846	-0.0905583	0.220869	-0.410009	0.6818	0.857496
LRRC7	8.591	-1.94031	0.701725	-2.76506	0.0056912	0.0855465
FUT8	229.923	0.477531	0.402176	1.18737	0.235082	0.526974
UBA6	605.426	-0.778682	0.260451	-2.98974	0.00279216	0.0599497
GAB2	107.995	0.487376	0.381541	1.27739	0.201466	0.489446
ATP6V0A1	230.7	0.316272	0.255594	1.2374	0.215939	0.504906
PIAS1	324.183	-0.286743	0.247186	-1.16003	0.246037	0.538847
SLC4A7	329.001	-0.234116	0.444427	-0.526782	0.598345	0.811155
APBA2	77.9221	0.531919	0.657689	0.808769	0.418648	0.694151
MAP2K3	555.029	0.0359314	0.223918	0.160467	0.872513	0.949054
CLXN	18.8551	-1.77129	0.758557	-2.33508	0.0195391	0.154541
TMSB10	7462.32	0.471751	0.376776	1.25208	0.210542	0.498965
ASTE1	65.2053	0.0895557	0.229316	0.390535	0.696141	0.865311
RNF19A	836.204	-0.399832	0.302847	-1.32024	0.186754	0.47187
PEX3	93.3397	-0.536695	0.319198	-1.68138	0.0926882	0.332501
GABARAPL2	486.321	0.0273606	0.275094	0.0994593	0.920774	0.96945
MYOC	1.29881	0.299181	1.34068	0.223157	0.823413
SH3YL1	1304.5	-0.304086	0.248963	-1.22141	0.221931	0.512031
FAM136A	436.985	0.0314844	0.204436	0.154006	0.877605	0.951072
VCL	1048.44	0.193948	0.281323	0.689416	0.490561	0.745328
DEPDC1B	39.0367	1.38918	0.698755	1.98809	0.0468022	0.238219
DAPK2	78.6025	-0.387404	0.607048	-0.638178	0.523358	0.76543
NSMAF	310.101	-0.343446	0.215907	-1.59071	0.111674	0.366407
ADSS2	565.524	0.101572	0.177489	0.572273	0.567137	0.794512
STAP1	1.25608	-0.539173	0.957523	-0.563091	0.573373
TIMP2	519.016	0.860617	0.573733	1.50003	0.133606	0.400007
RFC1	297.671	0.0833637	0.256171	0.325422	0.744862	0.889805
TBC1D23	252.325	-0.234932	0.179154	-1.31134	0.189742	0.474534
CUL3	603.941	-0.0580094	0.22286	-0.260296	0.794636	0.913089
MYOM2	20.3497	-0.233413	0.632618	-0.368963	0.712155	0.873438
OTC	0.0574967	-1.01528	4.78904	-0.212	0.832107
CYP46A1	2.92368	0.266852	0.985237	0.270851	0.786506	0.909804
ZZZ3	306.664	0.0297287	0.187409	0.15863	0.87396	0.949694
SLC18A1	1.74763	0.193784	2.8408	0.0682146	0.945615
USP2	18.3589	-0.835598	0.609086	-1.37189	0.170098	0.451492
CASR	4.92386	-0.768577	1.36293	-0.563917	0.572811	0.798529
TUBG2	459.652	-1.67605	0.438478	-3.82242	0.000132146	0.0127135
RPL26L1	147.547	0.357361	0.276081	1.2944	0.195526	0.481055
FLT4	92.2857	-0.166879	0.504284	-0.330922	0.740703	0.887071
NSUN2	621.226	0.00820338	0.190998	0.04295	0.965741	0.987561
FBXO42	254.928	-0.0843112	0.233982	-0.360332	0.718599	0.8767
MFAP3	144.273	0.369367	0.252489	1.4629	0.143494	0.415423
MRI1	484.353	-0.683507	0.343424	-1.99027	0.0465611	0.237679
METTL1	177.562	-0.602369	0.357827	-1.6834	0.0922968	0.332034
HOXC8	7.04506	-0.965922	2.05396	-0.470273	0.63816	0.832882
AGA	160.241	0.124689	0.224345	0.555792	0.578353	0.801714
PI4K2B	235.396	0.0692113	0.317964	0.21767	0.827686	0.928539
BOD1L1	365.012	-0.296733	0.276845	-1.07184	0.283793	0.577402
MAT2B	597.015	0.00313754	0.272328	0.0115212	0.990808	0.996467
TLL1	4.15188	0.583071	0.781156	0.746421	0.455413	0.720543
EDC4	698.395	-0.32261	0.267364	-1.20663	0.227574	0.518663
TRIO	638.059	-0.75092	0.28412	-2.64296	0.00821843	0.102612
VCAN	171.647	0.561298	0.647684	0.866623	0.386149	0.669565
CLEC16A	357.035	-0.753011	0.283807	-2.65325	0.00797201	0.101456
MSR1	34.1191	-0.186693	0.594244	-0.314169	0.753393	0.893394
CDH1	3337.65	-0.0180822	0.339345	-0.0532856	0.957504	0.984812
MTREX	525.223	-0.278021	0.230757	-1.20482	0.228272	0.519607
DNAH5	29.4188	-1.76521	0.638405	-2.76503	0.00569175	0.0855465
ZFYVE16	361.052	-0.708157	0.261254	-2.71061	0.00671596	0.093086
RIPOR1	613.303	-0.58418	0.345586	-1.6904	0.0909506	0.32982
C6	0.73556	-2.14721	2.08537	-1.02966	0.303171
RAI14	622.489	0.327906	0.400932	0.817859	0.413438	0.690418
SOX30	1.39031	2.20224	0.808024	2.72546	0.00642126
PNKP	620.235	-0.820489	0.345795	-2.37276	0.0176558	0.148376
BEST2	0.242885	-1.01195	1.97064	-0.513514	0.607592
PHLPP2	50.8341	0.304617	0.305109	0.99839	0.31809	0.608672
SPDL1	82.6939	0.43722	0.32984	1.32555	0.184987	0.469969
STAU2	295.792	0.0417274	0.269655	0.154743	0.877024	0.950829
SLC66A1	178.273	0.0693944	0.216022	0.321237	0.74803	0.891087
CTNS	159.183	-0.00651056	0.220732	-0.0294953	0.97647	0.991414
RTN4R	37.3902	0.836773	0.436168	1.91847	0.0550519	0.256753
PHF23	296.222	0.16526	0.197612	0.836287	0.402994	0.682835
CDH10	1.15173	-3.44042	1.7927	-1.91913	0.0549676
INPP4A	471.809	-0.398943	0.351271	-1.13571	0.256076	0.548956
RAB27B	331.841	0.766589	0.444337	1.72524	0.084484	0.317996
PSMA4	1142.84	0.166124	0.223398	0.743625	0.457103	0.721339
MYO16	1.04893	2.9913	1.11807	2.67541	0.00746386
LSG1	412.029	-0.125137	0.235805	-0.530678	0.595642	0.809547
PARP3	370.668	-1.01111	0.348687	-2.89977	0.00373434	0.0687493
TNC	74.2126	2.07749	0.730305	2.84469	0.00444546	0.0750819
THAP3	333.716	-0.165001	0.293816	-0.561581	0.574402	0.799124
RIPOR3	66.2107	-1.42475	0.572091	-2.49042	0.0127591	0.12677
TDP1	164.184	0.430975	0.254017	1.69664	0.0897648	0.327748
AIFM2	229.38	-0.03833	0.281822	-0.136008	0.891815	0.957338
C2orf83	0
SPATA7	90.8022	-0.559387	0.298531	-1.8738	0.0609576	0.27015
MED17	244.542	-0.00655306	0.181095	-0.0361857	0.971134	0.989341
RETSAT	325.762	0.359869	0.313116	1.14932	0.250426	0.542914
CAPG	1523.06	-0.523728	0.346608	-1.51101	0.130786	0.396524
AP2S1	686.71	0.573624	0.229514	2.4993	0.012444	0.125337
USH2A	2.65103	-0.952399	0.826483	-1.15235	0.249177	0.541606
ZPBP	0.0351128	-0.923105	4.78907	-0.192752	0.847153
TG	30.7749	-0.711533	0.80721	-0.881472	0.378062	0.663141
ADAM28	226.792	-0.879377	0.560615	-1.56859	0.116743	0.375068
BARX2	21.2465	-1.90165	1.00337	-1.89525	0.0580592	0.263451
DCUN1D1	434.075	0.201838	0.270381	0.746496	0.455368	0.720543
JADE2	338.062	0.314002	0.284556	1.10348	0.269818	0.564181
ZIC2	9.943	-0.0810458	1.18649	-0.0683072	0.945541	0.979132
LCP2	63.7895	0.847418	0.461123	1.83773	0.0661029	0.281794
TRIT1	286.655	-0.138644	0.192567	-0.719978	0.471539	0.733568
ADRB1	52.4175	0.516302	0.549937	0.938839	0.347814	0.63727
GUCA2B	0.512499	-0.138024	1.87013	-0.0738048	0.941166
CUL7	582.56	-0.858018	0.306262	-2.80158	0.0050853	0.0804951
CTNNA1	2542.23	-0.122193	0.189982	-0.643184	0.520105	0.763849
PHKA2	328.798	-1.0571	0.383169	-2.75885	0.00580058	0.0859638
CNTLN	29.4338	0.193452	0.51017	0.379191	0.704546	0.869348
EPHA3	16.4429	1.58829	0.605672	2.62236	0.00873242	0.105957
HSPA5	3518.95	0.53133	0.397883	1.33539	0.181748	0.465841
DSG2	1320.63	0.145953	0.400195	0.364705	0.715332	0.874765
GEMIN8	230.868	-0.479641	0.185788	-2.58165	0.00983292	0.111834
OFD1	1026.25	-1.54185	0.419635	-3.67427	0.000238531	0.0174997
GPM6B	25.8316	1.32197	0.534	2.47559	0.0133016	0.129171
MAGEC2	0.508008	-2.60035	4.78707	-0.543202	0.58699
PREX2	62.1581	-0.0739438	0.567663	-0.13026	0.896361	0.959293
WDR37	197.105	-0.382093	0.234813	-1.62722	0.10369	0.352247
YTHDC2	348.35	-0.441231	0.305504	-1.44427	0.148662	0.423094
CTPS2	252.494	-0.740929	0.266504	-2.78018	0.00543283	0.083549
ATP6V1H	382.879	-0.256752	0.290228	-0.884657	0.376342	0.661987
POLR2B	606.796	0.23218	0.163843	1.41708	0.156458	0.433682
ATOSA	539.749	-1.27963	0.35503	-3.60428	0.000313019	0.0196122
ARAP2	262.159	-0.421307	0.292128	-1.4422	0.149245	0.423649
TPR	1101.63	-0.479617	0.242699	-1.97618	0.0481343	0.241315
CP	263.309	0.448907	1.16644	0.384852	0.700347	0.867299
KATNIP	293.419	-0.562297	0.334436	-1.68133	0.0926987	0.332501
DTNBP1	113.519	0.420785	0.296452	1.4194	0.155782	0.432601
XK	30.8374	0.787155	0.598926	1.31428	0.188753	0.473726
ANO2	8.02295	-0.653112	0.707732	-0.922825	0.356099	0.644837
C12orf4	112.347	-0.375688	0.27238	-1.37928	0.167809	0.448867
SCML1	79.6981	-0.680111	0.508944	-1.33632	0.181445	0.465539
WWC3	267.33	-0.164463	0.285662	-0.575727	0.564799	0.792831
ARHGAP6	366.751	-0.0431116	0.556012	-0.0775371	0.938196	0.976812
FAM184B	2.81759	-0.388674	0.922253	-0.42144	0.673434	0.852815
MAP4	1283.53	0.302958	0.232693	1.30196	0.19293	0.478143
GOPC	420.668	-0.64866	0.19415	-3.34102	0.000834722	0.0318859
ROS1	0.116408	-1.47099	4.78878	-0.307174	0.758711
USP28	198.91	0.238297	0.265256	0.898368	0.36899	0.655662
HDAC9	18.5948	1.86874	0.606052	3.08346	0.00204611	0.0506893
TSPAN17	434.487	0.0605762	0.233277	0.259675	0.795114	0.9134
NOP16	257.569	-0.254196	0.24012	-1.05862	0.289772	0.583148
CC2D2A	63.3771	0.360298	0.312342	1.15354	0.24869	0.541221
RRM2B	277.026	-0.213241	0.312151	-0.683133	0.494523	0.74773
ZNF800	253.245	-0.555918	0.238851	-2.32747	0.0199403	0.155565
TNFRSF17	3.22017	3.08591	1.83503	1.68167	0.0926321	0.332501
SNX29	128.575	0.370058	0.268085	1.38038	0.16747	0.44837
LMO3	41.868	-1.83173	0.732057	-2.50216	0.0123437	0.125045
MRPS10	367.621	-0.0642886	0.235411	-0.27309	0.784784	0.908701
GUCA1A	0.199647	-1.13512	3.21438	-0.353137	0.723986
RSF1	450.014	0.604066	0.265164	2.27808	0.0227215	0.166468
VPS13D	494.458	-0.0187742	0.215575	-0.087089	0.930601	0.973162
CELF2	87.0767	-0.252517	0.564847	-0.447054	0.654836	0.84233
FAM120A	1723.36	-0.270958	0.251807	-1.07605	0.281903	0.575043
R3HDM1	190.09	-0.0666354	0.232695	-0.286363	0.7746	0.904171
COL9A2	802.473	-1.9739	0.592574	-3.33106	0.000865167	0.0324088
KITLG	95.4022	0.141223	0.514047	0.274729	0.783525	0.907937
ERCC8	77.073	-0.0631915	0.300504	-0.210285	0.833445	0.93097
ADAMTS6	6.23909	0.270207	0.764279	0.353545	0.72368	0.879756
H6PD	659.132	0.471737	0.313982	1.50243	0.132985	0.399272
VAMP3	794.97	-0.0483896	0.193444	-0.250148	0.802473	0.916115
PER3	188.767	-0.0608632	0.470934	-0.129239	0.897168	0.959516
UTS2	7.88308	1.55635	0.85475	1.82082	0.0686336	0.286841
TNFRSF9	9.46976	1.53742	0.831345	1.84931	0.0644127	0.278361
EPN3	1241.23	0.151091	0.319544	0.472832	0.636333	0.831659
LTBP1	389.311	0.703139	0.352319	1.99574	0.0459617	0.236365
RCN1	1979.58	-0.00498891	0.254613	-0.0195941	0.984367	0.994022
ELN	80.4901	1.16702	0.722872	1.61442	0.106436	0.356939
RFC2	197.789	0.809522	0.263297	3.07456	0.00210811	0.0516845
ARID1B	917.888	-0.147006	0.219749	-0.668974	0.503512	0.752187
CLPTM1L	749.546	0.229981	0.255454	0.900283	0.367969	0.654722
NEDD4L	1246.26	-0.22582	0.31863	-0.708721	0.478498	0.738078
FOXP3	16.3792	1.46046	0.614718	2.37582	0.01751	0.147715
PPP1R3F	54.1737	0.177354	0.388679	0.4563	0.648174	0.837841
HEXB	421.929	0.357006	0.242554	1.47186	0.141057	0.411236
PTCD2	70.6635	-0.0815735	0.35289	-0.231159	0.817191	0.923695
NEXMIF	1.20605	1.32948	1.00524	1.32254	0.185987
JKAMP	240.011	-0.0163494	0.242889	-0.0673122	0.946333	0.979261
DKK3	218.953	1.27161	0.505937	2.51339	0.0119578	0.122972
ARHGEF5	278.782	-0.0822957	0.294984	-0.278984	0.780257	0.906448
NFE2L3	204.682	-0.14822	0.366961	-0.403913	0.686276	0.859987
MCUR1	307.578	0.13135	0.335359	0.39167	0.695302	0.864695
LIMA1	1060.19	-0.304152	0.301079	-1.01021	0.312395	0.603865
LETMD1	539.815	-0.579073	0.25207	-2.29727	0.0216032	0.162483
SLC4A8	7.74261	-0.402542	0.726072	-0.55441	0.579298	0.802575
LAMC3	197.163	1.30455	0.630456	2.06922	0.0385252	0.217745
PTGER3	5.0762	0.48722	1.20081	0.405743	0.684931	0.859202
TNIP3	1.08806	1.63123	1.10414	1.47738	0.139573
MAPK9	288.937	0.11593	0.198409	0.584296	0.559021	0.789379
COL23A1	5.7024	0.530021	0.788144	0.672492	0.50127	0.751393
BCAR1	828.448	0.0677446	0.275065	0.246285	0.805461	0.917565
FHIP1B	361.409	-0.781975	0.384724	-2.03256	0.0420971	0.226932
HERPUD1	691.895	0.194566	0.30357	0.640926	0.521571	0.764241
HOMER3	640.52	-0.426012	0.272585	-1.56286	0.118085	0.377539
RAD51	51.7267	0.993789	0.564348	1.76095	0.078247	0.305912
POLQ	49.2076	1.14011	0.640353	1.78044	0.0750041	0.299118
PIK3CB	206.807	-0.163995	0.310118	-0.528814	0.596935	0.810385
CYBA	5645.63	-0.00622035	0.501241	-0.0124099	0.990099	0.996274
THOC3	434.141	0.0855254	0.32479	0.263325	0.7923	0.911953
HEBP2	1740.18	-0.472729	0.268522	-1.76049	0.0783249	0.306102
MPHOSPH9	57.6661	0.0383201	0.453558	0.0844876	0.932669	0.973994
PLEKHA5	402.004	-0.690484	0.259494	-2.66088	0.0077936	0.100597
PRSS8	361.43	0.512895	0.572581	0.895761	0.370381	0.656859
SIKE1	320.658	0.589339	0.269005	2.19081	0.0284653	0.185821
RRP12	345.303	0.0976552	0.280173	0.348553	0.727425	0.88123
FNIP2	127.945	-0.377752	0.367142	-1.0289	0.303527	0.595022
MSMO1	653.181	0.465733	0.421365	1.10529	0.269032	0.56361
TTC17	701.23	-1.18354	0.301152	-3.93004	8.49333e-05	0.0110916
ALX4	0.230157	1.26007	1.65234	0.762599	0.445702
FSTL4	259.675	-0.794665	0.539193	-1.47381	0.140534	0.410117
FOXN3	506.692	0.316489	0.248037	1.27598	0.201964	0.490066
METTL24	4.17341	0.482915	0.609483	0.792335	0.428165	0.702477
AKR7A2	312.174	0.736348	0.300457	2.45076	0.0142555	0.133857
MRTO4	496.489	0.328995	0.183913	1.78886	0.0736369	0.296129
NNAT	24.7926	-1.67031	0.845942	-1.97449	0.0483256	0.241838
USE1	222.828	0.18416	0.223082	0.825526	0.409073	0.68663
MCF2L2	8.62048	-1.04099	0.677471	-1.53658	0.124396	0.386606
NRIP2	15.8156	0.530911	0.480176	1.10566	0.268873	0.563479
LAMA3	207.337	-0.787374	0.537346	-1.4653	0.142839	0.414235
AP5M1	406.09	0.479654	0.311678	1.53894	0.123818	0.385557
ANAPC4	496.048	-1.47299	0.384734	-3.8286	0.000128876	0.0125359
KCNQ1	554.795	-0.390197	0.371796	-1.04949	0.293951	0.587287
TRAPPC3	443.584	0.34404	0.159275	2.16005	0.0307691	0.191964
THRAP3	904.46	0.272157	0.134916	2.01723	0.0436715	0.231034
PHPT1	709.785	-0.503764	0.364916	-1.38049	0.167435	0.448343
ENTPD2	22.0627	-0.7979	0.52577	-1.51758	0.129119	0.393941
LY75	341.442	-0.223131	0.337865	-0.660415	0.508987	0.755967
ARID4B	440.206	-0.558839	0.196281	-2.84713	0.00441148	0.075015
OPN3	208.485	0.564392	0.404812	1.39421	0.163255	0.443012
SDCCAG8	196.37	0.174482	0.302055	0.577649	0.563501	0.792295
PTPRN	0.579723	0.206484	0.982089	0.210249	0.833473
HHAT	127.712	-0.501722	0.298203	-1.68249	0.0924748	0.332335
KIF1B	287.264	0.279426	0.227949	1.22583	0.220263	0.509936
FOXC1	414.458	-0.00519603	0.44571	-0.0116579	0.990699	0.996415
TBC1D22A	249.866	0.403852	0.239926	1.68324	0.0923295	0.332084
SYNE2	451.867	-0.0378641	0.324147	-0.116812	0.907009	0.963369
PLEKHH1	602.267	-1.90557	0.493873	-3.85842	0.000114122	0.0119886
ATP9A	682.365	0.305616	0.279942	1.09171	0.274959	0.568183
SPO11	0
CBLN4	0.144082	-1.0282	2.73491	-0.375952	0.706952
CHRDL2	0.740407	-0.179068	1.84803	-0.0968965	0.922809
FAM168A	334.445	-0.0510596	0.228805	-0.223158	0.823413	0.926385
RELT	51.9433	0.939414	0.360904	2.60294	0.00924268	0.108754
GALC	208.538	-0.219397	0.297644	-0.737111	0.461055	0.724827
NOP58	891.47	-0.573383	0.315424	-1.81782	0.0690917	0.287571
SZRD1	1054.48	0.590256	0.235721	2.50405	0.0122781	0.124737
KCNH2	11.5351	0.310386	0.877513	0.353711	0.723556	0.879756
CUL1	552.712	0.134449	0.173821	0.773492	0.439232	0.70972
FAM114A2	123.565	0.116296	0.249412	0.466281	0.641014	0.834777
CYFIP2	335.957	0.259236	0.38303	0.676803	0.498531	0.749762
TAB2	561.192	0.0777964	0.247336	0.314538	0.753113	0.893394
GINM1	357.902	0.0583851	0.236324	0.247056	0.804865	0.917419
EIF2AK2	520.066	0.231316	0.213657	1.08265	0.278965	0.572337
USP36	372.448	-0.227052	0.250346	-0.906954	0.364431	0.651984
KMT2C	529.068	-0.481288	0.210634	-2.28495	0.0223157	0.165141
MCOLN3	12.0244	-0.200321	0.753517	-0.265849	0.790356	0.911183
CCDC85A	7.16537	-0.104178	1.03441	-0.100713	0.919778	0.968808
PUM2	1481.77	-0.361327	0.183806	-1.9658	0.0493216	0.243989
MRPL43	610.527	-0.0281177	0.188991	-0.148778	0.881729	0.953487
ITIH4	93.7705	-2.15174	0.715452	-3.00752	0.00263386	0.0579628
ITIH1	0.406015	1.11187	1.91947	0.579259	0.562414
HPF1	108.532	0.160945	0.216263	0.744207	0.456751	0.721152
ZFR	687.009	-0.418275	0.210327	-1.98869	0.0467349	0.238183
ZNF280C	44.2589	-0.248544	0.211277	-1.17639	0.23944	0.531666
NPFFR2	2.56478	2.089	1.0302	2.02776	0.0425848	0.228348
PHF21B	4.43692	-2.4975	1.79036	-1.39497	0.163024	0.442524
TRAF1	165.917	-0.0232133	0.55573	-0.0417708	0.966681	0.988012
RC3H2	261.793	-0.00289745	0.245357	-0.0118091	0.990578	0.99635
IL17RB	29.3733	0.0134247	0.508918	0.0263789	0.978955	0.991924
TRAF3IP2	296.225	-0.544094	0.279028	-1.94996	0.051181	0.247992
GYG2	35.0852	-0.480314	0.621707	-0.772574	0.439775	0.70991
DCBLD2	158.946	0.513564	0.466491	1.10091	0.270936	0.564843
SERPINB3	120.652	2.3445	1.60269	1.46285	0.143508	0.415423
SOAT1	251.36	0.433554	0.357261	1.21355	0.224919	0.515645
PKP2	125.147	0.197246	0.419171	0.470563	0.637953	0.832849
MSH4	0.690717	-2.06079	1.80483	-1.14182	0.25353
F7	0.532446	-1.02786	1.67554	-0.613451	0.539578
GDI2	1871.02	0.486275	0.320657	1.5165	0.129394	0.394321
PRDM1	102.098	0.051257	0.419023	0.122325	0.902642	0.961737
ATG5	345.468	-0.0832901	0.273122	-0.304955	0.7604	0.896692
TMCC3	39.2536	0.389425	0.433089	0.899181	0.368556	0.655236
PITHD1	369.837	0.15563	0.205329	0.757952	0.44848	0.71586
MTA3	356.518	-0.399267	0.290727	-1.37334	0.169647	0.451118
USP13	53.4948	0.264198	0.470977	0.560958	0.574826	0.799399
ATP11B	471.522	0.183486	0.369313	0.49683	0.619309	0.823096
LAMC2	436.594	-0.29932	0.446616	-0.670195	0.502733	0.751963
CDK14	72.8705	0.783331	0.516964	1.51525	0.129708	0.394617
SEC61A1	2401.31	0.307851	0.183533	1.67736	0.0934715	0.334212
PPP1R12A	639.342	-0.768032	0.349671	-2.19644	0.0280602	0.184852
RASGRF1	11.1219	-1.04517	0.761546	-1.37243	0.169929	0.451385
CAMK2B	6.33795	-0.398083	0.87335	-0.455812	0.648525	0.838031
CROCC	894.451	-1.05284	0.479431	-2.19602	0.0280904	0.184852
POLR3E	345.455	-0.17066	0.170601	-1.00035	0.317143	0.608238
ATP2B4	699.966	-0.185774	0.322236	-0.576515	0.564267	0.792716
ZC3H11A	1412.55	-0.471458	0.205474	-2.29449	0.0217626	0.163029
RIOK2	155.716	-0.268294	0.276993	-0.968595	0.332748	0.622561
YIPF1	230.903	-0.0419079	0.212674	-0.197052	0.843787	0.936031
NDC1	253.73	0.416867	0.341763	1.21976	0.222558	0.512859
DGKG	22.7436	-0.510925	0.685885	-0.744913	0.456324	0.72115
FLYWCH1	728.321	-1.18295	0.416447	-2.84059	0.00450302	0.0755769
UNKL	116.744	-0.449561	0.362195	-1.24121	0.214527	0.503388
TBXAS1	41.309	0.430305	0.580213	0.741634	0.458309	0.722445
PARP12	444.558	-0.541532	0.291761	-1.85608	0.0634416	0.276057
ALDH18A1	577.452	0.403209	0.206085	1.95652	0.0504039	0.246457
TARBP1	395.211	-1.09618	0.4137	-2.6497	0.00805626	0.102042
GATB	179.63	-0.156749	0.25216	-0.621626	0.534188	0.772878
MXD1	253.668	-0.000152509	0.475251	-0.000320901	0.999744	0.999971
CDK17	207.229	-0.300333	0.210279	-1.42825	0.153219	0.429376
DNAJC25	85.0972	-0.136315	0.242919	-0.561154	0.574693	0.799323
SLC2A3	85.1911	1.42707	0.503663	2.83339	0.00460571	0.0764261
PSD	42.0527	0.784537	0.482158	1.62714	0.103708	0.352247
CTDP1	316.371	-0.0126613	0.232463	-0.054466	0.956564	0.984462
YBX3	2666.76	-0.490583	0.21072	-2.32812	0.0199056	0.155483
STYK1	144.195	-0.913595	0.319075	-2.86327	0.00419298	0.0730907
WNK1	909.68	0.111132	0.194344	0.57183	0.567437	0.794647
RPS17P5	0
CCAR1	1487.36	-0.912439	0.35175	-2.594	0.00948659	0.110027
OGFR	1044.52	0.0136739	0.336116	0.0406822	0.967549	0.988051
GNA15	536.271	-0.0545405	0.270326	-0.201758	0.840106	0.934892
CREB3L3	2.95904	-2.21493	1.33874	-1.6545	0.0980269	0.34189
PIGV	156.806	-0.215317	0.242082	-0.889441	0.373766	0.660061
PTPRU	1637.68	-0.270845	0.302376	-0.895721	0.370402	0.656859
SNRNP40	205.764	0.611661	0.209907	2.91396	0.00356871	0.0669837
RIMBP2	0.752726	-1.45194	1.44736	-1.00316	0.315782
COL11A1	9.13665	-0.515208	0.961546	-0.535812	0.592088	0.808026
QSER1	255.868	-0.0126583	0.25247	-0.050138	0.960012	0.985338
MPC1	231.102	0.0208742	0.225385	0.0926157	0.926209	0.971454
ACAA1	1209.8	-0.331406	0.245301	-1.35102	0.17669	0.459226
BCAT1	45.0489	2.09291	0.659341	3.17424	0.00150231	0.0437908
HDAC7	1378.71	-0.435887	0.325549	-1.33893	0.180594	0.464655
LZTS1	28.9552	0.762795	0.605697	1.25937	0.207898	0.496439
PRDM6	22.2101	0.647415	0.671194	0.964572	0.334759	0.624214
WNT8A	0.0418662	-0.969465	4.78905	-0.202434	0.839578
SPAG4	307.355	-0.060344	0.388258	-0.155423	0.876488	0.950739
NCKAP1	1413.99	-0.310596	0.270676	-1.14748	0.251182	0.543703
MRPS35	427.637	0.0314524	0.370813	0.0848201	0.932404	0.973971
GUCY1B1	44.7172	1.07749	0.452753	2.37986	0.0173194	0.146881
SFSWAP	833.795	-0.588145	0.356307	-1.65067	0.0988064	0.343384
TNK2	1766.41	-1.23185	0.437053	-2.81854	0.00482431	0.0784277
MON2	384.241	-0.732441	0.310084	-2.36208	0.018173	0.149581
CDH3	521.146	-0.181847	0.461118	-0.394362	0.693314	0.863626
ARSF	0.715343	-0.510161	1.35313	-0.377024	0.706156
GPBP1	785.109	-0.483547	0.230503	-2.09779	0.0359237	0.208713
DGAT2	453.557	0.27656	0.377364	0.732874	0.463635	0.727065
ZNF112	34.895	-0.282709	0.266291	-1.06165	0.288393	0.582008
CS	1022.9	0.00133369	0.170893	0.00780424	0.993773	0.997832
LTK	10.6684	-0.928074	0.747779	-1.24111	0.214566	0.503388
MRPS24	383.102	0.491095	0.259008	1.89606	0.0579518	0.263167
ELMO2	400.203	-0.582145	0.246624	-2.36045	0.0182527	0.149786
WAPL	372.369	0.0894517	0.216521	0.413131	0.67951	0.856679
VMP1	1519.17	-0.714164	0.360683	-1.98003	0.0476999	0.240219
APPBP2	326.085	0.20198	0.183757	1.09917	0.271695	0.565161
POLD1	332.387	0.0401118	0.383811	0.104509	0.916765	0.967539
SEZ6	0.33643	-0.966029	2.27789	-0.424089	0.671501
EIF4B	3600.39	0.0749291	0.219515	0.341339	0.732849	0.883433
SLC6A16	4.46583	1.32497	1.1301	1.17244	0.24102	0.533963
BICRA	428.055	-0.679746	0.396449	-1.71459	0.086421	0.320727
SPHK2	268.929	-0.409115	0.316308	-1.29341	0.19587	0.481467
RPL18	10928.8	-0.102857	0.299345	-0.343606	0.731143	0.882562
CA11	67.0392	-0.034282	0.563181	-0.0608721	0.951461	0.981682
ISOC2	533.079	0.440692	0.274618	1.60475	0.108549	0.360604
U2AF2	1659.54	0.0966217	0.219301	0.440589	0.65951	0.844625
EPN1	1274.98	0.325314	0.276462	1.17671	0.239312	0.531594
MED29	553.473	-0.0269645	0.181558	-0.148518	0.881934	0.953531
AHRR	38.1222	-0.0987285	0.679925	-0.145205	0.884549	0.954485
GSC2	0.403618	-1.20948	4.09528	-0.295335	0.767738
ZNF275	175.063	-0.279457	0.220148	-1.2694	0.204297	0.492247
MTMR1	357.001	-0.544839	0.192111	-2.83606	0.00456734	0.0761152
GPC1	2378.82	-0.518002	0.382076	-1.35576	0.175176	0.457182
ADCK1	96.2498	-0.00835027	0.276851	-0.0301616	0.975938	0.991414
HAGH	298.848	0.133942	0.220624	0.607106	0.543781	0.779307
RNF4	557.301	-0.0222117	0.315964	-0.0702981	0.943956	0.978652
CASP8	347.625	0.0207251	0.230733	0.089823	0.928428	0.972486
LIMCH1	1110.71	-0.581408	0.396215	-1.4674	0.142266	0.413378
INTS13	277.489	-0.334246	0.372046	-0.898401	0.368972	0.655662
TM7SF3	674.377	-0.0833133	0.369824	-0.225278	0.821763	0.925735
DLX3	57.4198	-0.557847	0.547059	-1.01972	0.307861	0.599545
SPA17	53.723	0.360351	0.292027	1.23397	0.217215	0.506394
TSPAN32	5.55483	-2.12205	0.868316	-2.44387	0.0145306	0.134814
CCN5	5.89711	1.25044	1.05971	1.17999	0.238006	0.530279
DMRT3	0.348386	-1.07267	3.018	-0.355425	0.722271
ST3GAL6	11.1218	0.167631	0.517713	0.323792	0.746096	0.890198
ATP2C2	294.9	-1.16785	0.590183	-1.9788	0.0478389	0.240644
NGFR	29.1715	0.981862	1.01596	0.966438	0.333825	0.623228
CDON	21.7178	-0.477691	0.685628	-0.696721	0.485978	0.743089
TAF2	278.59	-0.356313	0.225271	-1.58171	0.113716	0.370138
HIPK2	233.429	0.128829	0.260953	0.493689	0.621526	0.823981
TNPO3	383.999	0.232933	0.207303	1.12363	0.261169	0.554393
BORCS8-MEF2B	23.4964	-0.214163	0.6782	-0.315782	0.752168	0.892941
RFXANK	568.836	-0.0812037	0.267915	-0.303095	0.761818	0.897629
TMEM161A	324.511	-0.0996172	0.261206	-0.381374	0.702926	0.868283
LPAR2	464.364	-0.305301	0.264327	-1.15501	0.248086	0.540344
CTSA	1223.49	0.183519	0.235321	0.779867	0.435469	0.706991
SUGP2	798.607	-1.20348	0.370931	-3.2445	0.00117659	0.0380791
SLC12A2	215.962	0.8617	0.434078	1.98513	0.0471304	0.23873
SNX24	69.47	-0.0867686	0.305682	-0.283853	0.776523	0.905095
EYA2	223.782	0.734903	0.638495	1.15099	0.249735	0.542108
CNN2	2212.18	-0.0774851	0.316247	-0.245015	0.806445	0.918138
ABCA7	704.607	-0.794689	0.555418	-1.43079	0.152489	0.428322
SNCAIP	25.1542	-0.426782	0.818206	-0.521607	0.601944	0.812815
DDX20	166.685	-0.114088	0.200569	-0.568819	0.569479	0.796239
BTBD1	447.433	0.246796	0.305076	0.808964	0.418536	0.694151
FAR2	107.199	0.396075	0.637066	0.621718	0.534127	0.772878
BCAS1	2317.19	-0.63123	0.37105	-1.7012	0.0889054	0.325623
POU1F1	0.50738	-1.62157	1.26112	-1.28581	0.198508
CHI3L2	8.41165	-0.516164	0.763419	-0.676122	0.498963	0.75001
SBNO2	1168.37	-0.161654	0.309998	-0.52147	0.602039	0.812815
PMS1	162.665	-0.642742	0.278395	-2.30874	0.0209583	0.160222
HMG20B	1329.65	-0.203663	0.261876	-0.777711	0.43674	0.707707
CALCRL	95.427	0.639384	0.50947	1.255	0.209479	0.497727
TAF11	257.508	0.0432222	0.207025	0.208778	0.834622	0.931496
ANKS1A	591.595	-0.0798722	0.365898	-0.218291	0.827202	0.928316
AP3D1	1424.15	-0.156519	0.206177	-0.759145	0.447766	0.715184
ZNF76	540.167	-1.04495	0.346202	-3.01833	0.00254171	0.0570417
SLC9A3R2	590.783	0.626158	0.394245	1.58825	0.11223	0.367068
NTHL1	132.497	0.360681	0.303455	1.18858	0.234605	0.526478
BLTP3A	159.313	0.234235	0.241239	0.970967	0.331565	0.621623
GNAI3	712.429	0.257792	0.274133	0.940392	0.347017	0.636282
IPO5	978.597	0.0857621	0.244599	0.350623	0.725871	0.880554
OAT	263.508	0.401519	0.426369	0.941717	0.346337	0.635367
WDR3	288.391	0.383785	0.319837	1.19994	0.230164	0.521433
PKN2	613.6	-0.487953	0.242203	-2.01465	0.0439417	0.23146
WDR18	451.268	0.115263	0.316971	0.363639	0.716127	0.874765
TRAM2	114.642	0.457561	0.288503	1.58598	0.112743	0.368062
NTN1	26.5626	-0.64135	0.913194	-0.702315	0.482483	0.740657
GLP2R	2.1796	0.651039	0.934149	0.696933	0.485845
MCM10	41.5507	1.23889	0.717309	1.72714	0.084143	0.317493
DGKA	1857.63	-1.45969	0.443329	-3.29256	0.000992785	0.0349831
ERBB3	3171.63	-0.495543	0.395066	-1.25433	0.209722	0.49793
ROPN1	0.117407	-0.766374	4.78731	-0.160084	0.872815
ANKRD44	66.3209	0.687736	0.390552	1.76093	0.0782499	0.305912
KARS1	1241.41	0.218895	0.184485	1.18652	0.235418	0.527271
ADAT1	241.616	-0.423398	0.290216	-1.45891	0.144591	0.417392
PDIA5	118.08	0.849244	0.301995	2.81211	0.00492175	0.0792068
TBC1D22B	150.974	-0.199372	0.158866	-1.25497	0.20949	0.497727
NDUFB4	983.31	-0.106612	0.231596	-0.460338	0.645274	0.837282
SPEN	601.724	-0.207887	0.256642	-0.810028	0.417924	0.693625
MYLK	136.239	0.875622	0.45993	1.90382	0.0569343	0.261242
ZC3H15	537.804	0.0751721	0.175249	0.428945	0.667964	0.8496
MAP2K4	282.95	-0.127696	0.201478	-0.633796	0.526214	0.767402
PACC1	83.0324	0.361179	0.273656	1.31983	0.186893	0.472019
SNAP91	32.1106	-1.2692	1.08066	-1.17447	0.240207	0.532589
SLK	1259.34	-0.274673	0.305396	-0.899399	0.36844	0.655236
CYB5R4	202.366	0.507798	0.411315	1.23457	0.21699	0.506099
COL17A1	840.446	-1.67459	0.592451	-2.82654	0.00470535	0.0772063
GSTO2	267.16	-0.48822	0.273378	-1.78588	0.0741189	0.297185
SEC61A2	51.2649	-0.239884	0.35487	-0.675977	0.499055	0.75001
PRKCQ	27.7415	0.722736	0.717042	1.00794	0.313483	0.604312
TLE2	1153.87	-0.930095	0.404864	-2.2973	0.0216016	0.162483
ASB1	154.989	0.16693	0.29409	0.567614	0.570297	0.796672
FAM107B	637.692	0.440352	0.352506	1.2492	0.21159	0.499767
ME1	48.0717	0.51826	0.401443	1.29099	0.196707	0.482633
TBC1D1	868.415	-0.37529	0.323282	-1.16087	0.245693	0.538805
CDK13	692.774	-0.972081	0.234943	-4.13752	3.51073e-05	0.00802726
MTHFD2	231.894	1.06137	0.498556	2.12888	0.0332641	0.200242
SLC9A7	131.067	-0.346356	0.456369	-0.75894	0.447889	0.71524
FOXJ2	145.968	-0.127092	0.237341	-0.535483	0.592316	0.808026
YBX1	5705.74	0.376937	0.243061	1.55079	0.120951	0.3815
PDE4A	228.646	-0.598259	0.408018	-1.46626	0.142578	0.413957
PPP2R5A	403.656	0.0872285	0.255102	0.341936	0.732399	0.883133
CTNNA2	0.493787	-0.0835744	2.31577	-0.0360892	0.971211
ELAVL1	944.919	0.440308	0.226926	1.94031	0.0523415	0.25052
TIE1	73.6097	0.169408	0.479206	0.353519	0.723699	0.879756
DIP2B	239.555	0.246829	0.239343	1.03128	0.302411	0.594291
SMARCD1	546.151	-0.0728396	0.153022	-0.476007	0.634069	0.829933
KDM4A	641.71	-0.0852198	0.230014	-0.370498	0.711012	0.872977
NFYC	484.067	-0.0956057	0.157008	-0.608921	0.542577	0.778692
ZMYND12	19.3265	0.437876	0.478699	0.914722	0.360338	0.648124
SLC9A3	59.3846	0.850287	0.360458	2.35891	0.0183288	0.149827
NGEF	63.5113	0.295801	0.498632	0.593225	0.55303	0.785848
ASPM	75.2934	1.1179	0.701025	1.59466	0.110788	0.365475
CD84	14.6909	1.04685	0.581244	1.80104	0.0716958	0.291991
ELOVL1	1204.77	0.125081	0.180777	0.691906	0.488997	0.745293
SPI1	149.58	0.925313	0.571306	1.61965	0.105308	0.355064
POLR1H	252.439	0.217455	0.205573	1.0578	0.290148	0.583343
MPPED2	116.841	-0.998089	0.567471	-1.75884	0.0786054	0.306654
CLDN18	1.68302	-1.66956	1.53337	-1.08882	0.276235
ZBTB11	246.293	-0.837479	0.24148	-3.4681	0.000524144	0.0254217
ATXN3	235.452	-0.0246399	0.330464	-0.0745614	0.940564	0.977454
GOLGA5	331.815	0.222338	0.180098	1.23454	0.217002	0.506099
FGFR2	362.147	0.308395	0.459723	0.670828	0.50233	0.751963
LRRC40	146.153	-0.0776246	0.225635	-0.344028	0.730826	0.882562
ISOC1	297.891	-0.0397438	0.275382	-0.144322	0.885246	0.954866
EML1	57.0375	0.313991	0.531297	0.59099	0.554527	0.786768
TRMT11	130.241	-0.614022	0.288354	-2.1294	0.033221	0.200168
THUMPD1	566.683	-0.301807	0.196917	-1.53266	0.12536	0.38784
MSANTD3	112.731	0.274204	0.288917	0.949078	0.342581	0.631437
KIF26A	17.3851	1.45107	0.776321	1.86917	0.0615995	0.27181
ATG2B	298.27	-0.551786	0.296814	-1.85903	0.0630228	0.275125
ARFGEF1	681.079	-0.31403	0.216887	-1.4479	0.147645	0.421477
ACSM2B	0.0729117	-0.88892	4.78902	-0.185616	0.852746
ZFAT	67.5232	1.02454	0.289197	3.54271	0.000396037	0.0221982
MTFR1	204.791	0.3557	0.281155	1.26514	0.205821	0.493856
STAG3	37.897	3.79018	0.810164	4.67828	2.89286e-06	0.00297853
FECH	146.14	0.491068	0.310716	1.58044	0.114006	0.370399
MYO9A	252.389	-0.300805	0.345234	-0.871309	0.383585	0.66753
DDX3Y	484.472	-1.34338	0.989271	-1.35795	0.17448	0.456395
PFKP	837.064	0.0781888	0.263114	0.297167	0.766339	0.900407
IDI1	310.692	0.489381	0.431717	1.13357	0.256975	0.550005
SP100	669.302	-0.371516	0.262387	-1.41591	0.156802	0.434066
KLF6	1962.13	-0.643907	0.374554	-1.71913	0.085591	0.319771
PLPP1	776.647	0.585951	0.343564	1.70551	0.0880998	0.324139
NEO1	283.297	0.493727	0.395685	1.24778	0.212112	0.500464
TRAM1	1657.99	-0.326779	0.34048	-0.959761	0.337175	0.626861
PHKA1	114.699	-0.139196	0.292492	-0.475895	0.634149	0.829976
TNFRSF1A	1626.23	0.134221	0.243222	0.551847	0.581053	0.803407
CACNB1	198.952	-0.888584	0.512407	-1.73414	0.0828939	0.315248
EVI5	140.295	-0.0526708	0.253424	-0.207837	0.835356	0.931843
STOML1	99.9122	-0.0466583	0.218869	-0.213179	0.831187	0.930036
PKM	11385.2	-0.171836	0.255537	-0.672448	0.501298	0.751393
DHX29	261.091	-0.0664132	0.23928	-0.277554	0.781355	0.906872
DNTTIP2	513.213	-0.274571	0.253129	-1.08471	0.278051	0.571655
METTL22	109.568	-1.17566	0.361714	-3.25024	0.00115307	0.0376234
TP53BP1	585.547	-0.621546	0.273274	-2.27444	0.0229395	0.167169
TRO	76.8272	-1.09458	0.710652	-1.54025	0.1235	0.385036
RRP15	149.397	0.514465	0.388855	1.32303	0.185826	0.47084
RHOA	2772.42	0.404213	0.210041	1.92445	0.0542983	0.254588
DHX8	352.859	-0.258233	0.181467	-1.42303	0.154728	0.431155
PMS2P4	61.6484	-0.441515	0.313288	-1.40929	0.158748	0.436294
PRKCZ	446.366	-0.228664	0.242683	-0.942232	0.346074	0.635015
ZFY	170.988	-1.72323	1.02965	-1.67361	0.094208	0.33506
IARS2	655.313	0.54983	0.319347	1.72173	0.085118	0.318893
SYT1	30.6079	0.917191	1.04731	0.875756	0.381163	0.665249
NAV3	10.1407	-1.46766	0.869842	-1.68727	0.0915518	0.330978
IDH3G	488.764	-0.337278	0.194969	-1.7299	0.0836475	0.316709
ROGDI	386.501	-0.568073	0.252772	-2.24737	0.0246161	0.17308
PDZD4	23.4746	0.76179	0.575426	1.32387	0.185546	0.470642
ATP2B3	0.56297	1.96994	1.49837	1.31473	0.188602
ROCK1	445.258	0.0650596	0.248293	0.262028	0.7933	0.912388
CBFB	624.182	-0.205244	0.237148	-0.865469	0.386782	0.669954
PDK3	257.496	0.288233	0.322273	0.894375	0.371121	0.657406
HYAL2	461.367	0.583942	0.279936	2.08599	0.0369799	0.212005
HDAC4	91.7837	0.225952	0.222843	1.01395	0.310604	0.60233
RASSF1	115.489	0.871798	0.273638	3.18595	0.00144281	0.0429089
FGFR3	6793.59	-0.731487	0.465386	-1.57179	0.116	0.373932
IFI35	253.673	0.0526029	0.334246	0.157378	0.874947	0.949946
HEATR6	242.494	-0.356592	0.286495	-1.24467	0.213252	0.501698
COASY	723.891	-0.140468	0.226654	-0.619745	0.535425	0.773416
PLEKHH3	1304.47	-0.786095	0.358956	-2.18995	0.0285279	0.185907
MEF2A	398.916	-0.20899	0.196554	-1.06327	0.287659	0.581461
OTUD5	636.246	-0.152217	0.197633	-0.7702	0.441181	0.71074
TFE3	459.743	-0.0185518	0.209226	-0.0886688	0.929345	0.972928
TBC1D25	174.599	-0.272063	0.260871	-1.0429	0.296993	0.589462
ACSL4	315.001	0.629117	0.354398	1.77517	0.0758693	0.300914
INPP5A	347.472	-0.207782	0.214317	-0.969507	0.332292	0.622244
GPKOW	161.67	0.568687	0.249227	2.2818	0.022501	0.165516
GRIPAP1	523.75	-0.528614	0.244605	-2.16109	0.0306882	0.19186
FTSJ1	281.951	0.0865828	0.227047	0.381344	0.702948	0.868283
PRR11	216.682	1.00464	0.548111	1.83291	0.066816	0.284077
REEP1	3.9163	1.11976	0.964704	1.16073	0.245752	0.538805
ATP11A	162.906	0.0327236	0.384773	0.0850466	0.932224	0.973934
POLR1A	434.578	-0.065259	0.246207	-0.265058	0.790965	0.911434
LAPTM4A	1970.13	0.446805	0.359296	1.24356	0.213662	0.502034
TTC7A	195.341	0.262269	0.296235	0.885344	0.375971	0.661797
IP6K2	1283.53	-0.302643	0.258565	-1.17047	0.241812	0.534639
STON1-GTF2A1L	1.77486	2.21428	1.56977	1.41058	0.15837
SRBD1	92.3844	0.0700988	0.219618	0.319185	0.749586	0.891633
KIF2A	320.174	0.259162	0.246834	1.04994	0.293744	0.587287
RASGRP2	28.4752	0.262687	0.542151	0.484528	0.628011	0.825748
PSME4	740.951	-0.507758	0.166562	-3.04846	0.00230015	0.0540071
IFT80	306.964	-0.969425	0.309864	-3.12855	0.0017567	0.0478915
SIRT2	414.836	-0.337141	0.223727	-1.50694	0.131827	0.3979
ERLEC1	389.915	0.156766	0.283426	0.553112	0.580187	0.803025
PPP2R5B	224.147	-0.42466	0.324543	-1.30849	0.190708	0.475446
PYGM	9.18616	0.465937	0.699346	0.666247	0.505253	0.753217
PAGE1	0.274086	3.60454	4.74226	0.760089	0.447201
PITX1	548.319	0.761694	0.4955	1.53722	0.124239	0.386261
TRPC7	0.0776266	0.359027	4.07252	0.0881584	0.929751
MAST4	1128.71	-0.174593	0.307807	-0.567216	0.570567	0.796875
ADGRF5	142.82	0.750563	0.438338	1.71229	0.086843	0.321615
SDK2	47.2162	-0.0591153	0.786492	-0.0751633	0.940085	0.977454
ADAM7	0
NUP133	287.527	-0.0100333	0.212117	-0.0473007	0.962274	0.986134
NUCKS1	3378	-0.417981	0.338388	-1.23521	0.216752	0.50585
VPS35	1750.32	-0.355883	0.221019	-1.61019	0.107356	0.35811
DNAJA2	902.544	-0.0975046	0.169551	-0.575076	0.56524	0.793083
BCL3	599.429	0.507301	0.369601	1.37256	0.169888	0.451343
KCNAB2	105.114	1.20583	0.457161	2.63765	0.00834819	0.103364
ABCC9	32.8104	0.096759	0.421665	0.229469	0.818504	0.924203
GAL	12.5317	0.854055	1.8276	0.46731	0.640278	0.834337
CLEC2D	231.217	-0.898895	0.482403	-1.86337	0.0624105	0.273742
FUNDC1	176.796	0.0386621	0.236293	0.163619	0.870031	0.94813
MAOB	10.0646	-0.0729362	0.882826	-0.0826167	0.934156	0.974623
RORA	65.7579	-0.458552	0.552058	-0.830623	0.406187	0.685124
DRD4	21.9737	-1.3071	0.761997	-1.71536	0.0862789	0.320542
TGFBR3	485.995	0.165271	0.340527	0.48534	0.627435	0.825545
PLA2G10	76.1557	-0.321833	0.467429	-0.688517	0.491127	0.745632
HES2	48.5328	-1.41715	0.786797	-1.80117	0.0716764	0.291991
ATP1B3	943.666	0.0720061	0.332996	0.216237	0.828803	0.929057
NEDD4	160.33	0.0228916	0.255151	0.0897177	0.928512	0.972486
PIGB	127.734	-1.17448	0.31066	-3.78059	0.000156458	0.0138786
MAPK6	587.507	-0.177048	0.379733	-0.466242	0.641042	0.834777
GNB5	250.708	-0.115891	0.318453	-0.363919	0.715919	0.874765
RAB27A	125.918	0.701684	0.263256	2.66541	0.0076894	0.0996904
HDHD5	275.359	0.167985	0.222622	0.754576	0.450503	0.71701
UFD1	469.387	0.738275	0.236462	3.12218	0.00179518	0.0482794
LRP6	184.925	-0.305621	0.267906	-1.14078	0.253963	0.546878
GUCY2C	0.970768	1.42134	1.06513	1.33443	0.182063
SCT	2.92119	2.08373	1.0523	1.98016	0.0476854	0.240215
PHRF1	808.013	-0.590265	0.300701	-1.96296	0.0496506	0.244808
ELP1	326.604	-0.725964	0.301999	-2.40386	0.0162229	0.141466
NUCB2	203.465	0.0831779	0.368121	0.225953	0.821238	0.925654
PFN2	1057.17	0.317281	0.292542	1.08457	0.278113	0.571682
PTPN3	376.076	-1.35415	0.390104	-3.47126	0.000518027	0.0252642
SPTB	10.3143	0.978439	0.604984	1.6173	0.105814	0.356139
DAPP1	178.692	0.0790346	0.332356	0.237801	0.812035	0.920586
FGF10	2.53615	2.11158	1.82356	1.15794	0.246888	0.539494
SLC44A1	1014.4	0.270061	0.338083	0.798801	0.424406	0.699175
TMEM260	227.939	-0.394845	0.23317	-1.69338	0.0903836	0.328576
SMG6	333.602	-0.296156	0.235154	-1.25942	0.20788	0.496439
EXOC5	404.091	0.185491	0.295627	0.62745	0.530364	0.770174
CLTCL1	27.2733	-0.832944	0.719847	-1.15711	0.247227	0.539704
FGF22	1.51387	-0.0819697	0.979029	-0.0837255	0.933275
FSTL3	127.716	0.19122	0.424478	0.450483	0.652363	0.840259
DGCR2	1144.79	0.373004	0.216769	1.72074	0.0852982	0.319184
RNF126	767.179	-0.0380751	0.237112	-0.160579	0.872425	0.949054
MNT	412.469	0.108383	0.24328	0.445507	0.655953	0.843157
ZXDC	319.307	-0.0864309	0.240094	-0.359988	0.718856	0.876831
JMJD6	165.477	0.0942029	0.215829	0.43647	0.662496	0.846293
POLB	264.802	-0.262028	0.290118	-0.903177	0.366432	0.653571
ST6GALNAC1	59.8864	-0.285471	0.66494	-0.429318	0.667692	0.849439
WIPI1	129.653	0.23824	0.262148	0.908802	0.363455	0.651031
FRMPD1	0.73648	1.72569	1.45901	1.18278	0.236897
GBA2	556.992	-0.605511	0.31521	-1.92098	0.0547345	0.255683
NDST1	393.836	0.502808	0.404818	1.24206	0.214215	0.502997
ASNS	265.428	-0.44386	0.421899	-1.05205	0.292775	0.586387
AP3M2	218.448	-0.192398	0.227843	-0.844433	0.398427	0.67972
CNGB1	8.75722	-2.03208	0.94013	-2.16148	0.030658	0.19186
ST6GALNAC2	255.773	-1.15349	0.597182	-1.93155	0.053415	0.253006
CHAT	0.302161	1.41583	2.36963	0.597489	0.550181
PABPC1	26129.9	-0.539737	0.269807	-2.00045	0.0454512	0.235367
TESK2	86.585	-0.105692	0.421688	-0.25064	0.802092	0.916115
CFAP20	174.596	0.161123	0.252816	0.637315	0.52392	0.766124
CSNK2A2	364.954	-0.208871	0.220752	-0.946182	0.344056	0.632566
PTPN21	142.83	-0.668914	0.315821	-2.11802	0.0341734	0.203263
EIF2B3	109.029	0.366633	0.238531	1.53705	0.124281	0.386317
CAMK2A	1.0012	-0.750881	1.47993	-0.507375	0.611892
TCOF1	1411.21	-1.02205	0.530201	-1.92767	0.0538963	0.253643
CDC42	1541.03	-0.567055	0.308699	-1.83692	0.0662219	0.282096
OSBPL3	475.29	-1.55794	0.424294	-3.67185	0.000240804	0.0174997
EPHA8	0.402572	1.10825	2.12126	0.52245	0.601357
SLC12A3	1.46028	-1.2263	1.34077	-0.914625	0.360388
RAD18	76.5262	0.245998	0.330657	0.74397	0.456895	0.721249
ATP2B1	648.067	-0.235103	0.353419	-0.665225	0.505906	0.75368
TRPM5	20.5152	-2.59839	0.791096	-3.28454	0.00102149	0.0353308
NCK2	645.775	0.256926	0.213782	1.20182	0.229435	0.520832
MAP4K4	709.308	0.161414	0.30817	0.523781	0.600431	0.811919
MGAT4A	232.529	0.304513	0.386454	0.787967	0.430716	0.703836
RPL31	9199.26	-0.142812	0.2617	-0.545707	0.585267	0.805799
WDR1	2650.41	0.441266	0.176932	2.49399	0.0126317	0.126216
SNX13	318.655	-0.0484732	0.251728	-0.192562	0.847302	0.937651
MS4A12	0.0110289	-0.792704	4.78909	-0.165523	0.868533
ARHGAP10	182.278	-0.154032	0.319156	-0.482622	0.629364	0.826786
RPS6KA2	274.092	0.144737	0.374234	0.386756	0.698937	0.866522
ING3	95.567	-0.20201	0.220055	-0.917999	0.35862	0.646713
VASH1	145.083	-0.230795	0.40061	-0.57611	0.564541	0.792734
LMCD1	107.326	0.970495	0.525312	1.84746	0.06468	0.278716
BUD23	769.495	0.202224	0.159255	1.26981	0.204151	0.492247
SEL1L	550.758	0.362551	0.284609	1.27386	0.202714	0.490678
TRIP13	97.6453	0.464561	0.632031	0.73503	0.462321	0.725963
ATP6AP1	1612.18	0.0922172	0.208034	0.443279	0.657564	0.843535
TCF3	960.917	0.279237	0.21743	1.28426	0.199051	0.485589
TRIB2	898.296	-0.794826	0.426852	-1.86207	0.0625938	0.274068
DAZAP1	1612.08	-0.13364	0.223162	-0.598845	0.549276	0.782769
MBD3	1082.64	0.193739	0.24477	0.791514	0.428644	0.702835
PRLH	0
HLTF	242.591	0.518911	0.361146	1.43684	0.150762	0.425901
FAM50A	827.749	-0.248405	0.249439	-0.995854	0.319321	0.609826
FAM3A	552.901	-0.108121	0.20611	-0.52458	0.599875	0.811822
CPSF1	1633.22	-0.626729	0.444793	-1.40903	0.158825	0.436294
MYO3B	73.2016	-2.43209	0.782588	-3.10776	0.00188511	0.0491693
CYBRD1	154.186	0.739497	0.543602	1.36037	0.173714	0.455867
CDH19	4.05102	2.24211	1.80858	1.23971	0.215084	0.504279
PDCD2	496.287	0.320345	0.198572	1.61324	0.106693	0.357376
SLC6A15	0.22852	-0.296821	2.40134	-0.123606	0.901627
RDH11	1022.23	-0.0787925	0.31323	-0.251548	0.80139	0.915845
PRKACA	775.998	-0.0685604	0.204819	-0.334737	0.737824	0.885607
ADGRL1	553.425	-0.608169	0.502945	-1.20922	0.22658	0.517519
SPP2	0.0176397	-0.832611	4.78905	-0.173857	0.861978
ACTN1	703.029	0.312362	0.292647	1.06737	0.285806	0.579241
ZFYVE26	250.025	-0.425767	0.270449	-1.5743	0.115418	0.372602
RPS6KA6	101.363	-1.09816	0.326509	-3.36335	0.000770029	0.0308496
EPN2	285.796	0.00591689	0.301542	0.0196221	0.984345	0.994022
PTPN18	960.912	-0.535848	0.361791	-1.4811	0.138581	0.407168
LIMS2	119.796	0.980133	0.532369	1.84108	0.0656101	0.280576
ASIC4	0.350749	-0.679342	1.78853	-0.379832	0.70407
SPEG	128.444	-2.18512	0.870333	-2.51067	0.0120503	0.123319
LNX1	166.782	-0.229922	0.295378	-0.7784	0.436333	0.707364
ALDH3A2	533.203	-0.146381	0.316942	-0.461852	0.644187	0.837015
TFRC	851.125	0.0359529	0.35984	0.0999137	0.920413	0.96936
SREBF1	2206.1	-0.470178	0.413669	-1.13661	0.255703	0.548477
TRPC5	0.358457	0.411457	1.59582	0.257835	0.796534
AFF4	622.494	0.0448747	0.209129	0.214579	0.830096	0.929471
UBE2D1	310.868	-0.404745	0.325076	-1.24508	0.213103	0.501658
PALS1	198.687	0.141053	0.250523	0.563036	0.573411	0.798913
RHOBTB1	127.776	-0.272213	0.501495	-0.542803	0.587266	0.806606
SMC1A	451.777	0.56784	0.294072	1.93095	0.0534888	0.25322
HSD17B10	536.536	0.447466	0.202497	2.20974	0.0271229	0.182089
MARK2	791.996	0.0709273	0.209291	0.338894	0.73469	0.884057
HMMR	70.1898	1.12041	0.645707	1.73518	0.0827098	0.314988
CHFR	527.169	-0.449487	0.317413	-1.4161	0.156747	0.434066
TRHDE	65.9047	-0.213712	0.883804	-0.24181	0.808928	0.91917
P4HA2	253.447	-0.100607	0.234249	-0.429487	0.667569	0.849395
FCGR2B	24.0788	1.34591	0.64394	2.09013	0.0366065	0.210688
NFATC3	164.121	0.211581	0.299996	0.705278	0.480637	0.739823
TRNT1	286.922	0.033869	0.204464	0.165648	0.868434	0.947473
ACADVL	5491.99	-1.42596	0.422882	-3.372	0.000746238	0.0305687
STK10	248.367	-0.516614	0.25382	-2.03536	0.0418149	0.226097
FBXW11	281.998	-0.027269	0.275739	-0.0988943	0.921222	0.969569
ACAP1	92.7068	1.54073	0.570068	2.70271	0.00687759	0.0937931
CRMP1	30.5273	-0.0520255	0.453103	-0.11482	0.908587	0.964057
EVC	71.4493	-0.495868	0.568043	-0.872941	0.382695	0.66664
DERL2	390.006	0.140358	0.191185	0.734145	0.46286	0.726497
SIDT1	211.414	-0.836055	0.366267	-2.28264	0.0224518	0.165391
NDE1	171.678	0.536256	0.397945	1.34756	0.177798	0.460742
IRAG1	96.9488	0.479693	0.567936	0.844625	0.39832	0.67972
TMEM38A	30.1569	0.472045	0.367284	1.28523	0.198711	0.485313
AP1M1	488.81	-0.269782	0.189714	-1.42205	0.155012	0.431621
PVR	223.564	0.016898	0.32283	0.0523434	0.958255	0.985055
XRCC1	288.167	0.0707098	0.213481	0.331224	0.740476	0.886979
SCARB1	311.564	0.371872	0.312412	1.19033	0.233917	0.525702
CYP2W1	36.1782	-0.756523	0.835835	-0.905111	0.365407	0.652565
MCM2	256.292	0.931736	0.562569	1.65622	0.0976777	0.341418
MOV10L1	2.06612	-0.24919	1.11107	-0.224279	0.82254
PANX2	136.941	-0.106753	0.432239	-0.246977	0.804926	0.917429
SELENOO	690.671	-0.809133	0.347634	-2.32754	0.0199366	0.155565
TP63	1745.08	-0.119049	0.412448	-0.28864	0.772857	0.903094
ALPK1	238.046	-1.20315	0.31174	-3.85947	0.000113635	0.0119886
LLGL2	1609.1	-0.788526	0.371944	-2.12001	0.0340052	0.202673
PDE8A	428.504	-1.05802	0.32392	-3.26631	0.00108958	0.0363317
CLCN4	15.2788	-0.234867	0.531121	-0.44221	0.658337	0.843818
NLE1	176.036	0.421086	0.250443	1.68136	0.0926924	0.332501
SDHA	875.875	0.210029	0.254167	0.826344	0.408609	0.68663
SMARCE1	1254.77	0.157145	0.185484	0.847218	0.396874	0.678451
FNDC8	0.280428	-0.850188	1.89983	-0.447507	0.654509
GSDMB	882.932	-1.50633	0.455865	-3.30433	0.000952023	0.0341371
KDM5A	389.274	0.366428	0.269089	1.36174	0.173281	0.455645
ADAM11	15.1891	-1.1318	0.617992	-1.83141	0.0670388	0.284318
PPP2R3A	70.3415	-0.369937	0.397273	-0.93119	0.351755	0.640633
FERMT2	92.2492	0.440673	0.399518	1.10301	0.270022	0.564181
ABCB11	8.03807	-3.64937	1.74778	-2.088	0.0367975	0.211511
DHRS9	14.8894	-0.12324	1.25966	-0.0978356	0.922063	0.969821
CD5L	0.141231	-0.213392	3.35858	-0.0635364	0.949339
PTGS2	316.54	0.105134	0.659674	0.159372	0.873376	0.949429
IGF2BP2	86.6545	-0.553389	1.00228	-0.552128	0.58086	0.803354
MAP3K13	305.272	0.0209509	0.192591	0.108784	0.913373	0.96652
ST6GAL1	97.7183	1.58183	0.574796	2.75199	0.00592342	0.0871985
TBX21	3.35374	0.0677438	0.708885	0.0955638	0.923867	0.970212
VDAC1P1	0.464146	-1.39786	1.46357	-0.9551	0.339527
FRY	558.23	-0.164132	0.400073	-0.410255	0.681619	0.857496
PICALM	1035.25	-0.00262982	0.163331	-0.0161011	0.987154	0.994744
NSF	396.759	0.250156	0.256751	0.974312	0.329902	0.620208
GLI2	5.8065	1.39493	0.798848	1.74618	0.0807794	0.311681
CLASP1	523.845	-0.430606	0.205056	-2.09994	0.0357339	0.208028
MRPS34	702.648	0.561494	0.277987	2.01986	0.0433983	0.230393
NOTCH3	1967.83	0.271029	0.329614	0.82226	0.410929	0.688112
CLNS1A	594.77	0.252437	0.269804	0.935632	0.349463	0.638704
PPP2R2C	9.12419	1.09093	0.757243	1.44066	0.14968	0.424208
TEAD2	121.87	0.157833	0.732427	0.215493	0.829383	0.929411
EED	210.397	-0.102065	0.253903	-0.401985	0.687695	0.860321
CDHR2	0.881266	-0.615434	1.16733	-0.527216	0.598043
SNCB	0.38385	0.233298	2.56403	0.0909887	0.927502
TSG101	450.685	-0.0156919	0.216333	-0.0725357	0.942176	0.977544
NCBP3	660.475	-0.73461	0.392123	-1.87342	0.0610106	0.270227
ATP2A3	448.395	1.03091	0.50013	2.06128	0.0392759	0.219661
CA12	1722.84	-0.357776	0.533718	-0.670346	0.502637	0.751963
MGLL	240.852	0.597454	0.458387	1.30338	0.192444	0.477206
NTN4	603.009	-0.61774	0.435672	-1.4179	0.156219	0.433338
BCS1L	316.279	-0.765991	0.376244	-2.03589	0.0417615	0.225954
NUAK1	81.7707	-0.39053	0.480927	-0.812037	0.41677	0.693017
DPP8	343.374	-0.283534	0.273184	-1.03789	0.299323	0.591058
SLC24A1	130.579	-0.283358	0.288152	-0.983361	0.32543	0.615868
ZNF532	359.506	-0.147472	0.321392	-0.458854	0.646339	0.837456
SCARF1	178.176	-1.05154	0.503951	-2.08659	0.0369252	0.212005
LMAN1	812.815	0.0821179	0.257108	0.319391	0.74943	0.891633
HACD3	972.848	0.0553812	0.407577	0.135879	0.891917	0.957389
IPCEF1	49.3704	0.213864	0.553696	0.386248	0.699313	0.866661
ZZEF1	564.208	-0.602902	0.258717	-2.33035	0.0197876	0.155483
NOX3	0.0184056	-0.792704	4.78909	-0.165523	0.868533
ENO1	5940.93	0.634357	0.258729	2.45182	0.0142137	0.133607
SLC12A1	0.056062	-0.963753	4.78906	-0.201241	0.84051
MYDGF	513.751	0.803438	0.30853	2.60409	0.00921192	0.108631
ANO8	304.266	-0.189061	0.40983	-0.461316	0.644572	0.837282
TUBE1	146.314	-1.05314	0.363699	-2.89563	0.00378403	0.0692533
ARHGEF10L	1641.12	-1.09582	0.354003	-3.09551	0.00196477	0.0500605
TXK	19.6951	-0.115298	0.523903	-0.220076	0.825812	0.927603
WSCD2	143.175	-0.0214511	0.630291	-0.0340336	0.97285	0.990241
KCNQ2	0.39296	1.77923	1.72621	1.03072	0.302673
TACR2	5.57127	0.968412	0.468578	2.0667	0.038762	0.218312
ACTR6	183.902	0.0317663	0.223135	0.142363	0.886793	0.955501
TIPIN	42.5078	0.667906	0.343803	1.9427	0.0520524	0.25005
SRI	973.614	1.03476	0.30866	3.35243	0.000801068	0.0313266
EIF4G3	1043.1	-0.33512	0.232489	-1.44144	0.149459	0.424006
NUP37	153.437	0.583292	0.305166	1.91139	0.0559542	0.259177
SEMA3A	14.5416	0.953714	0.697415	1.3675	0.171469	0.453354
GTSE1	75.6722	0.979421	0.628501	1.55834	0.119152	0.379476
SEMA3C	1461.59	0.296276	0.366463	0.808477	0.418816	0.694163
TTC38	193.661	-0.368459	0.26255	-1.40339	0.160502	0.438788
ACAT1	118.146	0.838236	0.38569	2.17334	0.0297546	0.188899
GRAMD4	248.91	-0.0764379	0.357648	-0.213724	0.830763	0.929834
CELSR1	677.213	-1.04938	0.389665	-2.69303	0.00708069	0.0951095
WNT8B	2.14475	0.54481	0.969464	0.56197	0.574136
ZNF638	1109.18	-0.835918	0.326241	-2.56227	0.010399	0.115238
SLC25A40	120.465	0.0215813	0.327001	0.0659976	0.94738	0.979783
TIMM21	154.124	0.0878913	0.169534	0.518429	0.604159	0.814239
ADD2	6.64101	-2.17021	1.03192	-2.10307	0.0354598	0.207548
FGF4	0.361906	-1.64099	3.53737	-0.4639	0.642719
RASAL2	163.415	-0.395397	0.267625	-1.47743	0.13956	0.408607
VPS9D1	403.18	-0.778681	0.453466	-1.71717	0.0859474	0.320172
ZNF37A	163.263	-0.508268	0.260425	-1.95169	0.050975	0.247372
MARK3	999.976	-0.755154	0.297146	-2.54136	0.0110424	0.118624
SLC25A3	2288.81	0.282154	0.200954	1.40407	0.160298	0.438527
FNDC3B	736.968	-0.0994056	0.342504	-0.290232	0.771639	0.902512
FOSL2	2521	0.442352	0.245507	1.80179	0.0715786	0.291851
CACNG5	0.187028	-0.04415	2.37611	-0.0185808	0.985176
CACNG4	122.072	0.0928993	0.872967	0.106418	0.915251	0.967047
FRYL	464.849	-0.547071	0.211107	-2.59144	0.00955765	0.110254
TMEM131	449.12	-0.459708	0.212761	-2.16068	0.0307198	0.19186
FSCN1	1798.71	0.0683862	0.441838	0.154777	0.876997	0.950829
ACTB	31968	-0.159758	0.305302	-0.523278	0.600781	0.812142
MOCOS	202.599	0.0982817	0.353976	0.27765	0.781281	0.906872
PLD1	149.836	-0.295249	0.4125	-0.715753	0.474144	0.734995
ATP12A	2.41658	1.77051	1.91257	0.925722	0.354591	0.643666
WDR62	53.4191	1.38147	0.540226	2.55721	0.0105514	0.116121
DLG1	599.019	-0.590019	0.195566	-3.01698	0.00255304	0.0570417
RAB7A	1989.58	0.214031	0.19069	1.1224	0.261691	0.554899
BCAP29	265.078	-0.0205617	0.244471	-0.0841069	0.932971	0.974195
SEC31B	85.0912	-1.35804	0.583067	-2.32914	0.0198518	0.155483
SART3	558.369	-0.430376	0.292436	-1.47169	0.141104	0.411236
ARHGAP15	20.457	0.119317	0.478361	0.249428	0.80303	0.916243
TUBA3D	0.721654	0.802435	1.14521	0.700689	0.483497
PAX2	0.681243	-0.239257	1.5359	-0.155777	0.876209
EXOSC7	294.089	0.0873265	0.169217	0.516061	0.605812	0.815506
KIFAP3	140.456	0.170011	0.279074	0.609197	0.542394	0.778589
MKRN2	296.999	0.118525	0.197522	0.600059	0.548467	0.782282
MCM6	206.666	0.774622	0.40537	1.9109	0.0560174	0.259255
REXO2	290.473	0.131674	0.193111	0.681857	0.495329	0.748178
RBM7	180.917	0.323439	0.265939	1.21621	0.223903	0.514534
RBMS2	271.289	-0.256443	0.270927	-0.946539	0.343874	0.632363
BAZ2A	952.27	-0.19371	0.244988	-0.790695	0.429122	0.703081
PTPN23	808.852	-0.43112	0.244513	-1.76318	0.0778708	0.305247
MLH1	200.058	0.0939658	0.17571	0.534777	0.592804	0.808026
UNG	512.051	-0.0983852	0.315788	-0.311554	0.755379	0.894245
FMO4	32.4655	-0.647239	0.386913	-1.67283	0.0943615	0.335419
KLHL20	92.2407	-0.00359603	0.211515	-0.0170013	0.986436	0.994744
RGS11	28.4738	-0.6172	0.811968	-0.760128	0.447178	0.714884
SLC46A1	173.916	-0.579154	0.349885	-1.65527	0.0978692	0.341611
PLXNA2	639.453	-0.918125	0.434961	-2.11082	0.0347876	0.205183
SPAG5	193.389	0.384901	0.47584	0.808887	0.41858	0.694151
ANKRD13A	455.598	-0.555008	0.315029	-1.76177	0.0781084	0.305799
TPD52	618.467	-0.0852039	0.316635	-0.269092	0.787859	0.910293
ACACB	145.913	-1.13922	0.405417	-2.80999	0.00495423	0.0795217
TRAF4	2216.49	-0.431087	0.243065	-1.77354	0.0761389	0.30116
PAG1	188.383	0.439021	0.395432	1.11023	0.266899	0.561144
GPATCH1	160.511	-0.108381	0.272916	-0.397123	0.691276	0.862308
ICAM3	110.945	1.31093	0.387016	3.38727	0.000705915	0.0295913
NT5C2	1334.91	-0.404382	0.258224	-1.56601	0.117347	0.376048
MCAM	362.555	0.708349	0.507266	1.39641	0.162592	0.441895
GPC4	89.1725	0.474308	0.489369	0.969224	0.332434	0.622281
MBNL3	268.437	0.015836	0.311257	0.0508777	0.959423	0.985312
CAMSAP3	608.592	-0.663568	0.331389	-2.00238	0.0452436	0.235367
RAP1GAP	415.5	-0.308741	0.460573	-0.670341	0.50264	0.751963
XAB2	922.12	-0.323517	0.241318	-1.34062	0.180043	0.463764
ARHGEF1	1228.01	-0.24379	0.436147	-0.558961	0.576188	0.800534
STXBP2	1295.98	-0.340521	0.228103	-1.49284	0.135479	0.402098
MAP2K7	679.834	-0.293967	0.295519	-0.994748	0.319859	0.609991
NMRK2	0.0550395	0.748825	4.7753	0.156812	0.875393
DGKD	400.353	-0.708124	0.368357	-1.92239	0.054557	0.255242
CTTNBP2	11.997	-0.757683	0.709181	-1.06839	0.285344	0.578775
ACTL6B	0.0288718	-0.523272	4.78908	-0.109263	0.912994
RARB	41.5444	-0.565042	0.494939	-1.14164	0.253604	0.546591
TOP2B	2045.7	0.180389	0.2728	0.66125	0.508452	0.755618
TM9SF3	1771.76	0.0894493	0.264755	0.337857	0.735471	0.884474
NFKB2	921.856	-0.773965	0.460361	-1.68121	0.0927213	0.332501
UBE2T	91.4736	0.797404	0.436463	1.82697	0.0677046	0.285312
PPP1R12B	211.243	0.435465	0.439426	0.990985	0.321693	0.611766
DNAJC10	672.907	0.100013	0.250729	0.39889	0.689974	0.86176
GTF3C1	864.519	-0.46306	0.266981	-1.73443	0.0828414	0.315148
IL4R	1068.73	-0.398504	0.338988	-1.17557	0.239767	0.532259
USP33	521.104	-0.523591	0.212517	-2.46376	0.0137489	0.131334
PAK3	3.41511	-2.29754	1.40239	-1.6383	0.10136	0.347389
CAPN6	1.83766	0.136808	1.10753	0.123525	0.901691
DCX	0.273007	0.335214	2.69907	0.124196	0.90116
SNRPA	777.113	0.174338	0.248583	0.701326	0.4831	0.741081
SPAG6	2.4215	4.07657	1.35268	3.01371	0.00258079	0.0574076
EXOSC5	319.848	0.0800361	0.283627	0.282188	0.777799	0.905264
DYNC1I2	1153.49	-0.951175	0.355851	-2.67296	0.00751846	0.0984163
APBB1IP	97.9188	3.52594	0.624011	5.65044	1.60035e-08	7.04396e-05
LRCH4	761.096	-0.226093	0.331488	-0.682056	0.495204	0.748141
FAM76B	216.354	-0.65888	0.372843	-1.76718	0.0771985	0.303776
SIRT6	359.647	-0.416091	0.269512	-1.54387	0.12262	0.383386
TYR	0
POLD3	131.809	0.461915	0.234212	1.97221	0.0485862	0.24235
ACTN2	1.57032	0.955312	1.19345	0.800463	0.423443
CAPZB	2007.85	0.328928	0.149658	2.19787	0.0279584	0.184428
GPR137B	242.927	-0.0203046	0.265805	-0.0763891	0.93911	0.977262
NAALAD2	8.95506	0.136809	0.447259	0.305883	0.759693	0.89639
JADE1	272.483	-0.36544	0.338445	-1.07976	0.280249	0.573507
SLC25A43	156.14	-0.641681	0.380144	-1.688	0.0914122	0.330745
UBE2A	460.122	0.130229	0.202498	0.643112	0.520151	0.763849
FGFR1	90.716	1.31944	0.559562	2.35799	0.0183744	0.149954
FKBP6	1.55035	2.95112	0.875714	3.36996	0.000751799
SMC1B	8.0367	2.92577	0.966637	3.02675	0.002472	0.0562317
FBLN1	5616.99	2.02003	0.623737	3.2386	0.00120119	0.0386483
ITGA8	80.9391	1.54076	0.561546	2.74379	0.0060735	0.088445
CST7	22.0982	2.28114	0.698747	3.26461	0.00109615	0.036413
MAP2	13.9503	0.426717	0.503177	0.848045	0.396413	0.678094
PIAS2	209.484	0.707902	0.270495	2.61707	0.0088689	0.107038
AMPH	4.27859	1.15176	0.947695	1.21533	0.224241	0.514866
ARAF	424.419	-0.151428	0.242434	-0.624616	0.532223	0.771474
MCCC1	441.185	-0.555826	0.285077	-1.94974	0.0512075	0.247992
LAMP3	68.4857	0.729223	0.470136	1.55109	0.120881	0.3815
FAP	8.99926	0.678044	0.57958	1.16989	0.242046	0.534819
NEBL	224.918	-0.601401	0.48706	-1.23476	0.216922	0.506045
ACER3	276.437	-0.539748	0.296656	-1.81944	0.0688442	0.286964
UBE2K	717.05	0.0527694	0.27448	0.192252	0.847545	0.937804
PIK3C3	221.55	0.101151	0.251907	0.401543	0.688021	0.860321
N4BP2	108.846	-0.0254219	0.290165	-0.0876118	0.930185	0.973034
TIGAR	130.578	-0.0476679	0.402018	-0.118572	0.905615	0.962771
TULP3	163.557	-0.253471	0.248627	-1.01949	0.307973	0.599545
SYNJ2	238.272	0.35995	0.296343	1.21464	0.224502	0.514995
ADCY2	27.9304	1.35807	1.20847	1.12379	0.261103	0.55432
PPP2R5C	849.169	0.356074	0.151409	2.35174	0.018686	0.150302
PMS2P1	0.251029	-1.8194	4.78834	-0.379964	0.703972
RBFOX1	0.898764	-1.01987	1.83161	-0.556816	0.577653
GNB1	2058.76	0.300276	0.185754	1.61652	0.105981	0.356497
HOXA9	88.8975	-0.209258	0.820769	-0.254953	0.798759	0.914676
EDN1	62.8968	-0.439856	0.49957	-0.88047	0.378605	0.663453
MLLT10	293.214	-0.548512	0.239312	-2.29204	0.0219036	0.163295
ZCWPW1	79.7309	-0.244285	0.416369	-0.586703	0.557403	0.788687
ADCYAP1R1	1.1433	2.09837	1.32396	1.58492	0.112984
FGF20	2.99303	-1.15478	1.50476	-0.767417	0.442834	0.711918
P2RY10	7.27121	0.024429	0.709723	0.0344205	0.972542	0.990087
ITM2A	59.053	2.03799	0.660439	3.08582	0.00202992	0.0506893
NRDC	999.68	-0.738833	0.292619	-2.52489	0.0115733	0.120832
VDAC3	769.014	0.147701	0.191137	0.772749	0.439671	0.70991
PCM1	774.086	-0.905646	0.233866	-3.8725	0.000107724	0.0117248
TNRC6C	309.904	-0.662502	0.483945	-1.36896	0.171012	0.452484
CBFA2T2	447.142	-0.475695	0.290016	-1.64024	0.100956	0.34677
BRINP1	45.116	-1.39316	0.971254	-1.4344	0.151459	0.426859
ITCH	544.75	0.150266	0.279175	0.53825	0.590405	0.807273
PKD2L2	0.459753	-0.110816	1.80492	-0.0613965	0.951043
TP53INP2	211.16	0.446608	0.329786	1.35423	0.175662	0.457733
SDF4	1686.68	0.641359	0.168425	3.80798	0.000140108	0.0130516
MYH7B	26.5165	-1.44911	0.744109	-1.94745	0.0514813	0.248801
BPIFB2	4.03201	-3.29919	2.76322	-1.19397	0.232491	0.524305
TP73	63.7137	0.138085	0.607801	0.227187	0.820278	0.925242
TOLLIP	1140.29	0.015515	0.224419	0.0691341	0.944883	0.979023
UBE2D4	205.283	-0.553336	0.217398	-2.54526	0.0109195	0.117944
CLUL1	4.23405	-1.29587	0.824304	-1.57208	0.115931	0.373825
RUNX1T1	9.6774	0.685957	0.785611	0.873151	0.382581	0.666507
CDH17	1.6231	0.38764	1.24615	0.31107	0.755748
THOC1	307.252	-0.820449	0.341672	-2.40128	0.0163379	0.142047
FKBP7	61.8906	0.694966	0.370281	1.87686	0.0605373	0.268943
OSBPL6	6.13906	1.02984	0.744901	1.38252	0.166813	0.447292
SLC1A3	69.8068	-0.550628	0.616633	-0.892959	0.371879	0.658153
XRCC5	2123.99	0.0487211	0.217536	0.223968	0.822782	0.92609
LXN	122.334	-0.275187	0.472648	-0.582225	0.560415	0.790345
SP140	11.2868	-0.63444	0.647476	-0.979867	0.327152	0.61761
MKNK1	446.579	-1.14649	0.342977	-3.34274	0.000829543	0.0318859
TNS1	280.29	0.60743	0.474517	1.2801	0.200509	0.487929
REXO1	670.637	-0.580976	0.290497	-1.99994	0.0455073	0.235367
SAR1A	653.282	0.189124	0.164906	1.14686	0.25144	0.543907
CDC14A	96.1039	-0.304203	0.304948	-0.997555	0.318495	0.609039
RAPGEF3	462.938	-1.97066	0.688763	-2.86117	0.00422087	0.0732144
CEACAM1	235.077	-0.79719	0.390982	-2.03894	0.0414557	0.224921
SENP1	145.3	0.10182	0.214604	0.474456	0.635175	0.830638
DUSP13	1.44632	-0.504167	0.997105	-0.505631	0.613116
CIC	942.887	-0.288876	0.279235	-1.03453	0.300889	0.592756
LIPE	176.888	-0.113277	0.27634	-0.409921	0.681864	0.857496
FDFT1	1256.83	0.526219	0.298707	1.76165	0.0781277	0.305806
PAFAH1B3	599.708	0.043441	0.269409	0.161246	0.8719	0.948862
OPHN1	102.974	-0.199354	0.282873	-0.704747	0.480967	0.74002
AFM	0.0132324	-0.792704	4.78909	-0.165523	0.868533
KIF22	593.334	0.831208	0.282338	2.94401	0.00323984	0.0645891
SCGN	0.718601	-2.22312	1.99028	-1.11699	0.263998
CARMIL1	168.684	0.0045279	0.32672	0.0138586	0.988943	0.995621
PGM1	236.498	0.00484478	0.40375	0.0119995	0.990426	0.996274
DDX1	732.032	0.136055	0.172317	0.789559	0.429785	0.703398
DNM2	3992.09	-0.727595	0.284381	-2.55852	0.010512	0.115935
EPB41L2	149.54	0.243499	0.338801	0.718707	0.472321	0.734213
RIMS1	0.420084	-1.65228	2.41829	-0.683242	0.494454
MOXD1	16.3654	1.12179	0.747935	1.49985	0.133653	0.400007
STX7	493.82	0.404619	0.327632	1.23498	0.216837	0.505915
RABL2B	201.52	-0.382308	0.201599	-1.89638	0.0579105	0.263115
KEAP1	837.451	0.0735588	0.222322	0.330866	0.740746	0.887071
DDX43	5.7158	-1.3251	1.18187	-1.12119	0.262208	0.555661
PTPRH	38.1885	-0.0703506	0.752135	-0.0935346	0.925479	0.971152
DCT	0.487424	1.17889	1.86637	0.631651	0.527615
SLC35C2	610.898	0.287732	0.192372	1.49571	0.13473	0.401229
CRYBG3	102.14	0.124619	0.358337	0.34777	0.728013	0.88138
EPHA6	3.12614	-1.78029	1.41177	-1.26103	0.207299	0.49548
SCTR	1.02296	-0.968064	1.51027	-0.640989	0.52153
RFX3	89.7097	-0.52515	0.340864	-1.54064	0.123403	0.384965
RIF1	323.621	-0.278836	0.240491	-1.15945	0.246274	0.538976
RAB21	806.887	-0.0665475	0.350194	-0.190031	0.849285	0.938698
SLC4A4	61.9435	-0.218086	0.737658	-0.295646	0.767501	0.900851
SMARCA2	590.96	0.239756	0.296463	0.808723	0.418675	0.694151
RDH8	0.106848	-1.36732	4.78881	-0.285523	0.775243
SESN1	291.785	-0.525988	0.2698	-1.94955	0.0512295	0.247992
MID2	101.334	0.153892	0.399297	0.385408	0.699935	0.867163
DNAAF6	0
COL5A3	86.2061	0.172752	0.500992	0.344819	0.730231	0.882209
SRCAP	205.983	0.29731	0.323674	0.918547	0.358333	0.646585
PUM3	232.935	-0.147185	0.285023	-0.516395	0.605578	0.815435
CPB2	1.23103	1.98038	2.09882	0.94357	0.34539
CHRNA3	8.20237	-1.17944	0.891495	-1.32299	0.18584	0.47084
KCNN2	9.65562	0.728944	0.722029	1.00958	0.312697	0.603865
CNOT4	173.396	-0.188746	0.126365	-1.49365	0.135267	0.401725
PSEN1	649.409	-0.109051	0.147298	-0.74034	0.459094	0.723034
CPOX	189.596	-0.340776	0.223571	-1.52424	0.127448	0.391189
CLDND1	436.32	-0.338795	0.33145	-1.02216	0.306706	0.598585
MOK	106.015	0.399624	0.4179	0.956268	0.338937	0.628868
HSP90AA1	11868	-0.290737	0.291948	-0.995852	0.319322	0.609826
RBL1	72.8689	0.740739	0.385164	1.92318	0.0544579	0.255017
DLGAP4	955.492	-0.187923	0.237493	-0.791276	0.428783	0.702835
IGSF9B	28.0912	-0.481341	0.745834	-0.645373	0.518686	0.762969
CFHR2	0
CROCCP3	7.18746	-1.6262	1.00958	-1.61076	0.107231	0.358046
NDC80	81.706	1.44482	0.606968	2.38039	0.0172941	0.146737
AP4E1	84.6381	0.0850331	0.209155	0.406555	0.684335	0.858821
RSBN1	217.583	-0.0529716	0.248583	-0.213094	0.831253	0.930036
MAGI3	87.7304	0.314905	0.309217	1.01839	0.30849	0.600043
CXCL2	13.1931	-0.822662	1.0487	-0.784457	0.432772	0.705468
AFP	0.110425	0.846197	4.77172	0.177336	0.859244
COL4A4	22.2304	-0.171068	0.763626	-0.22402	0.822742	0.92609
TCF7	100.186	-0.217036	0.455099	-0.476899	0.633434	0.829348
OSTM1	189.657	-0.211721	0.269622	-0.785249	0.432308	0.705233
CDH7	1.8505	3.77759	1.43309	2.63597	0.00838965
IMPG2	3.69201	-0.0550502	0.625926	-0.08795	0.929916	0.973034
PCNP	960.2	-0.143831	0.202762	-0.709361	0.478101	0.737725
EXD2	219.383	-0.206498	0.190801	-1.08227	0.279133	0.572375
ARG2	160.599	-0.0913157	0.416162	-0.219423	0.82632	0.927761
MEF2C	93.4513	0.598573	0.435384	1.37482	0.169188	0.450776
PTPRC	58.4448	0.586057	0.482941	1.21352	0.224932	0.515645
CACNA1S	0.291896	1.55381	3.12922	0.496548	0.619508
PKP1	379.638	0.136334	0.672454	0.202742	0.839337	0.934448
UBA5	347.178	-0.477677	0.214856	-2.22325	0.0261993	0.178715
STK17B	293.432	0.541841	0.350243	1.54704	0.121853	0.382455
CDC14B	314.873	-0.676721	0.301201	-2.24674	0.0246566	0.173142
ZNF510	114.275	-0.582944	0.249892	-2.33278	0.0196595	0.155246
LRP2	1.91977	1.90245	1.05123	1.80974	0.0703361
ZNF506	358.913	-0.421149	0.223294	-1.88608	0.0592845	0.266
JMJD4	258.805	0.276041	0.212618	1.2983	0.194185	0.479639
DUSP12	99.6036	0.637498	0.276398	2.30645	0.0210853	0.160844
AACS	209.737	0.368457	0.225142	1.63655	0.101724	0.348025
DELE1	468.72	-0.298928	0.213767	-1.39838	0.161999	0.441099
SLC13A1	0.00731906	-0.80011	4.7891	-0.167069	0.867316
CADPS2	117.448	-0.596564	0.393101	-1.51759	0.129119	0.393941
PCDHB4	10.8357	-0.187307	0.752995	-0.248749	0.803555	0.916579
PCDHA6	3.52495	2.85443	1.58505	1.80085	0.0717261	0.292047
PCDHGA2	3.4033	0.145124	0.679156	0.213683	0.830795	0.929834
HSPB11	139.752	0.272093	0.207934	1.30855	0.190686	0.475446
PHLPP1	379.987	-0.0290196	0.257574	-0.112665	0.910296	0.964781
ATP8B1	2205.13	-0.543919	0.314198	-1.73113	0.0834278	0.316225
IL12RB2	5.01536	2.1989	0.724383	3.03556	0.00240093	0.0554734
SMARCD3	215.799	-0.904293	0.420109	-2.15252	0.0313565	0.19398
WDR70	198.279	-0.233724	0.24061	-0.971384	0.331357	0.621418
FYB1	83.3655	-0.823228	0.573307	-1.43593	0.151023	0.426165
MPP4	0.293011	-0.340743	1.7515	-0.194543	0.845751
STRADB	81.8922	0.128749	0.301603	0.42688	0.669466	0.850283
BZW1	1798.05	0.595803	0.326677	1.82383	0.0681774	0.285979
PGR	11.3285	1.63508	0.785652	2.08118	0.0374178	0.213611
C1QTNF3	63.2475	-1.53736	0.449494	-3.4202	0.00062574	0.0274794
ME2	288.137	0.0390443	0.184361	0.211782	0.832277	0.930356
C5orf22	191.313	-0.0667001	0.293734	-0.227076	0.820364	0.925242
CCNT2	796.096	-0.982925	0.320919	-3.06285	0.00219242	0.0524822
FAM135A	155.761	-0.708625	0.350825	-2.01988	0.0433959	0.230393
COL19A1	2.87292	-0.898485	1.32254	-0.679363	0.496908	0.749076
EPB41L3	76.1689	-0.242042	0.588401	-0.411356	0.680811	0.857394
COBLL1	601.992	-0.447898	0.285479	-1.56894	0.116663	0.374948
DLG3	440.746	-0.135348	0.212766	-0.636134	0.524689	0.766577
KCNK2	3.33355	1.91946	1.42122	1.35057	0.176832	0.459324
SERTAD4	57.5571	0.348968	0.568882	0.613429	0.539593	0.776721
TRAF5	290.371	-1.20683	0.469118	-2.57255	0.0100953	0.113716
MRPL22	237.083	-0.0685437	0.261813	-0.261804	0.793472	0.912467
GEMIN5	140.974	0.172384	0.20863	0.826267	0.408652	0.68663
OPRK1	0.606135	-0.361467	1.87405	-0.19288	0.847053
NFE2L1	1257.7	0.427311	0.211448	2.02088	0.0432922	0.230064
SEMA5B	13.6082	0.649269	0.637969	1.01771	0.308815	0.600175
GSK3B	696.538	0.223282	0.310274	0.71963	0.471753	0.733653
ITGB5	544.779	0.140834	0.445654	0.316017	0.75199	0.892874
ERC1	206.583	-0.147286	0.322803	-0.456271	0.648195	0.837841
XPO1	1642.29	-0.272225	0.231111	-1.1779	0.238837	0.531199
LINC01587	0.730743	1.33196	0.887013	1.50162	0.133195
RNF13	442.468	-0.18547	0.256929	-0.721875	0.470371	0.732669
TRPM3	0.302153	-1.79098	2.88267	-0.621292	0.534407
PALB2	145.865	-0.185857	0.272741	-0.681442	0.495592	0.748447
DOP1A	241.759	-0.968634	0.327785	-2.95509	0.00312578	0.0633948
LYRM2	339.658	0.396465	0.307189	1.29062	0.196835	0.482738
BCKDHB	276.222	0.0423121	0.35367	0.119637	0.90477	0.962443
KAT6A	390.848	-0.0825844	0.230811	-0.3578	0.720493	0.87749
TUT7	305.646	-0.927434	0.266028	-3.48622	0.00048989	0.0244979
ULK2	168.683	-0.411784	0.287553	-1.43203	0.152136	0.427535
GRHL2	920.215	-0.55875	0.256802	-2.1758	0.0295699	0.188353
TNPO1	623.77	0.346322	0.317058	1.0923	0.274702	0.568134
PLOD1	676.966	0.425846	0.245082	1.73757	0.0822874	0.314809
P2RX5	5.85275	-0.369653	0.908109	-0.407057	0.683966	0.858571
ITGAE	117.963	0.253701	0.222032	1.14263	0.253191	0.546218
DIS3	501.876	-0.133745	0.24412	-0.547864	0.583785	0.804978
PIBF1	183.039	-0.370682	0.336468	-1.10169	0.270598	0.564474
TDRD3	172.689	-0.607056	0.25668	-2.36503	0.0180285	0.149526
NUFIP1	81.3406	0.233426	0.226422	1.03094	0.302571	0.594441
PDS5B	196.505	0.170518	0.275508	0.618921	0.535968	0.773844
OXCT1	51.5396	0.856644	0.579567	1.47808	0.139387	0.408396
RRAGB	147.715	-1.12042	0.319897	-3.50245	0.000461002	0.024013
EPYC	0.281885	-0.580415	3.74858	-0.154836	0.876951
CYLD	274.557	0.281817	0.262994	1.07157	0.283913	0.577402
SLC27A5	67.7465	0.550317	0.370927	1.48363	0.137908	0.405953
ZNF324	106.836	-0.0820968	0.200029	-0.410424	0.681495	0.857496
ZNF671	55.4744	-1.08826	0.58878	-1.84832	0.0645558	0.278571
ZNF416	40.5573	0.189581	0.22571	0.839931	0.400947	0.681443
ZNF586	124.962	-0.27041	0.213586	-1.26605	0.205495	0.493649
ZNF446	213.659	-0.543307	0.246501	-2.20408	0.0275191	0.182968
ZNF264	279.043	0.320493	0.307036	1.04383	0.296565	0.589462
RPS5	5517.5	0.174857	0.227128	0.769861	0.441382	0.710781
FAT1	1735	-0.381901	0.337681	-1.13095	0.258075	0.550949
YTHDC1	870.31	-0.428349	0.159992	-2.67731	0.0074216	0.0977457
CHMP2B	600.241	-0.205148	0.323685	-0.63379	0.526218	0.767402
SMAP2	286.417	0.459689	0.17482	2.62949	0.00855118	0.104623
PPIE	419.078	0.150032	0.130985	1.14541	0.252038	0.544789
ZMPSTE24	469.517	0.129456	0.292169	0.443085	0.657704	0.843535
STARD7	926.113	0.374406	0.208056	1.79954	0.0719326	0.292485
NOA1	313.606	0.314427	0.237025	1.32656	0.184655	0.469598
REST	345.556	0.0353476	0.218137	0.162043	0.871272	0.948588
HAL	3.50804	0.243619	0.661892	0.368065	0.712825	0.873664
SSH1	441.069	-0.017072	0.270549	-0.0631013	0.949686	0.981057
GSTP1	6747.32	0.0868653	0.265889	0.326698	0.743896	0.888899
APLP2	4496.82	0.369366	0.263468	1.40194	0.160934	0.439472
FAM234B	143.263	0.459393	0.489873	0.93778	0.348358	0.637527
SLCO1A2	8.48018	-1.16361	1.62426	-0.716393	0.473749	0.734757
WBP11	595.024	0.285408	0.162797	1.75315	0.0795754	0.308688
EIF3I	2340.5	0.0252912	0.213246	0.118601	0.905591	0.962771
NKAIN1	2.28314	0.885331	0.919509	0.96283	0.335633
COL16A1	179.196	0.753931	0.650987	1.15814	0.246809	0.539445
TXLNA	614.075	0.156529	0.225643	0.693703	0.487869	0.744769
APOB	0.1151	-0.613771	2.33136	-0.263268	0.792344
NCOA1	369.408	-0.0933381	0.189044	-0.493738	0.621491	0.823981
AGBL5	265.323	-0.277877	0.187395	-1.48284	0.138116	0.406294
EFR3B	9.95991	0.760062	0.53358	1.42446	0.154315	0.430496
KIF3C	151.568	0.118311	0.391502	0.302199	0.7625	0.897905
RAB10	1716.39	-0.0324751	0.22406	-0.14494	0.884759	0.954535
GCKR	2.06095	-2.24895	1.16388	-1.93228	0.0533248
HADHA	1430.64	0.352202	0.181524	1.94025	0.0523493	0.25052
MAPRE3	191.714	-1.09186	0.289459	-3.77208	0.000161894	0.0141104
CAD	431.433	0.220923	0.304827	0.724749	0.468606	0.731408
CD59	2441.91	0.264732	0.365993	0.723325	0.46948	0.732188
CD82	328.102	0.357079	0.517501	0.690007	0.49019	0.745328
BCORL1	122.219	-0.552022	0.321805	-1.71539	0.0862737	0.320542
ATRX	749.632	-0.455428	0.284435	-1.60117	0.10934	0.362327
AK6	152.098	0.113575	0.261781	0.433856	0.664393	0.847692
FCN1	7.49775	1.0761	0.826728	1.30163	0.193042	0.478216
MYNN	241.955	-0.346267	0.255544	-1.35502	0.175412	0.457595
MECOM	1786.34	-0.627872	0.317789	-1.97575	0.0481827	0.241422
SCAMP1	501.7	-0.110747	0.358421	-0.308984	0.757334	0.895294
PREP	534.174	0.18764	0.233254	0.804444	0.421141	0.696011
HACE1	123.252	-0.7762	0.331106	-2.34426	0.0190647	0.151948
SEH1L	307.616	0.0731294	0.227303	0.321726	0.74766	0.890975
WDR47	93.2106	0.0569065	0.246868	0.230514	0.817692	0.924083
WDFY1	415.153	0.123198	0.24416	0.504578	0.613855	0.820205
OVGP1	134.674	0.596851	0.482636	1.23665	0.216218	0.505193
SLC25A24	401.247	0.196068	0.323178	0.606687	0.544059	0.779373
MAP3K4	252.187	-0.659103	0.296312	-2.22436	0.0261242	0.178342
PILRA	12.0284	0.240665	0.53113	0.453118	0.650464	0.839471
IGSF9	407.892	-0.378495	0.496326	-0.762593	0.445706	0.713502
ABCB1	40.6247	1.22674	0.519168	2.3629	0.0181323	0.149526
ZNF213	284.861	-0.378876	0.259094	-1.46231	0.143656	0.415714
AKR1B1	655.925	-0.359936	0.467011	-0.770723	0.440871	0.710543
CPNE3	978.512	-0.100487	0.294977	-0.340661	0.733359	0.883558
RRN3	515.297	-0.243678	0.149323	-1.63189	0.102702	0.350191
CTTN	3560.68	-0.805173	0.287623	-2.79941	0.00511963	0.0805654
WNT11	10.5962	1.72171	0.953818	1.80507	0.0710636	0.290626
MTIF2	326.574	-0.0696745	0.191749	-0.363363	0.716334	0.874765
DDHD2	263.809	-0.432291	0.367216	-1.17721	0.239111	0.531491
TTC39A	186.666	-0.0211915	0.335477	-0.0631682	0.949633	0.981057
EPS15	508.613	-0.201267	0.21237	-0.947715	0.343274	0.632318
ORC1	21.7005	1.47237	0.507001	2.90407	0.00368344	0.0683291
MGST2	905.794	-0.165646	0.254052	-0.652016	0.514391	0.759889
CHERP	690.045	0.0185311	0.133874	0.138422	0.889907	0.956631
ATG16L1	199.077	-0.147763	0.168443	-0.877229	0.380362	0.664549
USP40	836.669	-1.387	0.348561	-3.97921	6.91432e-05	0.0102392
POMGNT1	782.895	-0.403278	0.269385	-1.49703	0.134386	0.400676
RAD54L	36.7547	0.882254	0.507274	1.73921	0.0819985	0.314182
MAST2	506.295	-0.892763	0.439663	-2.03056	0.0422996	0.227467
DNAJA1	1296.35	0.162499	0.300206	0.541291	0.588307	0.806766
B4GALT1	1137.84	0.631283	0.335739	1.88028	0.0600702	0.268085
CHMP5	542.84	0.273186	0.205992	1.3262	0.184775	0.469768
NFX1	375.042	-0.226289	0.210008	-1.07753	0.281245	0.574451
AQP6	0.261818	1.36924	1.72813	0.792323	0.428172
DIMT1	228.065	-0.0518805	0.212316	-0.244355	0.806956	0.918138
IPO11	108.827	0.0673949	0.266809	0.252596	0.80058	0.915736
FOLH1	21.0528	1.06009	0.491036	2.15889	0.0308588	0.19221
EIF2AK1	1285.77	-0.18994	0.222044	-0.855415	0.392321	0.674862
NME8	1.64656	-1.52977	1.32937	-1.15075	0.249835
EPDR1	39.7622	-0.45175	0.570486	-0.791868	0.428438	0.702727
SNX10	72.3083	0.422278	0.525867	0.803014	0.421967	0.696918
SEPHS1	475.223	0.36692	0.209989	1.74733	0.0805801	0.311117
MRPL28	478.776	0.232886	0.22704	1.02575	0.305012	0.59687
HBQ1	0.840435	1.06033	2.08559	0.508408	0.611168
ITPKC	656.28	-0.0391909	0.279248	-0.140344	0.888388	0.956166
CEACAM6	169.727	-0.0069375	1.36968	-0.00506504	0.995959	0.998481
FAT2	436.789	-1.46133	0.62889	-2.32367	0.020143	0.156297
RBM22	413.494	-0.111893	0.185264	-0.603966	0.545866	0.780593
TMED2	1705.92	0.593196	0.364678	1.62663	0.103816	0.352446
ERO1B	128.551	-0.445855	0.298342	-1.49444	0.13506	0.401725
ZFAND6	505.586	0.130522	0.229379	0.569023	0.56934	0.796172
HSD17B2	1364.13	-0.486501	0.431382	-1.12777	0.259416	0.552486
TXLNG	188.597	-0.0867853	0.219725	-0.394973	0.692863	0.863247
PPEF1	1.82462	-1.29392	1.02073	-1.26764	0.204927
LAT2	26.7469	-0.496906	0.392779	-1.2651	0.205834	0.493856
HUWE1	1279.76	0.173955	0.164959	1.05453	0.291638	0.585005
ZW10	91.4701	0.430763	0.210436	2.047	0.040658	0.222407
ALG9	212.248	-0.5148	0.346774	-1.48454	0.137666	0.405647
MYBPC2	0.355133	-0.106129	1.35743	-0.0781839	0.937682
NOX4	11.7426	-0.138172	0.669539	-0.206369	0.836503	0.932473
ACOX3	281.218	-0.653214	0.338881	-1.92756	0.0539097	0.253643
MTMR2	277.701	0.164342	0.252785	0.650125	0.515611	0.760631
PPP1R15A	1773.19	-0.445595	0.425824	-1.04643	0.295362	0.588519
HSD17B14	210.624	0.240907	0.503569	0.478399	0.632366	0.828258
TRIP6	933.179	-0.0195144	0.207401	-0.0940902	0.925038	0.970976
ACHE	47.2384	-0.393123	0.677233	-0.580485	0.561588	0.791238
FTL	11453.5	0.158798	0.232424	0.683227	0.494464	0.747705
SRRT	1652.6	-0.816862	0.310213	-2.63323	0.00845773	0.104045
BAX	532.049	0.31736	0.287824	1.10262	0.270193	0.564236
NLK	234.339	-0.254812	0.240268	-1.06053	0.288902	0.58248
PIGS	297.439	0.421455	0.319627	1.31858	0.187308	0.472321
ADAMTS2	40.3249	0.252715	0.588487	0.429431	0.667609	0.849395
TMPRSS11E	36.1488	-1.01876	0.907074	-1.12312	0.261385	0.554527
ATXN7L3	928.383	-0.295179	0.204942	-1.44031	0.149781	0.424208
PGS1	296.699	-0.192623	0.209141	-0.921022	0.357039	0.645375
PSMC5	1418.54	0.0177178	0.180135	0.0983582	0.921648	0.969821
UIMC1	167.728	-0.770036	0.27726	-2.77731	0.00548115	0.0839594
CETP	6.97082	2.63596	0.648374	4.06549	4.79321e-05	0.00920683
MMP2	1254.94	0.610342	0.485593	1.2569	0.208789	0.497086
MT3	0.819823	-0.46708	1.9428	-0.240416	0.810008
LPCAT2	283.274	-1.00206	0.370434	-2.70509	0.00682867	0.0937134
GNAO1	17.2931	0.0438418	0.840835	0.0521408	0.958416	0.985164
OGFOD1	317.61	-0.0479939	0.276746	-0.173422	0.86232	0.945316
SH3BP2	1007.8	-0.437864	0.35356	-1.23844	0.215552	0.504367
NOP14	541.028	-0.0856197	0.263207	-0.325295	0.744958	0.889805
ADD1	2145.38	-0.687324	0.299592	-2.2942	0.0217791	0.163029
L2HGDH	86.1114	0.398144	0.307227	1.29593	0.195	0.480627
TXNDC16	55.8311	0.39602	0.547949	0.72273	0.469846	0.732243
RTRAF	930.611	-0.177314	0.249261	-0.711357	0.476863	0.737038
NID2	27.2613	0.430788	0.662008	0.650729	0.515221	0.760447
GMCL1	281.453	-0.171333	0.252376	-0.67888	0.497214	0.749129
SF3B2	1412.78	0.186303	0.133913	1.39122	0.164158	0.444559
KLHL42	239.396	-0.212605	0.255772	-0.831229	0.405844	0.684809
GNAS	16294.3	-0.377563	0.27585	-1.36873	0.171085	0.452611
DNM1L	827.123	-0.512939	0.263126	-1.9494	0.0512472	0.248009
PTHLH	7.73916	0.976412	0.747753	1.30579	0.191623	0.476249
PHACTR3	18.1545	-1.57792	0.72491	-2.17672	0.0295016	0.187986
ERGIC2	466.425	0.183355	0.375959	0.4877	0.625762	0.824703
TFAP2C	147.713	-0.213818	0.309496	-0.690856	0.489656	0.745328
AURKA	98.3328	1.1999	0.476248	2.51949	0.0117523	0.121935
CASS4	4.11306	0.843964	0.562809	1.49956	0.133729	0.400007
PIR	355.786	0.603929	0.472674	1.27768	0.201361	0.489324
AAMDC	97.1255	0.169949	0.336125	0.505613	0.613129	0.82005
RFX2	153.413	-0.639246	0.407315	-1.56941	0.116552	0.374948
METTL2A	196.924	0.609663	0.291295	2.09294	0.0363544	0.21001
SULT2B1	24.3662	-0.856714	0.876661	-0.977246	0.328447	0.618859
ALG6	147.728	-0.354949	0.254434	-1.39505	0.163	0.442524
CNOT3	702.994	-0.104304	0.250091	-0.417063	0.676632	0.854883
GP6	3.57178	-0.504151	0.792959	-0.635784	0.524917	0.766577
PTPN4	150.416	-0.191643	0.316956	-0.604637	0.54542	0.780324
DDX18	561.325	-0.0124788	0.202966	-0.0614824	0.950975	0.981468
KHSRP	2416.72	0.283108	0.185881	1.52306	0.127744	0.391754
GNA11	819.639	-0.569966	0.242109	-2.35417	0.018564	0.150181
ASAP3	210.192	-0.391146	0.424111	-0.922274	0.356386	0.64495
EDEM2	258.489	0.263243	0.152815	1.72263	0.0849559	0.318842
DNMT3B	94.1039	-0.260606	0.417658	-0.623971	0.532647	0.771934
REM1	10.7363	1.22932	0.699337	1.75784	0.0787745	0.306933
TPX2	264.264	1.40909	0.716024	1.96793	0.049076	0.243458
FER1L4	6177.83	-1.75332	0.534995	-3.27726	0.00104821	0.035781
PDRG1	187.705	0.443014	0.267872	1.65383	0.0981621	0.342205
EPB41L1	1229.19	-0.0465064	0.298464	-0.155819	0.876176	0.950635
SLC15A1	134.153	-1.96179	0.506566	-3.87272	0.000107627	0.0117248
DOCK9	364.61	-0.00458753	0.278135	-0.0164939	0.98684	0.994744
ANKRD10	939.381	-0.83797	0.359478	-2.33107	0.0197495	0.155404
TGDS	85.3239	-0.0354789	0.23091	-0.153648	0.877887	0.951119
DOCK3	36.2661	-0.0495295	0.794477	-0.0623423	0.95029	0.981176
C3orf18	33.9708	-0.438453	0.441666	-0.992726	0.320843	0.610942
COQ9	488.498	-0.487187	0.209235	-2.32842	0.01989	0.155483
TMEM40	433.37	-0.714203	0.478582	-1.49233	0.135612	0.402381
KIF9	45.6219	0.0318605	0.342024	0.0931527	0.925782	0.971296
ARHGAP28	37.8165	0.796093	0.660966	1.20444	0.22842	0.519645
CRLS1	486.808	-0.337517	0.232757	-1.45008	0.147036	0.420178
DEFB127	0
PPP1R13B	619.185	-0.946991	0.350256	-2.70371	0.00685699	0.0937834
ATRN	519.259	0.337577	0.264677	1.27543	0.202157	0.490178
SMOX	106.951	0.616314	0.368016	1.67469	0.0939941	0.334721
SIGLEC1	40.9443	-0.353793	0.622356	-0.568474	0.569713	0.796377
FKBP1A	2300.35	0.141046	0.204875	0.68845	0.491169	0.745632
NSFL1C	673.294	0.370115	0.234677	1.57712	0.114767	0.371501
SLC4A11	805.626	-1.75838	0.604089	-2.9108	0.003605	0.067358
DNAAF9	366.328	-1.08173	0.345924	-3.12708	0.00176552	0.0478948
ZNF343	100.929	-0.230491	0.238529	-0.9663	0.333894	0.623228
EBF4	467.041	-1.10976	0.550332	-2.01653	0.043745	0.231145
CPXM1	59.5335	1.65104	0.676516	2.44051	0.0146665	0.135604
MAVS	1352.06	-0.572459	0.345761	-1.65565	0.0977928	0.341611
LZTS3	273.76	0.201112	0.391021	0.514325	0.607025	0.816098
F11	0.152991	-0.357291	4.78893	-0.0746077	0.940527
XRN2	560.127	-0.0815894	0.254925	-0.320052	0.748929	0.891429
KIZ	204.282	-1.34079	0.369212	-3.63149	0.000281793	0.0187926
DYNLL1	1701.62	0.328097	0.239103	1.3722	0.170001	0.451485
TESC	1004.7	-0.369405	0.631359	-0.585095	0.558484	0.78926
SNX5	817.798	-0.206537	0.219132	-0.942521	0.345926	0.634811
RPL6	16192.1	-0.244528	0.322013	-0.759375	0.447628	0.715184
SIRPG	10.6111	2.12997	0.716326	2.97347	0.00294455	0.0613513
MAPKAPK5	360.872	0.0464197	0.368943	0.125818	0.899876	0.960485
P2RX7	9.89074	0.345405	0.676596	0.510504	0.609698	0.817544
ESF1	191.681	-0.243546	0.221778	-1.09815	0.272137	0.565472
RBBP9	195.497	0.051872	0.257789	0.201219	0.840527	0.935071
ANAPC5	1020.03	-0.530535	0.252207	-2.10357	0.0354159	0.207429
SLC23A2	1368.95	-0.954816	0.390539	-2.44487	0.0144905	0.134814
SLC8B1	504.887	-0.141408	0.281297	-0.502699	0.615176	0.820715
TMEM230	1242.86	-0.160527	0.190539	-0.842486	0.399516	0.680324
DZANK1	55.3109	-1.35427	0.368253	-3.67756	0.00023548	0.0174997
KDM2B	381.426	0.249502	0.284312	0.877564	0.380181	0.664363
CFAP61	0.475884	-0.324455	1.14499	-0.28337	0.776893
LHX5	11.0236	0.233721	0.811213	0.288113	0.77326	0.903266
TASP1	59.8676	0.0818624	0.25927	0.315742	0.752199	0.892941
OAS1	1149.84	-0.0975303	0.355049	-0.274695	0.78355	0.907937
GCN1	1389.91	0.0577229	0.317446	0.181835	0.855712	0.941604
RPLP0	21270.1	-0.0127354	0.241672	-0.0526969	0.957973	0.984881
PXN	1869.64	-0.459553	0.258167	-1.78006	0.0750658	0.29921
SIRT4	3.99409	0.174998	0.560128	0.312425	0.754717	0.893742
RPH3A	0.571903	-0.0221771	1.68321	-0.0131755	0.989488
KIF16B	302.469	-1.15844	0.405864	-2.85426	0.0043137	0.0742505
TRMT6	169.018	0.0566366	0.204616	0.276794	0.781938	0.907137
CHGB	2.75703	1.35794	1.19791	1.13359	0.256967	0.550005
PEBP1	4163.83	-0.0487185	0.253043	-0.192531	0.847326	0.937651
TBX5	6.39793	-0.0398095	0.988719	-0.0402637	0.967883	0.988142
BRAP	293.42	-0.166106	0.244978	-0.678046	0.497742	0.749252
ERP29	1034.45	0.467644	0.301712	1.54997	0.12115	0.381793
NOS1	1.23063	0.058882	2.22268	0.0264915	0.978865
FUS	1881.26	-0.134469	0.334154	-0.402416	0.687378	0.860229
IGBP1	764.572	0.0175931	0.220622	0.0797429	0.936442	0.975825
FXYD5	981.079	0.0369173	0.544765	0.0677673	0.945971	0.979174
ZNF302	316.469	-0.856709	0.374622	-2.28686	0.0222038	0.164529
GRAMD1A	799.121	-0.448354	0.343627	-1.30477	0.191971	0.476572
FXYD3	5144.18	0.0832552	0.290709	0.286387	0.774582	0.904171
HEPH	26.8969	1.34126	0.587452	2.28319	0.0224194	0.165391
CDIP1	284.216	-0.801882	0.50323	-1.59347	0.111055	0.365609
CMTM1	6.1096	-0.402999	0.629651	-0.640035	0.52215	0.764488
KCNH4	41.5808	-0.253103	0.586829	-0.431306	0.666246	0.84858
GANAB	1853.46	0.458843	0.203629	2.25333	0.0242382	0.171755
GMIP	403.48	0.175406	0.235646	0.744361	0.456658	0.721152
RBM41	263.688	-0.684309	0.287719	-2.37839	0.0173884	0.14695
BIRC5	183.211	1.45619	0.667623	2.18115	0.0291721	0.187174
LAG3	28.9575	0.967099	0.66577	1.4526	0.146334	0.419447
MLF2	1466.74	0.0708524	0.175593	0.403503	0.686578	0.860042
OTUB2	34.1935	0.09255	0.310708	0.297868	0.765804	0.90011
DDX24	672.017	0.149927	0.215278	0.696432	0.486158	0.743124
ZBTB25	134.257	0.178206	0.307172	0.580152	0.561812	0.79139
NECAP1	214.739	-0.194384	0.182116	-1.06736	0.285808	0.579241
ARHGAP4	466.007	0.91239	0.662405	1.37739	0.168392	0.449471
ANKRD24	83.5349	-1.96315	0.63358	-3.0985	0.00194501	0.0498456
DHX32	316.829	-0.376486	0.188138	-2.00112	0.0453797	0.235367
RCOR1	301.021	0.133819	0.227631	0.587879	0.556613	0.788204
GPATCH2L	215.93	0.194874	0.313913	0.620789	0.534738	0.773021
LTBP4	1626.04	0.11447	0.533092	0.214729	0.829979	0.929437
BLVRB	333.403	0.804139	0.259635	3.09718	0.00195368	0.0499224
SLC9A1	1251.08	-0.168487	0.282168	-0.597118	0.550429	0.783605
SPTLC1	533.662	0.176383	0.275271	0.640762	0.521677	0.764241
PAPOLA	1616.52	-0.28604	0.239075	-1.19644	0.231524	0.522993
CCNK	581.758	0.182804	0.180664	1.01184	0.311612	0.603065
PCBP4	642.613	-1.16125	0.394273	-2.9453	0.00322639	0.0644896
RGS1	107.799	0.442612	0.573507	0.771764	0.440254	0.710182
YPEL3	1561.08	-0.294093	0.324924	-0.905113	0.365405	0.652565
MRPS33	288.69	0.234629	0.267193	0.878126	0.379875	0.664357
NDUFB2	570.213	0.330728	0.266625	1.24042	0.214818	0.503839
NUDC	857.59	0.378333	0.200804	1.88409	0.0595527	0.266586
MAEA	879.685	-0.0732822	0.164556	-0.445334	0.656079	0.843194
ICAM1	123.153	0.985549	0.504105	1.95505	0.0505776	0.246543
STRN4	1113.93	-0.167667	0.231947	-0.722868	0.469761	0.732243
IRAK3	64.4434	-0.770947	0.48845	-1.57835	0.114484	0.370858
LYZ	311.192	2.91793	0.669718	4.35696	1.31884e-05	0.00499955
SI	0.133138	-1.50379	4.78873	-0.314028	0.7535
MUL1	226.705	0.603831	0.266222	2.26815	0.0233202	0.168073
TFAP4	190.94	0.0713111	0.269045	0.265052	0.790969	0.911434
PDCD7	265.67	0.174591	0.216762	0.805452	0.420559	0.695589
SPG21	836.991	-0.0998351	0.170239	-0.586442	0.557579	0.788746
FETUB	0.00603144	-0.804296	4.78909	-0.167943	0.866628
DNAJB11	500.467	0.201039	0.21456	0.936982	0.348768	0.637832
P3H2	132.682	-0.638688	0.531382	-1.20194	0.229388	0.520832
THPO	0.322053	0.162187	1.45278	0.111639	0.91111
CHRD	32.8132	0.285013	0.650589	0.438084	0.661325	0.845649
FLT3LG	84.4164	0.224478	0.397844	0.564236	0.572593	0.798501
RAB11FIP3	503.718	-0.651169	0.309941	-2.10095	0.0356457	0.208028
GNPTG	846.267	-0.661123	0.230536	-2.86777	0.00413376	0.0727063
ZNF268	238.102	0.0143	0.303649	0.0470938	0.962438	0.986189
GOLGA3	833.001	-0.247274	0.186496	-1.32589	0.184876	0.469889
PABPC4	3352.12	-1.17506	0.321339	-3.65674	0.000255441	0.0179175
CD209	11.1514	1.04163	0.766175	1.35952	0.173982	0.456066
CERS4	140.307	1.41796	0.734237	1.93121	0.0534576	0.25314
MCOLN1	327.824	0.0443066	0.364356	0.121602	0.903214	0.961865
USP48	524.482	-0.278821	0.187882	-1.48403	0.137802	0.405845
EFNB1	1601.71	0.0761845	0.362932	0.209914	0.833735	0.931042
PDPR	342.022	-0.491409	0.319062	-1.54017	0.123519	0.385036
AARS1	634.268	0.493945	0.201177	2.45528	0.0140774	0.132823
GLG1	948.195	0.384971	0.243542	1.58072	0.113943	0.370374
KIF4A	77.7223	1.2936	0.731112	1.76936	0.0768338	0.303032
TNRC6A	952.894	-1.45491	0.418998	-3.47236	0.000515895	0.0252634
PLEKHG2	250.899	-0.464256	0.414423	-1.12025	0.262609	0.55608
DLL3	2.81772	1.63087	0.815615	1.99956	0.0455474	0.235367
NAT14	153.907	-0.0100829	0.409384	-0.0246293	0.980351	0.99247
PITPNM2	109.667	-0.0968106	0.396368	-0.244244	0.807042	0.918176
EXOC1	521.189	-0.886106	0.269676	-3.28582	0.00101687	0.0353308
RBM27	290.884	0.0107645	0.23636	0.0455427	0.963675	0.986666
POU4F3	1.32705	-0.505659	0.895299	-0.564794	0.572214
OSBPL8	366.435	-0.18685	0.327242	-0.570983	0.568011	0.795008
DTX2	587.509	-0.376946	0.328233	-1.14841	0.2508	0.543408
NLRC4	2.74447	0.945218	0.670067	1.41063	0.158353	0.435885
PUS7	132.436	0.0318517	0.312277	0.101998	0.918758	0.968507
LAMB4	4.12377	-0.558213	1.02417	-0.545038	0.585728	0.805799
NRCAM	13.6095	2.0072	0.75108	2.67242	0.00753074	0.0985039
LAMB1	1931.76	-1.13791	0.36585	-3.11033	0.00186876	0.0488151
SLC26A4	1.63735	0.677351	0.758494	0.893022	0.371846
SLC26A3	0.125948	0.497	4.77833	0.104011	0.91716
DLD	551.157	0.669769	0.277248	2.41578	0.0157015	0.139195
WDR7	100.86	0.196843	0.273435	0.719888	0.471594	0.733568
TXNL1	588.152	0.0134858	0.227661	0.0592362	0.952764	0.982295
IL5RA	0.607335	0.621915	1.53158	0.406062	0.684697
ABCC6	4.88031	1.17547	0.920193	1.27742	0.201456	0.489446
CMTM6	1385.94	-0.0742938	0.264813	-0.280552	0.779054	0.905886
ITGA6	1444.12	-0.124738	0.375923	-0.331817	0.740028	0.88679
RAPGEF4	74.063	-0.45895	0.403058	-1.13867	0.254841	0.54776
MAP3K20	159.255	0.276382	0.310801	0.889259	0.373864	0.660079
SMPX	0.0986783	1.4741	3.92615	0.375457	0.707321
FH	391.865	0.521829	0.169266	3.08289	0.00205003	0.0506893
SEL1L3	571.711	0.69446	0.362361	1.91649	0.0553032	0.257584
TF	37.5389	-0.619462	0.845248	-0.732876	0.463634	0.727065
CDV3	713.9	0.561603	0.230481	2.43665	0.0148239	0.13619
MYO15A	20.4684	-0.653199	0.648005	-1.00801	0.313447	0.60431
ALKBH5	530.234	0.130558	0.239579	0.54495	0.585788	0.805799
APOH	0.172392	-1.15872	4.31213	-0.268712	0.788151
NLRP1	860.849	-1.3301	0.582614	-2.28299	0.0224312	0.165391
PITPNM3	69.3066	-0.746928	0.626334	-1.19254	0.23305	0.524691
SPAG7	408.926	0.0676513	0.219932	0.307601	0.758386	0.895937
ORC6	119.937	0.0439345	0.415571	0.105721	0.915804	0.967225
ZFHX4	22.0962	-1.8995	0.916382	-2.07283	0.0381882	0.216326
SLC17A6	0.00532116	-0.389472	4.7891	-0.0813248	0.935184
CPA1	0.297959	-1.05147	1.90153	-0.552961	0.58029
ZC3HC1	110.641	0.0315719	0.178781	0.176596	0.859826	0.944148
ESR1	13.499	-0.249814	0.74665	-0.334579	0.737943	0.885632
RGS17	42.8954	-1.25744	0.612934	-2.0515	0.0402179	0.22162
ANGPT2	133.245	0.167918	0.402386	0.417306	0.676454	0.854842
TMEM101	241.628	0.369511	0.255869	1.44414	0.148698	0.423094
CD200	41.0768	0.580065	0.497286	1.16646	0.243428	0.536194
CCDC80	50.2424	1.93777	0.531306	3.64719	0.00026512	0.0181623
CMA1	0.729979	0.859002	2.09743	0.40955	0.682136
PSME1	1548.76	0.104708	0.234203	0.447083	0.654815	0.84233
PPP2R3C	117.135	0.253721	0.288461	0.87957	0.379092	0.663776
HAUS4	126.049	0.482273	0.29098	1.65741	0.0974361	0.341002
JPH4	32.5446	-0.802597	0.602226	-1.33272	0.182625	0.466592
MYH7	0.138373	-0.701821	2.79615	-0.250995	0.801818
CEBPE	0.248617	2.14644	2.39209	0.897306	0.369556
SLC7A8	593.545	-0.00336346	0.423528	-0.00794154	0.993664	0.997832
OSGEP	281.09	-0.35572	0.294851	-1.20644	0.227647	0.518749
SLC22A17	246.305	-0.210187	0.42426	-0.495421	0.620303	0.823609
RNF31	722.299	-0.884301	0.403553	-2.19129	0.0284311	0.185821
SCFD1	338.784	-0.31734	0.206307	-1.5382	0.124	0.385988
G2E3	145.783	0.0686615	0.286637	0.239542	0.810686	0.920033
HECTD1	907.376	-0.317796	0.210119	-1.51246	0.130417	0.395677
HNRNPC	4046.12	0.44562	0.17197	2.59126	0.00956253	0.110254
RPGRIP1	5.41938	-0.600312	0.693519	-0.865603	0.386708	0.669954
SUPT16H	775.931	0.241867	0.115174	2.10001	0.0357284	0.208028
TOX4	476.686	0.347185	0.188099	1.84576	0.0649275	0.279217
GEMIN2	41.0885	0.28511	0.240034	1.18779	0.234916	0.526804
TGM1	18.6666	-0.157013	0.579053	-0.271154	0.786272	0.909612
TINF2	245.037	0.284638	0.213866	1.33092	0.183216	0.467425
DAZL	0.0335855	-0.994814	4.78899	-0.207729	0.83544
TBL1Y	5.52982	-0.586051	1.21134	-0.483803	0.628525	0.826177
SEMA6A	706.036	-0.846678	0.397718	-2.12884	0.0332676	0.200242
TRPM7	379.664	-0.134971	0.201486	-0.669881	0.502934	0.752064
TYRO3	124.118	0.569912	0.302797	1.88216	0.0598142	0.267349
WDR76	40.6147	1.23033	0.528215	2.32922	0.0198474	0.155483
CAPN3	204.296	-2.38687	0.625739	-3.81448	0.00013647	0.0129177
SNAP23	676.178	-0.458634	0.180568	-2.53995	0.0110867	0.118684
TBX15	21.1296	-0.372837	0.833935	-0.447081	0.654816	0.84233
PHGDH	395.684	0.46781	0.533704	0.876535	0.380739	0.665073
COL9A3	71.7032	-0.298014	0.585443	-0.50904	0.610724	0.818533
EZR	4603.22	0.0469951	0.206428	0.227659	0.819911	0.925036
MYL6	3832.56	0.451763	0.236273	1.91204	0.0558708	0.259063
AGO1	295.397	0.176999	0.229372	0.771665	0.440313	0.710182
TEKT2	5.35303	-0.252515	0.917514	-0.275217	0.78315	0.907831
CLSPN	46.6214	0.939868	0.589185	1.5952	0.110668	0.365282
RFFL	283.261	0.58204	0.285047	2.04191	0.0411608	0.223873
UNC13D	883.924	-0.201655	0.577356	-0.349273	0.726884	0.88123
MFSD11	168.883	0.432091	0.263423	1.64029	0.100944	0.34677
DPYSL2	125.089	0.749725	0.450347	1.66477	0.0959583	0.338213
TGFB2	14.8639	0.51311	0.696994	0.736175	0.461624	0.725592
GPATCH2	171.952	-0.201171	0.239921	-0.838489	0.401756	0.681876
NUP50	721.732	-0.062909	0.197615	-0.318341	0.750226	0.891949
CDC45	48.0532	1.09333	0.634487	1.72317	0.0848578	0.318687
COMT	2644.15	0.113684	0.247097	0.460078	0.64546	0.837282
ADA2	387.832	-1.28353	0.66164	-1.93992	0.0523897	0.250577
VNN3P	1.41165	-0.0819961	1.62597	-0.050429	0.959781
ECHDC1	515.717	0.209713	0.241282	0.869162	0.384759	0.668632
LRRFIP2	248.744	-0.111668	0.202252	-0.552126	0.580862	0.803354
SEC22C	150.684	0.0705518	0.262742	0.268521	0.788298	0.910336
XYLB	41.7781	0.268437	0.38176	0.703158	0.481957	0.740625
[truncated: 37,953 more rows]

## Sheet: FGFR3 or HRAS
row	baseMean	log2FoldChange	lfcSE	stat	pvalue	padj
TSPAN6	1498.84	-0.705623	0.20688	-3.41078	0.000647776	0.00454389
TNMD	0.211172	0.302045	1.47715	0.204478	0.83798
DPM1	264.134	-0.713159	0.129614	-5.50219	3.75104e-08	1.78012e-06
SCYL3	226.622	0.298693	0.149396	1.99934	0.0455721	0.114962
C1orf112	68.9746	-1.21048	0.181378	-6.67378	2.49292e-11	2.93951e-09
FGR	119.533	0.310952	0.282832	1.09943	0.271582	0.42398
CFH	1009.05	0.762786	0.276663	2.75709	0.00583178	0.0247159
FUCA2	476.822	-0.416131	0.138759	-2.99894	0.00270923	0.0137718
GCLC	1305.29	-0.170498	0.212702	-0.801579	0.422796	0.576445
NFYA	415.753	-0.171374	0.123957	-1.38253	0.166808	0.299716
STPG1	158.382	-0.511079	0.206012	-2.48082	0.0131082	0.0452722
NIPAL3	349.556	0.00850378	0.122769	0.0692667	0.944777	0.969016
LAS1L	342.494	-0.117821	0.0991966	-1.18776	0.234929	0.382332
ENPP4	136.652	-0.48562	0.255915	-1.89758	0.0577514	0.137715
SEMA3F	3072.98	0.209866	0.178434	1.17616	0.239532	0.387657
CFTR	2.56965	0.151885	0.899687	0.16882	0.865938	0.919499
ANKIB1	565.294	-0.00508519	0.121693	-0.0417869	0.966669	0.981934
CYP51A1	448.838	-1.19061	0.223304	-5.33179	9.72491e-08	3.99386e-06
KRIT1	372.051	0.183877	0.150812	1.21925	0.22275	0.367238
RAD52	165.076	1.05934	0.265638	3.98792	6.66546e-05	0.000756259
MYH16	0.693695	-0.610462	0.833965	-0.731999	0.464169
BAD	377.991	-0.0526985	0.159864	-0.329645	0.741668	0.835078
LAP3	348.471	-0.470092	0.178076	-2.63983	0.00829467	0.0323488
CD99	845.113	-0.992587	0.233293	-4.25468	2.09352e-05	0.000307861
HS3ST1	618.599	0.127283	0.273236	0.465836	0.641333	0.761736
AOC1	54.1336	1.50773	0.539048	2.79703	0.00515752	0.0225237
WNT16	3.50136	-2.88062	0.803693	-3.58423	0.000338068	0.00274279
HECW1	6.72756	0.712278	0.697686	1.02091	0.307295	0.462643
MAD1L1	342.338	0.654137	0.222094	2.94532	0.00322621	0.0156942
LASP1	1933.53	-0.550007	0.153603	-3.58072	0.000342655	0.00277181
SNX11	172.636	-0.276315	0.119481	-2.31263	0.0207428	0.0635847
TMEM176A	125.434	0.118749	0.347895	0.341335	0.732852	0.828651
M6PR	742.964	-0.231459	0.126387	-1.83136	0.0670475	0.153521
KLHL13	33.1904	-0.442527	0.356437	-1.24153	0.214411	0.357289
CYP26B1	12.8526	-0.803535	0.440209	-1.82535	0.0679484	0.155029
ICA1	553.52	0.378191	0.138597	2.72871	0.00635822	0.0264341
DBNDD1	151.156	-0.310706	0.283223	-1.09704	0.272625	0.425175
ALS2	161.736	0.140724	0.141515	0.99441	0.320023	0.476354
CASP10	229.66	0.567453	0.201637	2.81423	0.00488939	0.0216381
CFLAR	862.274	0.00347433	0.151856	0.0228791	0.981747	0.990212
TFPI	230.78	0.0744682	0.279341	0.266585	0.789789	0.868108
NDUFAF7	144.69	0.480045	0.165722	2.89668	0.00377136	0.0176837
RBM5	1526.96	0.907322	0.247665	3.6635	0.00024879	0.00214044
MTMR7	18.2512	-0.128773	0.251156	-0.512722	0.608146	0.736891
SLC7A2	82.9715	-0.363297	0.365555	-0.993822	0.320309	0.476571
ARF5	1535.51	-0.0977872	0.122019	-0.801408	0.422896	0.576539
SARM1	172.785	-0.313154	0.242575	-1.29096	0.196717	0.33635
POLDIP2	852.242	-0.534136	0.104854	-5.09409	3.50418e-07	1.18158e-05
PLXND1	412.677	-0.362703	0.293421	-1.23612	0.216415	0.35988
AK2	930.97	-0.478523	0.14885	-3.2148	0.00130536	0.00784033
CD38	11.6235	-1.1226	0.535104	-2.09791	0.0359135	0.0960425
FKBP4	1316.5	-0.563207	0.124122	-4.53753	5.69164e-06	0.000112198
KDM1A	1018.96	-0.187625	0.10526	-1.78249	0.07467	0.165952
RBM6	1521.27	0.940525	0.282268	3.33203	0.000862143	0.00569038
CAMKK1	107.697	0.44831	0.25372	1.76695	0.077237	0.170286
RECQL	188.629	-0.524087	0.179009	-2.9277	0.00341475	0.0163588
VPS50	185.286	-0.21585	0.168313	-1.28243	0.199692	0.340135
HSPB6	41.7318	-1.8464	0.514849	-3.58629	0.000335416	0.00272587
ARHGAP33	85.4354	-0.441067	0.322253	-1.3687	0.171094	0.305503
NDUFAB1	355.871	-0.567345	0.152231	-3.72687	0.000193869	0.00176595
PDK4	89.8878	-1.17471	0.289747	-4.05427	5.02908e-05	0.000604496
SLC22A16	0.123899	0.0446484	1.5601	0.028619	0.977168
ZMYND10	9.12112	-0.982811	0.477162	-2.0597	0.0394272	0.102891
ABCB5	0.141192	-0.351686	2.08531	-0.168649	0.866072
ARX	0.851609	-1.15564	1.33	-0.868905	0.384899	0.540574
SLC25A13	205.184	-0.0882957	0.135665	-0.650836	0.515152	0.659554
ST7	147.593	-0.156076	0.12206	-1.27868	0.201009	0.341591
CDC27	377.852	-0.581997	0.123022	-4.73083	2.23608e-06	5.27978e-05
SLC4A1	0.299559	-0.381197	1.11517	-0.341827	0.732481
CALCR	0.768247	-0.494706	0.630048	-0.785188	0.432343
HCCS	163.986	-0.237927	0.16518	-1.44041	0.149753	0.276969
DVL2	268.534	-0.325209	0.134704	-2.41424	0.0157679	0.0519471
PRSS22	544.166	-0.339751	0.312391	-1.08758	0.27678	0.429979
UPF1	1323.15	0.0430983	0.127242	0.338711	0.734827	0.830104
SKAP2	404.145	0.38055	0.186318	2.04248	0.0411043	0.106124
SLC25A5	1573.01	-0.479407	0.174757	-2.74328	0.00608283	0.0255769
MCUB	67.298	-1.11332	0.274884	-4.05013	5.11888e-05	0.000611808
HOXA11	88.1159	-0.338608	0.401838	-0.842648	0.399425	0.554293
POLR2J	728.238	0.18293	0.198785	0.920238	0.357448	0.514734
DHX33	301.598	0.419796	0.177503	2.36501	0.0180294	0.057234
MEOX1	11.8583	-1.43067	0.506213	-2.82623	0.00470997	0.0209841
THSD7A	31.8337	-0.202693	0.406765	-0.498306	0.618268	0.745334
LIG3	317.51	-0.546567	0.157643	-3.46712	0.00052606	0.00386501
RPAP3	225.193	-0.454855	0.152843	-2.97596	0.0029207	0.0145592
ACSM3	112.77	-0.206406	0.33072	-0.624111	0.532554	0.674955
REXO5	35.9821	-0.483577	0.214058	-2.25909	0.0238776	0.0704634
CIAPIN1	314.216	-0.217347	0.112561	-1.93093	0.0534918	0.129649
SPPL2B	871.651	0.58907	0.219075	2.6889	0.00716881	0.0289707
ATOSB	197.576	0.579882	0.143138	4.05121	5.09531e-05	0.000610168
COPZ2	25.3034	-0.190699	0.331299	-0.575611	0.564878	0.701671
PRKAR2B	85.0477	-0.769408	0.356004	-2.16123	0.0306773	0.0853777
MSL3	332.065	0.152239	0.18017	0.844974	0.398126	0.553003
CREBBP	780.388	0.0739679	0.159056	0.465043	0.641901	0.762269
TSPOAP1	280.154	0.699128	0.367294	1.90346	0.0569809	0.1363
MPO	0.935724	-0.0076969	0.740948	-0.0103879	0.991712	0.995701
PON1	1.1224	0.600186	0.76284	0.786779	0.431411	0.584996
GCFC2	184.377	0.489774	0.20435	2.39675	0.0165414	0.0538128
WDR54	164.837	0.0111809	0.149117	0.0749807	0.94023	0.966067
CROT	1026.75	0.384631	0.156249	2.46165	0.0138301	0.0471469
ABCB4	13.042	0.312032	0.4955	0.629733	0.52887	0.671942
KMT2E	720.837	0.260198	0.108994	2.38727	0.016974	0.0548488
RHBDD2	771.856	0.270332	0.102792	2.62989	0.00854121	0.0330439
SOX8	8.92778	0.0331262	0.417558	0.0793331	0.936768	0.963951
IBTK	421.771	0.140445	0.164903	0.851684	0.39439	0.549208
ZNF195	469.213	1.00622	0.185007	5.43883	5.36321e-08	2.44848e-06
MYCBP2	354.48	0.253974	0.141528	1.79452	0.0727307	0.162715
FBXL3	372.866	-0.463874	0.189203	-2.45173	0.014217	0.0481414
ITGAL	58.429	0.631565	0.344802	1.83167	0.0670004	0.153472
PDK2	249.347	-0.299374	0.152018	-1.96933	0.0489147	0.120996
ITGA3	4772.08	0.5626	0.215922	2.60558	0.00917197	0.034839
ZFX	282.108	0.0899476	0.128289	0.701131	0.483221	0.630933
LAMP2	698.374	-0.648774	0.230578	-2.81369	0.00489766	0.0216597
ITGA2B	6.80302	0.361018	0.485404	0.743748	0.457029	0.607854
ASB4	0.603062	-1.53308	1.11303	-1.37739	0.168393
GDE1	1036.15	-0.443877	0.181941	-2.43967	0.0147005	0.0492494
REX1BD	533.132	0.08338	0.170095	0.490197	0.623994	0.749292
CRLF1	21.5801	-0.4515	0.297802	-1.51611	0.129492	0.249182
OSBPL7	264.109	0.683096	0.217863	3.13544	0.00171598	0.00966903
TMEM98	311.103	-0.552351	0.292463	-1.88861	0.0589435	0.139645
YBX2	8.4859	-1.93143	0.612887	-3.15136	0.00162513	0.0092823
KRT33A	4.36703	-3.37363	0.687984	-4.90365	9.40741e-07	2.5867e-05
MAP3K14	104.153	-0.305379	0.209339	-1.45878	0.144626	0.270028
ABCC8	2.13989	1.44902	0.688981	2.10314	0.0354535	0.0950782
CACNG3	0.0817508	0.810175	2.9285	0.276652	0.782047
TMEM132A	426.421	-0.954038	0.290086	-3.28881	0.00100612	0.00639894
AP2B1	1013.42	-0.291418	0.163203	-1.78562	0.0741612	0.165166
TAC1	6.28356	0.109865	0.887148	0.12384	0.901442	0.940734
ZNF263	260.199	-0.0178531	0.102372	-0.174395	0.861555	0.916394
CX3CL1	205.212	-1.1876	0.447762	-2.6523	0.00799446	0.0314864
SPATA20	1592.44	0.77914	0.192302	4.05164	5.086e-05	0.000609432
CACNA1G	5.896	1.22884	0.450743	2.72625	0.00640577	0.0265743
TNFRSF12A	334.175	-0.633962	0.283519	-2.23605	0.0253485	0.0737172
DLX6	31.5348	0.0531225	0.499758	0.106297	0.915347	0.949688
MAP3K9	121.718	-0.294166	0.176346	-1.66812	0.0952916	0.198688
RALA	346.474	-0.539529	0.146532	-3.68199	0.000231421	0.00202454
BAIAP2L1	904.905	0.520076	0.165924	3.13442	0.00172197	0.00969426
KDM7A	141.058	-0.413028	0.169141	-2.44192	0.0146093	0.0490636
ETV1	41.2278	-0.00650477	0.303277	-0.0214482	0.982888	0.990972
AGK	261.992	-0.113002	0.098841	-1.14327	0.252927	0.403134
ALDH3B1	238.891	0.674421	0.268654	2.51038	0.0120603	0.042592
TTC22	258.301	-0.194666	0.182688	-1.06556	0.286621	0.440568
PHTF2	228.21	-0.22238	0.174268	-1.27608	0.201927	0.342878
CCL26	0.320625	-0.720089	1.09546	-0.657341	0.510962
FARP2	448.739	0.650736	0.191069	3.40576	0.000659801	0.00461141
USH1C	4.00929	-2.30642	0.896135	-2.57374	0.0100605	0.0372136
GGCT	429.058	-0.589938	0.154246	-3.82466	0.000130951	0.00130408
DBF4	108.921	-0.512229	0.169342	-3.02481	0.00248788	0.0128991
TBXA2R	13.9231	-1.18578	0.388916	-3.04893	0.00229658	0.0121598
IFRD1	277.348	0.463501	0.177388	2.61292	0.00897728	0.0342871
LGALS14	0
COX10	156.429	0.0491977	0.138577	0.355022	0.722573	0.822059
GTF2IRD1	561.145	-0.00666194	0.200088	-0.033295	0.973439	0.986092
PAF1	459.118	-0.157037	0.135746	-1.15685	0.247335	0.39671
VPS41	472.323	-0.119605	0.165654	-0.722016	0.470285	0.619695
ARHGAP44	58.1653	0.0832477	0.270743	0.307479	0.758479	0.846362
ELAC2	686.862	0.235019	0.131451	1.78788	0.0737949	0.164451
SCIN	187.538	-1.25744	0.39206	-3.20727	0.00134002	0.00800599
ARSD	857.772	0.392556	0.163012	2.40814	0.0160341	0.0526345
PNPLA4	115.663	-0.202557	0.218662	-0.926347	0.354266	0.511423
MYH13	0.328362	0.818503	1.49125	0.548872	0.583094
ADIPOR2	348.769	-0.61907	0.131664	-4.70188	2.57776e-06	5.90518e-05
CDKL3	7.85589	0.359613	0.275035	1.30751	0.191038	0.329601
UPP2	0.356393	1.90143	1.30083	1.4617	0.143824
PRSS21	16.0718	-3.05681	0.980305	-3.11823	0.00181943	0.010139
MARK4	527.211	0.294275	0.141047	2.08636	0.0369463	0.0980542
PROM1	60.6933	-1.89722	0.588217	-3.22537	0.0012581	0.00764727
CCDC124	622.939	-0.0337398	0.19544	-0.172635	0.862938	0.917451
CEACAM21	2.90141	-0.836607	0.476291	-1.7565	0.0790024	0.17306
PAFAH1B1	708.032	-0.161367	0.112421	-1.43538	0.151178	0.278986
NOS2	9.13227	0.87397	0.593191	1.47334	0.14066	0.264349
DNAH9	3.55382	1.63134	0.645146	2.52865	0.0114504	0.040952
BLTP2	1178.13	-0.355723	0.192227	-1.85053	0.0642367	0.14882
SLC13A2	4.11656	-3.26857	0.965984	-3.38366	0.000715254	0.00491849
GAS7	48.5282	0.100103	0.386535	0.258976	0.795654	0.872111
TRAPPC6A	271.777	-0.224279	0.181108	-1.23837	0.215579	0.358895
MATK	21.9034	-0.749306	0.479797	-1.56172	0.118355	0.233048
CEACAM7	65.3417	-2.56317	0.898916	-2.85141	0.00435264	0.0197213
CD79B	13.4067	-0.357452	0.415125	-0.861072	0.389198	0.544267
SCN4A	3.56658	-2.47002	0.713843	-3.46018	0.000539816	0.00394197
ST7L	91.4521	0.0894432	0.131773	0.678765	0.497287	0.643851
TKTL1	0.418093	-1.13196	2.91915	-0.387771	0.698186
PAX6	2.42749	-2.9679	1.01773	-2.9162	0.00354318	0.0168523
RPUSD1	361.285	-0.163881	0.145743	-1.12445	0.260822	0.41161
RHBDF1	577.599	0.332442	0.25249	1.31665	0.187955	0.32592
LUC7L	1454.29	0.914889	0.327362	2.79473	0.00519432	0.0226178
CACNA2D2	14.914	0.00372058	0.292368	0.0127257	0.989847	0.994857
BAIAP3	339.265	0.32985	0.35296	0.934526	0.350032	0.507247
TSR3	483.187	-0.441295	0.13867	-3.18235	0.00146087	0.00854535
PIGQ	603.694	0.298531	0.18857	1.58313	0.113391	0.226311
CRAMP1	479.777	0.521656	0.207447	2.51465	0.011915	0.0422054
TEAD3	866.807	0.130533	0.1544	0.845425	0.397874	0.552778
SELE	19.2049	-0.640738	0.518749	-1.23516	0.21677	0.360315
DNAJC11	462.039	0.0142949	0.115233	0.124052	0.901274	0.94069
FMO3	3.01506	0.693895	0.520829	1.33229	0.182765	0.319863
MYLIP	501.89	-0.608273	0.205527	-2.95958	0.00308055	0.0151428
NOX1	18.673	-3.39649	0.613147	-5.53943	3.0346e-08	1.49936e-06
E2F2	44.6972	-2.66459	0.352447	-7.56025	4.02281e-14	9.91262e-12
PSMB1	985.77	-0.125128	0.130253	-0.960649	0.336729	0.494076
SYN1	13.0236	-0.0656258	0.386872	-0.169632	0.8653	0.919097
JARID2	291.591	-0.0161307	0.163077	-0.0989147	0.921206	0.953668
CDKL5	147.423	-0.253665	0.203358	-1.24738	0.212259	0.354844
CAMK1G	2.20628	-0.133411	0.541953	-0.246167	0.805553	0.878553
CDK11A	803.609	0.738227	0.279767	2.63872	0.00832207	0.0324215
NADK	1012.5	-0.138734	0.128343	-1.08096	0.279714	0.433272
TFAP2B	45.8976	0.402345	0.662041	0.607734	0.543364	0.684054
TFAP2D	0
DLEC1	34.0632	1.33318	0.334146	3.98981	6.61263e-05	0.000752003
CYTH3	127.997	-0.877959	0.192194	-4.56808	4.92212e-06	9.93731e-05
ADAM22	32.3886	-0.693564	0.256539	-2.70354	0.00686046	0.0280311
SYPL1	1418.87	-0.3253	0.220338	-1.47637	0.139845	0.263459
CYB561	774.806	-0.462778	0.12644	-3.66007	0.000252143	0.0021577
SPAG9	513.399	-0.275139	0.162611	-1.69201	0.090644	0.19128
CELSR3	177.693	-1.94832	0.341416	-5.70658	1.15266e-08	6.67295e-07
AASS	326.649	1.70477	0.238014	7.16247	7.92376e-13	1.3845e-10
PLEKHG6	479.544	-0.0367922	0.186579	-0.197194	0.843676	0.905032
SS18L2	198.628	-0.132881	0.175586	-0.756786	0.449178	0.600947
MPND	279.94	-0.0232493	0.149073	-0.155959	0.876065	0.925189
MGST1	2156.02	-0.661635	0.231585	-2.85699	0.00427679	0.019464
CRY1	115.749	-0.868322	0.21358	-4.06556	4.79174e-05	0.000583767
PGLYRP1	0.0847618	0.875292	2.8324	0.309029	0.7573
NFIX	283.039	-0.00459451	0.279297	-0.0164502	0.986875	0.992914
ST3GAL1	1222.84	-0.327682	0.219987	-1.48955	0.136341	0.258711
MMP25	14.7547	-0.478691	0.365859	-1.3084	0.190737	0.329336
IL32	492.732	-0.433372	0.370014	-1.17123	0.241506	0.389768
PKD1	679.113	0.52296	0.247271	2.11493	0.034436	0.0931672
MAPK8IP2	22.2182	-1.67058	0.37227	-4.48754	7.20508e-06	0.000134579
MED24	653.63	0.0286718	0.182971	0.156701	0.87548	0.924892
RHOBTB2	685.578	0.251636	0.303224	0.829868	0.406613	0.561112
HEATR5B	327.895	0.375973	0.13391	2.80765	0.0049904	0.0219889
SEC62	4017.62	0.599088	0.40217	1.48964	0.136319	0.258702
RPS20	13722	0.250998	0.196179	1.27943	0.200744	0.341232
CSDE1	3678.2	-0.0923264	0.113909	-0.810529	0.417636	0.571925
UBE3C	643.575	-0.528037	0.131002	-4.03076	5.55978e-05	0.000651977
REV3L	121.143	0.225276	0.15559	1.44788	0.14765	0.274081
TENM1	1.26595	-0.104629	0.78291	-0.133642	0.893686	0.93624
PAX7	2.27849	-3.14955	1.05017	-2.99908	0.00270799	0.0137692
MASP2	9.16689	0.628321	0.378877	1.65837	0.0972418	0.201791
IYD	25.8899	-0.745911	0.458534	-1.62673	0.103794	0.211641
FAM76A	93.2642	-0.195868	0.162136	-1.20805	0.22703	0.372281
TRAF3IP3	27.9259	0.0829156	0.335115	0.247424	0.80458	0.878091
POMT2	217.586	0.342682	0.221076	1.55006	0.121127	0.237123
VTA1	438.712	-0.506701	0.171483	-2.95483	0.00312844	0.0153155
MLXIPL	43.7963	1.15082	0.53062	2.16881	0.0300969	0.0841155
BAZ1B	749.554	-0.347482	0.105763	-3.28547	0.00101812	0.00645606
RANBP9	435.06	-0.379045	0.121971	-3.10768	0.00188563	0.0104161
ETV7	131.983	0.839222	0.18569	4.51948	6.19931e-06	0.000119991
SPRTN	88.7199	-0.224964	0.123196	-1.82607	0.0678395	0.15491
METTL13	201.903	-0.5698	0.141069	-4.03915	5.36464e-05	0.000633628
DYRK4	163.402	0.70193	0.191377	3.66778	0.000244662	0.00211241
ZNF207	1349.01	-0.119695	0.132475	-0.90353	0.366245	0.523829
UQCRC1	1674.85	-0.0215987	0.11588	-0.186388	0.85214	0.910655
STARD3NL	187.187	-0.16351	0.146489	-1.11619	0.264339	0.415649
CD9	4575.47	-0.839771	0.239161	-3.51132	0.000445885	0.00340616
HHATL	0.219867	-0.67177	1.64742	-0.40777	0.683443
NCAPD2	584.629	-0.968214	0.159201	-6.0817	1.18913e-09	9.21579e-08
IFFO1	64.5164	0.168497	0.341073	0.49402	0.621292	0.747346
GIPR	91.019	1.9876	0.399337	4.97726	6.44909e-07	1.92704e-05
PHF7	34.3227	0.550597	0.21268	2.58886	0.00962949	0.0360075
SEMA3G	57.3714	-0.6233	0.313344	-1.98919	0.0466808	0.117159
NISCH	1573.66	0.931536	0.204187	4.56216	5.06288e-06	0.000101363
STAB1	434.813	0.717335	0.351102	2.0431	0.0410426	0.105984
FUZ	238.833	-0.152319	0.186927	-0.814857	0.415154	0.569216
SLC6A13	1.25323	-0.190908	0.679963	-0.280763	0.778892	0.860812
IDS	913.523	0.0854348	0.158884	0.537719	0.590771	0.72304
PRSS3	28.7794	-1.12112	0.540182	-2.07545	0.0379448	0.100093
ZNF200	105.783	-0.133675	0.178047	-0.750781	0.452784	0.604048
CD4	248.508	0.738301	0.314202	2.34976	0.0187854	0.0590248
LRRC23	66.4393	0.439559	0.232427	1.89118	0.0586009	0.139136
BTK	12.0726	0.338212	0.337514	1.00207	0.316311	0.47225
HFE	163.377	-0.0355254	0.149393	-0.237799	0.812037	0.883099
SCMH1	573.114	0.626771	0.144706	4.33133	1.48213e-05	0.000239181
FYN	132.271	-0.856628	0.275853	-3.10537	0.0019004	0.0104778
HIVEP2	395.28	0.353619	0.156419	2.26071	0.023777	0.0703133
FMO1	0.838376	-0.938494	0.990668	-0.947334	0.343468
ELOA	589.927	-0.148907	0.0958644	-1.55331	0.120349	0.236055
LYPLA2	1177.19	0.0482099	0.131372	0.366973	0.713639	0.815501
CLCN6	167.656	-0.0379917	0.211903	-0.179288	0.857712	0.913967
MRC2	429.341	0.13197	0.279399	0.472337	0.636686	0.758932
NME1-NME2	49.8835	-1.35087	0.328409	-4.11339	3.89891e-05	0.000497921
SLC6A7	0.287936	0.541769	1.106	0.489847	0.624242
TSPAN9	271.202	-0.929192	0.212227	-4.37829	1.19615e-05	0.000200433
BTBD7	460.216	0.360978	0.122823	2.93901	0.00329263	0.0159071
APBA3	242.61	0.734374	0.215229	3.41205	0.000644761	0.00453101
MKS1	197.932	0.335442	0.150309	2.23169	0.0256357	0.0744061
ABHD5	377.313	-0.471854	0.194226	-2.42941	0.0151234	0.0503096
ANOS1	19.974	0.400493	0.291305	1.37482	0.169187	0.302829
AKAP8L	1428.22	0.534782	0.239932	2.22889	0.0258211	0.0748426
MBTD1	310.675	0.226765	0.150836	1.50339	0.13274	0.253972
UTP18	260.61	-0.484241	0.152284	-3.17986	0.00147348	0.00859492
RNF216	347.517	-0.198294	0.124681	-1.59041	0.111742	0.223837
TTC19	404.841	0.26194	0.105715	2.47779	0.0132198	0.0455921
PTBP1	2906.83	-0.0515319	0.0947753	-0.543727	0.586629	0.719758
DPF1	4.15377	-1.33203	0.510278	-2.6104	0.00904361	0.0344809
SYT7	260.876	-0.922595	0.486988	-1.89449	0.05816	0.13838
LARS2	157.24	-0.400371	0.146237	-2.73783	0.00618466	0.0258974
PIK3C2A	345.744	0.0464117	0.142114	0.32658	0.743985	0.836467
PLAUR	121.098	-0.0908656	0.313503	-0.289839	0.771939	0.85631
ANLN	139.684	-2.2875	0.359995	-6.35425	2.09451e-10	1.98308e-08
WIZ	765.411	-0.145321	0.149873	-0.969625	0.332234	0.4895
RABGAP1	501.159	0.402164	0.12495	3.21859	0.00128821	0.00776819
DCN	480.705	-0.467384	0.405403	-1.15289	0.248956	0.398711
QPCTL	138.875	-0.201564	0.149661	-1.3468	0.178044	0.314176
PPP5C	392.151	-0.401553	0.0994761	-4.03668	5.42131e-05	0.000638218
CEP68	206.796	-0.0429126	0.137147	-0.312895	0.754361	0.843641
MAP4K3	517.368	-0.170262	0.178254	-0.955163	0.339495	0.496999
ZBTB32	3.76101	-1.06321	0.570385	-1.86403	0.062318	0.145535
TYROBP	131.531	-0.135081	0.311125	-0.434169	0.664166	0.779511
LDAF1	593.427	-0.0880583	0.167168	-0.526764	0.598357	0.72889
GABRA3	33.0203	-0.751283	0.418543	-1.79499	0.0726547	0.162602
BRCA1	86.4569	-1.53892	0.224561	-6.85299	7.23199e-12	9.99991e-10
ERCC1	450.703	0.0761887	0.121129	0.628986	0.529358	0.672279
CD22	6.89573	0.338168	0.544236	0.621363	0.534361	0.676399
SEMA3B	430.1	-0.206755	0.374329	-0.552335	0.580719	0.714742
MBTPS2	84.0083	-0.81718	0.22293	-3.66564	0.000246723	0.00212551
PRICKLE3	342.111	0.0475783	0.157386	0.302302	0.762422	0.849273
LTF	6.94199	-1.19224	0.569418	-2.09378	0.0362796	0.0967255
EXTL3	369.84	0.169453	0.169157	1.00175	0.316465	0.472387
NR1H4	26.8656	-1.32555	0.751793	-1.76318	0.0778693	0.171222
ELOVL5	244.822	-0.962688	0.225335	-4.27225	1.93511e-05	0.000290624
ALOX5	1718.98	0.403533	0.242016	1.66738	0.0954385	0.198951
KDM5D	488.163	0.62433	0.618852	1.00885	0.313046	0.468886
CALCOCO1	565.603	0.419407	0.15968	2.62654	0.00862568	0.0332903
UBR7	246.317	-0.326835	0.130474	-2.50497	0.0122461	0.043116
MAP4K5	405.883	0.245024	0.141558	1.73091	0.0834685	0.179991
EHD3	357.547	-0.525011	0.264758	-1.98298	0.0473694	0.118386
PSMC4	814.904	-0.212786	0.0860037	-2.47415	0.0133554	0.0458869
MAN2B2	514.345	0.0405942	0.145831	0.278364	0.780733	0.862084
SLC7A14	0.174471	0.37651	1.70375	0.220988	0.825102
CLDN11	27.3634	-0.668893	0.343524	-1.94715	0.0515169	0.126038
SLC25A39	1388.68	-0.145995	0.129179	-1.13018	0.258401	0.409471
MVP	2176.64	0.423684	0.136627	3.10102	0.00192854	0.0106147
NUB1	496.094	0.120748	0.0934129	1.29263	0.19614	0.335614
PGM3	277.416	-0.370833	0.14279	-2.59705	0.00940282	0.0354656
RWDD2A	61.0799	-0.137438	0.173881	-0.790416	0.429285	0.582688
CLK1	1358.23	0.978191	0.274934	3.55791	0.000373817	0.00297014
POLR3B	128.672	-0.637024	0.235504	-2.70494	0.00683175	0.0279256
ANGEL1	204.128	0.299923	0.189434	1.58326	0.113363	0.226279
RNF14	321.217	-0.1792	0.152722	-1.17337	0.240646	0.388934
DNASE1L1	250.266	-0.10717	0.155671	-0.688439	0.491177	0.637909
DDX11	378.792	0.118934	0.263335	0.451646	0.651524	0.769561
HEBP1	392.592	-0.182881	0.219269	-0.834047	0.404255	0.558977
GPRC5A	1560.18	-0.694986	0.37271	-1.86468	0.0622258	0.145426
MAMLD1	7.04498	-0.622189	0.381202	-1.63218	0.102642	0.209937
CD6	28.6664	-0.238139	0.439639	-0.54167	0.588046	0.720806
TACC3	732.615	-0.689976	0.319221	-2.16143	0.0306619	0.085347
UFL1	508.536	0.124501	0.173115	0.719182	0.472029	0.62114
POLA2	121.027	-0.660472	0.137111	-4.81706	1.45691e-06	3.71732e-05
ZC3H3	498.39	0.0579505	0.197823	0.292941	0.769568	0.854887
CAPN1	4838.61	0.227073	0.119323	1.90301	0.0570396	0.136424
ACP3	27.2616	-2.34613	0.401752	-5.83974	5.22837e-09	3.45324e-07
MDH1	848.212	-0.0278376	0.166193	-0.167501	0.866975	0.919962
SLC30A9	424.04	-0.35472	0.163452	-2.17018	0.029993	0.0838861
MTMR11	136.992	0.31558	0.250149	1.26157	0.207104	0.348802
COX15	299.853	0.179335	0.11614	1.54412	0.122559	0.239121
CCDC88C	319.136	0.417358	0.192687	2.16599	0.0303122	0.0845818
YAF2	151.724	0.224811	0.192896	1.16545	0.243837	0.392344
ZMYND11	746.002	0.158845	0.12477	1.27311	0.20298	0.344058
WAS	51.0135	0.335845	0.335385	1.00137	0.316647	0.472622
DPEP1	1.77006	-0.714578	0.811963	-0.880062	0.378826	0.535213
BID	492.188	-0.91844	0.17287	-5.31288	1.07904e-07	4.36615e-06
MATR3	1805.76	-0.13637	0.138179	-0.986907	0.323688	0.480315
NPC1L1	1.85516	-1.66345	0.557342	-2.98461	0.00283944	0.0142677
XYLT2	369.46	0.0191937	0.172176	0.111477	0.911238	0.947041
RGPD5	291.102	1.03211	0.277085	3.72487	0.000195416	0.00177668
STMN4	0.211466	-0.825624	1.41892	-0.581868	0.560656
NUDCD3	656.867	0.0713208	0.124799	0.571484	0.567672	0.704095
ISL1	4.49358	2.15811	1.00153	2.15481	0.0311768	0.0862929
CHDH	49.3352	-1.19832	0.244635	-4.89839	9.66233e-07	2.64544e-05
IL20RA	358.764	-0.199841	0.213718	-0.935071	0.349752	0.506955
CLCA1	0.195534	0.238957	1.77904	0.134318	0.893151
CLCA4	1063.64	-1.03313	0.431551	-2.394	0.0166658	0.0540802
GLT8D1	504.793	-0.686339	0.149003	-4.60622	4.10061e-06	8.54812e-05
ATP2C1	920.046	-0.302993	0.12148	-2.49418	0.012625	0.0440225
IGF1	15.6715	-0.293264	0.566599	-0.517586	0.604747	0.7343
SLC38A5	183.935	0.0775049	0.478198	0.162077	0.871245	0.922848
RALBP1	1757.88	-0.841945	0.219502	-3.8357	0.000125208	0.00125601
RUFY3	284.449	0.572332	0.195106	2.93344	0.0033523	0.016115
CNTN1	17.6321	-0.259335	0.601034	-0.431482	0.666118	0.780944
SLC11A1	20.7263	-0.181075	0.300942	-0.601693	0.547379	0.687518
WWTR1	286.221	-0.463468	0.185174	-2.50288	0.0123188	0.0432621
AGPS	319.938	-0.0885333	0.166602	-0.531405	0.595138	0.726488
ZNF285CP	0.0583006	0.889898	2.9285	0.303875	0.761223
STEEP1	155.453	-0.596535	0.14901	-4.00333	6.24578e-05	0.000718396
ATP1A2	11.5621	-1.30586	0.621699	-2.10048	0.0356869	0.0955164
TTC27	126.52	-0.224477	0.146634	-1.53086	0.125804	0.243917
ZNF582	27.3155	0.236101	0.257347	0.917443	0.35891	0.516028
VSIG2	2398.02	0.463865	0.169141	2.74248	0.00609772	0.0256171
PHLDB1	471.545	0.347475	0.263879	1.3168	0.187907	0.325866
MARCO	2.48722	0.0790569	0.749511	0.105478	0.915997	0.950157
CYP24A1	732.051	-0.440336	0.408043	-1.07914	0.280525	0.433975
PRDM11	111.021	0.395093	0.187314	2.10925	0.0349226	0.0941128
SYT13	2.87036	-3.25496	1.09184	-2.98118	0.00287137	0.0143868
SNAI2	189.89	0.00451925	0.22986	0.0196608	0.984314	0.991825
CD74	7924.69	-0.00338349	0.288274	-0.0117371	0.990635	0.995192
HGF	9.7156	-1.28403	0.49709	-2.5831	0.00979172	0.0364511
ZRANB1	281.082	0.0423698	0.161008	0.263153	0.792433	0.869839
NCDN	271.6	-0.0847096	0.142847	-0.593011	0.553174	0.69309
ADGRA2	180.378	-0.913756	0.394586	-2.31573	0.020573	0.0632659
CCT8L1P	0.136016	1.09268	2.28378	0.478452	0.632329
ZFP64	156.393	-0.564211	0.140088	-4.02755	5.63613e-05	0.00065852
MNAT1	116.195	-0.155595	0.177283	-0.877663	0.380127	0.536301
SAMD4A	129.357	-0.473461	0.327415	-1.44606	0.14816	0.274736
RUNX3	31.3628	-0.0114702	0.351767	-0.0326074	0.973988	0.98646
MRE11	263.536	0.0195682	0.13527	0.144661	0.884979	0.931353
PLEKHB1	57.7013	-0.0843826	0.34621	-0.243732	0.807438	0.87981
SERPINB1	473.639	0.177099	0.187099	0.946551	0.343867	0.501372
CYP3A43	0.311183	0.309539	1.3617	0.227318	0.820177
SLC7A9	11.7615	0.593612	0.404763	1.46657	0.142493	0.26688
SPAST	207.432	-0.642752	0.158625	-4.05201	5.07786e-05	0.000609073
NRXN3	187.686	0.680461	0.374226	1.81832	0.0690159	0.156814
OSBPL5	210.723	0.501907	0.190132	2.63978	0.00829589	0.0323488
AQR	443.927	0.260032	0.150215	1.73106	0.0834403	0.17996
CPS1	6.35553	0.648012	0.531555	1.21909	0.222811	0.367298
C8B	0.127855	-0.142711	2.64849	-0.0538841	0.957028
FHL1	105.324	0.652068	0.372908	1.7486	0.0803602	0.175315
RTF2	680.978	-0.326621	0.0841363	-3.88204	0.000103584	0.00107732
GABRA1	0.0480215	0.179161	2.92864	0.0611754	0.95122
NLRP2	242.035	-0.627292	0.734376	-0.854184	0.393003	0.547992
SLC45A4	260.59	-0.596109	0.24616	-2.42163	0.0154512	0.0511403
RNF10	1956.89	0.391524	0.180237	2.17228	0.0298349	0.0835675
ZNF839	176.117	1.04286	0.223383	4.66848	3.0344e-06	6.73455e-05
ZDHHC6	388.441	0.111052	0.161722	0.686683	0.492282	0.638956
GRAMD1B	13.9935	0.348099	0.397791	0.875079	0.381531	0.537494
RNH1	1173.18	0.060559	0.143228	0.422815	0.67243	0.78488
NDUFS1	624.652	-0.251143	0.145009	-1.73191	0.083289	0.179766
RB1CC1	643.197	-0.808177	0.210951	-3.83111	0.000127568	0.00127834
ERP44	591.77	0.214725	0.16235	1.3226	0.185968	0.3235
ALAS1	742.575	-0.414443	0.189192	-2.19059	0.0284813	0.0806445
BIRC3	103.775	-0.479664	0.34176	-1.40351	0.160465	0.29123
AKAP11	408.255	-0.0940967	0.182226	-0.516375	0.605593	0.734956
GLRX2	223.342	-0.409447	0.174705	-2.34365	0.0190963	0.0597477
SNAPC1	149.048	0.402219	0.192201	2.0927	0.0363762	0.0968219
DERA	180.484	-0.43454	0.145437	-2.98782	0.00280973	0.0141406
STRAP	642.368	-0.240778	0.168085	-1.43248	0.152007	0.280032
ABCC2	35.9379	1.17418	0.465249	2.52376	0.0116106	0.0413787
DEF6	634.898	0.53707	0.23565	2.2791	0.0226612	0.067971
PLEKHO1	271.567	-1.07444	0.263127	-4.08337	4.43864e-05	0.000550746
GCLM	232.498	-1.31151	0.217484	-6.03035	1.63607e-09	1.21881e-07
UBR2	431.148	0.286088	0.0941611	3.03828	0.00237935	0.0125085
EHD2	468.486	-0.408694	0.282096	-1.44878	0.147399	0.273747
DEPDC1	48.2894	-2.54322	0.349923	-7.26794	3.65004e-13	7.30769e-11
CCDC28A	147.556	0.144781	0.14765	0.980566	0.326807	0.483696
RRAGD	65.5841	-0.716557	0.286154	-2.50409	0.0122766	0.0431838
HSF2	104.911	-0.0668095	0.182576	-0.365926	0.71442	0.815971
PHF20	291.949	-0.783584	0.138652	-5.65145	1.59096e-08	8.71178e-07
HSD17B6	10.703	-1.48882	0.493595	-3.01628	0.00255897	0.0131654
NR1H3	399.145	1.10606	0.257049	4.30292	1.68565e-05	0.000261276
TYMP	964.341	0.00454422	0.352171	0.0129035	0.989705	0.994829
NCAPH2	473.492	-0.319978	0.164143	-1.94939	0.0512489	0.125526
TOMM34	561.357	-0.618163	0.153766	-4.02015	5.81612e-05	0.000678312
SEC63	581.275	-0.0559831	0.135825	-0.412172	0.680214	0.790358
KPNA6	597.535	-0.265921	0.114033	-2.33196	0.0197026	0.0611372
VIM	1824.2	-0.58256	0.256286	-2.27308	0.0230212	0.0686971
RTEL1-TNFRSF6B	95.8398	0.479328	0.330152	1.45184	0.146546	0.272585
FAS	85.0764	0.464657	0.239038	1.94387	0.0519117	0.126764
RNASET2	1218.11	0.221013	0.197473	1.1192	0.263053	0.41411
CD44	1928.3	0.664343	0.249089	2.66709	0.00765118	0.0305222
KCNG1	299.816	-2.3179	0.381046	-6.08299	1.17963e-09	9.21579e-08
AGPAT4	62.7538	0.497419	0.319503	1.55685	0.119506	0.234786
SLAMF7	71.0073	-0.751218	0.337536	-2.22559	0.0260414	0.0753563
BTN3A1	261.884	0.621247	0.206979	3.0015	0.00268655	0.0136834
MIPEP	93.1865	-0.0510955	0.230766	-0.221417	0.824768	0.891565
PRKCH	282.344	-0.22044	0.163465	-1.34854	0.177484	0.313418
INSRR	0.369872	1.72991	1.73533	0.996877	0.318824
IFNGR1	820.914	0.119419	0.183044	0.652407	0.514139	0.658563
B4GALT7	335.341	0.338851	0.16026	2.11439	0.0344823	0.093227
SH2D2A	44.6421	-1.10851	0.277542	-3.99404	6.49568e-05	0.000741372
VRK2	100.096	-0.145154	0.124183	-1.16888	0.242453	0.390837
TNFRSF1B	148.346	-1.17508	0.279926	-4.19782	2.69493e-05	0.000378077
VEZT	397.719	0.140281	0.111483	1.25831	0.208279	0.350014
POU2F2	115.505	0.301824	0.411751	0.733026	0.463543	0.613545
BRD9	581.929	0.20038	0.154712	1.29518	0.195257	0.334597
SNX1	893.889	-0.108684	0.124493	-0.87301	0.382658	0.538585
TBPL1	112.087	-0.267143	0.148121	-1.80355	0.071302	0.160478
BMAL2	123.256	-0.59328	0.30568	-1.94086	0.0522756	0.127424
BCLAF1	1017.44	-0.158747	0.120984	-1.31214	0.189473	0.327901
SLC39A9	451.055	-0.273125	0.155815	-1.75288	0.0796221	0.1741
ANK1	17.4911	-0.35858	0.394078	-0.909922	0.362864	0.520039
IBSP	2.41192	-1.51121	0.733559	-2.06011	0.0393881	0.102803
TFB1M	134.914	0.866265	0.234451	3.69486	0.00022001	0.00195768
RABEP1	189.394	-0.110351	0.140859	-0.783415	0.433384	0.586797
HMGB3	515.911	-0.765364	0.178087	-4.29769	1.7259e-05	0.000266013
NUP160	318.181	0.0299742	0.128941	0.232465	0.816177	0.885907
BAK1	363.108	0.00960042	0.181448	0.0529099	0.957804	0.976708
MUSK	1.52175	-0.359696	0.719557	-0.499885	0.617156	0.744422
IKZF2	541.66	0.170135	0.1942	0.876083	0.380985	0.537054
GRN	3063.87	-0.35455	0.142658	-2.48531	0.012944	0.044842
FAM13B	321.561	0.421594	0.152473	2.76505	0.00569138	0.0242524
ARHGAP31	63.5833	-0.513915	0.228964	-2.24452	0.0247987	0.0725355
CENPQ	53.0272	-1.15752	0.199922	-5.78984	7.04528e-09	4.42517e-07
SARS1	690.28	-0.0931556	0.115427	-0.807054	0.419636	0.573703
RANBP3	726.747	-0.0287188	0.116562	-0.246382	0.805387	0.878476
ARID4A	226.287	0.421889	0.135425	3.1153	0.00183759	0.0102076
EIPR1	201.58	-0.206064	0.145184	-1.41933	0.155802	0.28511
PNPLA6	1425.53	0.592022	0.259264	2.28347	0.0224025	0.0674354
IFT88	78.2498	0.39107	0.170572	2.2927	0.0218655	0.06616
ALG1	217.088	-0.71747	0.205457	-3.49206	0.000479303	0.00358148
ZCCHC8	359.467	0.546757	0.192942	2.83379	0.0045999	0.020594
ABCF2	407.93	-0.183648	0.114192	-1.60823	0.107784	0.217949
CHPF2	683.846	0.156837	0.134357	1.16732	0.243083	0.391589
LRRC7	8.591	-0.372296	0.412365	-0.902832	0.366615	0.524125
FUT8	229.923	-1.08163	0.221086	-4.89235	9.96384e-07	2.71638e-05
UBA6	605.426	0.0624311	0.166889	0.374088	0.708339	0.811951
GAB2	107.995	-0.640376	0.227161	-2.81904	0.0048167	0.0213705
ATP6V0A1	230.7	-0.374775	0.153329	-2.44425	0.0145152	0.0488415
PIAS1	324.183	-0.0160192	0.153175	-0.104581	0.916708	0.950536
SLC4A7	329.001	0.162646	0.279667	0.581569	0.560857	0.698573
APBA2	77.9221	-0.373093	0.403462	-0.924728	0.355108	0.512323
MAP2K3	555.029	0.0568944	0.13718	0.414741	0.678331	0.789053
CLXN	18.8551	0.907472	0.460334	1.97134	0.0486855	0.120569
TMSB10	7462.32	-0.00570798	0.232458	-0.0245549	0.98041	0.989991
ASTE1	65.2053	-0.19576	0.14196	-1.37898	0.1679	0.301197
RNF19A	836.204	-0.0233624	0.187121	-0.124852	0.900641	0.94042
PEX3	93.3397	0.183759	0.199288	0.922073	0.35649	0.513778
GABARAPL2	486.321	-0.454082	0.160841	-2.82317	0.00475511	0.0211509
MYOC	1.29881	0.666358	0.841142	0.792207	0.42824	0.581886
SH3YL1	1304.5	0.447236	0.14558	3.07209	0.00212563	0.0114567
FAM136A	436.985	-0.0742339	0.125329	-0.592315	0.55364	0.693513
VCL	1048.44	-0.361871	0.168062	-2.1532	0.0313031	0.0864929
DEPDC1B	39.0367	-2.66396	0.351274	-7.58371	3.35818e-14	8.49266e-12
DAPK2	78.6025	0.244001	0.371652	0.65653	0.511483	0.656343
NSMAF	310.101	0.0645847	0.13458	0.479897	0.631301	0.75453
ADSS2	565.524	-0.152801	0.107889	-1.41628	0.156693	0.286196
STAP1	1.25608	-0.206394	0.586651	-0.351817	0.724976	0.823555
TIMP2	519.016	-1.05566	0.339703	-3.1076	0.00188614	0.0104161
RFC1	297.671	-0.288148	0.153968	-1.87148	0.0612787	0.143741
TBC1D23	252.325	-0.240787	0.108367	-2.22196	0.0262863	0.0758936
CUL3	603.941	0.142663	0.135778	1.05071	0.293392	0.448263
MYOM2	20.3497	0.815678	0.380395	2.14429	0.0320095	0.0880524
OTC	0.0574967	1.1201	2.92832	0.382507	0.702085
CYP46A1	2.92368	0.655017	0.621873	1.0533	0.292205	0.447065
ZZZ3	306.664	0.0671867	0.115072	0.583865	0.559311	0.697054
SLC18A1	1.74763	0.398359	1.67029	0.238497	0.811496	0.88273
USP2	18.3589	0.598149	0.37149	1.61013	0.107369	0.217407
CASR	9.12957	-2.9404	0.820017	-3.58578	0.000336068	0.00272971
TUBG2	459.652	1.43582	0.241946	5.93448	2.94786e-09	2.07538e-07
RPL26L1	147.547	-0.220399	0.17034	-1.29388	0.195708	0.335175
FLT4	92.2857	-0.158752	0.309062	-0.513656	0.607493	0.736564
NSUN2	621.226	-0.097597	0.116817	-0.835467	0.403455	0.558437
FBXO42	254.928	-0.0646793	0.143903	-0.449465	0.653096	0.771086
MFAP3	144.273	-0.330717	0.153977	-2.14783	0.031727	0.0873754
MRI1	484.353	0.619984	0.203603	3.04506	0.00232636	0.0122593
METTL1	177.562	0.119267	0.222341	0.536412	0.591674	0.723822
HOXC8	14.334	-5.57187	1.06117	-5.25071	1.51516e-07	5.77806e-06
AGA	160.241	-0.0418557	0.13923	-0.300623	0.763702	0.850327
PI4K2B	235.396	-0.361631	0.190651	-1.89682	0.0578516	0.137885
BOD1L1	365.012	-0.0972695	0.170514	-0.57045	0.568372	0.704645
MAT2B	597.015	0.195787	0.165452	1.18335	0.23667	0.384287
TLL1	4.15188	0.103699	0.495633	0.209225	0.834272	0.898555
EDC4	698.395	0.197234	0.163475	1.20651	0.227622	0.373004
TRIO	638.059	0.47819	0.172266	2.77588	0.00550528	0.0236344
VCAN	240.861	-1.72816	0.419654	-4.11807	3.82064e-05	0.000490861
CLEC16A	357.035	0.442676	0.173252	2.5551	0.0106156	0.0386792
MSR1	34.1191	-0.94575	0.353725	-2.67369	0.00750228	0.0300529
CDH1	3337.65	-0.700875	0.193188	-3.62794	0.000285695	0.00238929
MTREX	525.223	0.163063	0.141448	1.15281	0.24899	0.398732
DNAH5	29.4188	0.827663	0.3864	2.14199	0.0321946	0.0883563
ZFYVE16	361.052	0.266858	0.163437	1.63279	0.102514	0.209787
RIPOR1	613.303	0.184545	0.216466	0.852536	0.393916	0.548708
C6	0.73556	-1.15857	1.26826	-0.913517	0.360971
RAI14	622.489	-0.981398	0.221707	-4.42656	9.57491e-06	0.000168838
SOX30	1.39031	-0.956553	0.588141	-1.6264	0.103864	0.211739
PNKP	620.235	0.615604	0.206878	2.97568	0.00292339	0.0145601
BEST2	0.242885	1.05571	1.20869	0.873431	0.382428
PHLPP2	50.8341	-0.130518	0.181076	-0.72079	0.471038	0.620333
SPDL1	82.6939	-0.669703	0.192386	-3.48104	0.000499477	0.00370083
STAU2	295.792	-0.571356	0.15274	-3.74072	0.000183494	0.00169714
SLC66A1	178.273	-0.263192	0.130323	-2.01954	0.0434316	0.110529
CTNS	159.183	-0.176307	0.13593	-1.29704	0.194618	0.333913
RTN4R	37.3902	-1.0806	0.250927	-4.30644	1.65903e-05	0.0002584
PHF23	296.222	0.0195968	0.122255	0.160295	0.872648	0.923596
CDH10	1.15173	2.70831	1.01364	2.67187	0.00754299	0.0301783
INPP4A	471.809	0.229029	0.215188	1.06432	0.287184	0.441363
RAB27B	331.841	-1.26808	0.244288	-5.19093	2.09242e-07	7.63116e-06
PSMA4	1142.84	-0.502334	0.125059	-4.01677	5.90018e-05	0.000687672
MYO16	1.04893	-1.04695	0.823899	-1.27072	0.203828	0.345009
LSG1	412.029	0.0977535	0.144551	0.676257	0.498877	0.645207
PARP3	370.668	0.800734	0.204017	3.92484	8.67879e-05	0.000937411
TNC	74.2126	-1.57805	0.448255	-3.52042	0.000430857	0.00333243
THAP3	333.716	0.282049	0.177462	1.58934	0.111983	0.224246
RIPOR3	66.2107	0.480948	0.354738	1.35578	0.175168	0.310784
TDP1	164.184	-0.483994	0.153076	-3.1618	0.00156799	0.00902571
AIFM2	229.38	-0.206123	0.171651	-1.20082	0.22982	0.375992
C2orf83	0
SPATA7	90.8022	0.853927	0.160697	5.31388	1.07313e-07	4.35139e-06
MED17	244.542	-0.00734839	0.111681	-0.0657983	0.947538	0.970617
RETSAT	325.762	-0.60591	0.182283	-3.324	0.000887366	0.00583482
CAPG	1523.06	0.129617	0.214003	0.605678	0.544729	0.685278
AP2S1	686.71	-0.294531	0.143149	-2.05751	0.039637	0.103312
USH2A	2.65103	1.13945	0.489202	2.3292	0.0198483	0.0615099
ZPBP	0.0351128	0.643077	2.92856	0.219588	0.826192
TG	30.7749	-0.0678432	0.492856	-0.137653	0.890515	0.934161
ADAM28	226.792	1.56599	0.309083	5.06658	4.05034e-07	1.32619e-05
BARX2	17.3404	-0.828731	0.587969	-1.40948	0.158693	0.288942
DCUN1D1	434.075	-0.402859	0.159844	-2.52032	0.0117247	0.0417003
JADE2	338.062	0.278584	0.173154	1.60889	0.107641	0.21779
ZIC2	9.943	-3.83175	0.61311	-6.2497	4.11245e-10	3.59278e-08
LCP2	63.7895	-0.118639	0.290463	-0.408446	0.682946	0.792646
TRIT1	286.655	-0.179734	0.117122	-1.53459	0.124884	0.242575
ADRB1	52.4175	-0.428495	0.337454	-1.26979	0.20416	0.345308
GUCA2B	0.512499	-1.98643	1.07647	-1.84532	0.0649913
CUL7	582.56	0.327428	0.191279	1.71178	0.0869368	0.185308
CTNNA1	2542.23	0.0151096	0.116623	0.129559	0.896915	0.938263
PHKA2	328.798	0.0769536	0.241637	0.318468	0.75013	0.840572
CNTLN	29.4338	-0.0443329	0.315174	-0.140662	0.888137	0.932811
EPHA3	16.4429	-0.99862	0.38441	-2.5978	0.00938229	0.0354198
HSPA5	3518.95	-0.526642	0.23933	-2.20048	0.0277727	0.0791036
DSG2	1320.63	0.150125	0.244478	0.614062	0.539174	0.680384
GEMIN8	230.868	0.409547	0.108439	3.77674	0.000158896	0.00151864
OFD1	1026.25	0.725627	0.259559	2.79562	0.00518006	0.022571
GPM6B	25.8316	-0.618324	0.342036	-1.80777	0.0706418	0.159415
MAGEC2	3.50534	-4.4388	2.90973	-1.5255	0.127135	0.245927
PREX2	62.1581	0.284444	0.346349	0.821265	0.411495	0.565713
WDR37	197.105	0.15719	0.145364	1.08135	0.279541	0.433079
YTHDC2	348.35	0.478459	0.181463	2.63667	0.00837239	0.0325678
CTPS2	252.494	0.24113	0.16835	1.43232	0.152052	0.280062
ATP6V1H	382.879	-0.150157	0.178069	-0.843252	0.399087	0.553984
POLR2B	606.796	-0.22857	0.0987286	-2.31513	0.0206059	0.0633398
ATOSA	539.749	0.204774	0.228175	0.897442	0.369483	0.52666
ARAP2	262.159	0.202805	0.179987	1.12678	0.259837	0.410866
TPR	1101.63	0.207408	0.149888	1.38375	0.166434	0.299235
CP	351.59	-2.0337	0.71398	-2.84841	0.00439387	0.0198706
KATNIP	293.419	0.317768	0.204737	1.55208	0.120643	0.236464
DTNBP1	113.519	-0.668779	0.170364	-3.92559	8.65185e-05	0.000935782
XK	30.8374	-0.840985	0.363919	-2.31091	0.0208377	0.0638145
ANO2	8.02295	-0.191793	0.440183	-0.435712	0.663045	0.778529
C12orf4	112.347	-0.0549442	0.169122	-0.324879	0.745273	0.837473
SCML1	79.6981	0.0950592	0.314268	0.302478	0.762287	0.849273
WWC3	267.33	-0.0470289	0.175442	-0.26806	0.788653	0.867605
ARHGAP6	366.751	0.620901	0.334309	1.85727	0.0632734	0.147265
FAM184B	2.81759	0.407119	0.577843	0.704549	0.481091	0.629103
MAP4	1283.53	-0.390852	0.137187	-2.84904	0.00438508	0.0198449
GOPC	420.668	0.345717	0.120399	2.87143	0.00408623	0.0187933
ROS1	0.200534	-1.20115	2.53367	-0.474076	0.635446
USP28	198.91	0.131015	0.165464	0.791802	0.428476	0.582124
HDAC9	18.5948	-1.05367	0.39204	-2.68766	0.0071955	0.0290419
TSPAN17	434.487	0.0716676	0.142915	0.501469	0.616041	0.743644
NOP16	257.569	0.347467	0.143095	2.42823	0.0151726	0.0504453
CC2D2A	63.3771	-0.398008	0.190288	-2.09161	0.0364731	0.0970127
RRM2B	277.026	-0.483423	0.184382	-2.62186	0.00874519	0.03363
ZNF800	253.245	0.265276	0.148099	1.79121	0.0732599	0.16367
TNFRSF17	1.36875	-1.94881	1.15802	-1.68287	0.0923997	0.194154
SNX29	128.575	-0.505955	0.157779	-3.20673	0.00134252	0.00801843
LMO3	41.868	0.507328	0.44979	1.12792	0.259353	0.410336
MRPS10	367.621	-0.225961	0.142303	-1.58789	0.112312	0.224688
GUCA1A	0.199647	1.05966	1.96347	0.539689	0.589411
RSF1	450.014	-0.436489	0.16107	-2.70993	0.00672983	0.0275853
VPS13D	494.458	0.276018	0.128074	2.15514	0.0311508	0.0862484
CELF2	87.0767	1.39556	0.318763	4.37804	1.1975e-05	0.000200433
FAM120A	1723.36	0.376482	0.149308	2.52152	0.011685	0.0415823
R3HDM1	190.09	-0.115411	0.143115	-0.806424	0.419999	0.574056
COL9A2	802.473	1.08532	0.360561	3.01008	0.00261176	0.0133648
KITLG	95.4022	-1.04109	0.295737	-3.52031	0.000431037	0.00333247
ERCC8	77.073	-0.0923959	0.1852	-0.498897	0.617852	0.744941
ADAMTS6	6.23909	-0.0187959	0.479751	-0.0391784	0.968748	0.982911
H6PD	659.132	-0.344506	0.191411	-1.79982	0.0718884	0.161262
VAMP3	794.97	0.114829	0.117905	0.973904	0.330104	0.48711
PER3	188.767	0.0908347	0.288288	0.315083	0.752699	0.84237
UTS2	7.88308	-1.11942	0.534848	-2.09298	0.0363512	0.096792
TNFRSF9	9.46976	-0.0101997	0.539608	-0.018902	0.984919	0.991938
EPN3	1241.23	-0.261459	0.193656	-1.35012	0.176977	0.312926
LTBP1	389.311	-0.70878	0.20783	-3.41038	0.000648716	0.00454716
RCN1	1979.58	-0.204658	0.154096	-1.32812	0.184137	0.321358
ELN	80.4901	-0.651016	0.445843	-1.46019	0.144238	0.269438
RFC2	197.789	-0.900969	0.139806	-6.44442	1.16047e-10	1.16776e-08
ARID1B	917.888	0.370916	0.128483	2.88688	0.00389078	0.0180892
CLPTM1L	749.546	-0.62052	0.141531	-4.38433	1.16342e-05	0.000196321
NEDD4L	1246.26	0.0771457	0.195161	0.395292	0.692627	0.799874
FOXP3	16.3792	-0.822933	0.390508	-2.10734	0.0350879	0.0943729
PPP1R3F	54.1737	-0.352827	0.238218	-1.48111	0.138577	0.261949
HEXB	421.929	-0.533347	0.138781	-3.84309	0.000121496	0.00122854
PTCD2	70.6635	0.221405	0.216619	1.02209	0.306736	0.462081
NEXMIF	1.20605	-0.468816	0.671861	-0.697787	0.48531	0.632556
JKAMP	240.011	0.0779083	0.149193	0.522197	0.601533	0.731414
DKK3	218.953	-0.545351	0.318281	-1.71343	0.0866343	0.184848
ARHGEF5	278.782	-0.262103	0.17839	-1.46927	0.141759	0.265833
NFE2L3	204.682	-0.203291	0.224243	-0.906564	0.364637	0.52188
MCUR1	307.578	-0.752034	0.189372	-3.97119	7.1514e-05	0.000799127
LIMA1	1060.19	0.130479	0.184666	0.706564	0.479838	0.627984
LETMD1	539.815	0.785018	0.13276	5.91304	3.35848e-09	2.33877e-07
SLC4A8	7.74261	0.778016	0.447185	1.73981	0.0818929	0.17761
LAMC3	197.163	-0.661186	0.390853	-1.69165	0.0907135	0.191365
PTGER3	5.0762	-2.43811	0.690764	-3.52959	0.000416209	0.00324262
TNIP3	1.08806	-0.945253	0.725216	-1.30341	0.192435	0.331356
MAPK9	288.937	-0.0943373	0.121981	-0.773374	0.439301	0.592434
COL23A1	5.7024	-0.0371795	0.496986	-0.0748101	0.940366	0.966067
BCAR1	828.448	-0.0425733	0.168388	-0.252829	0.800401	0.875267
FHIP1B	361.409	0.959261	0.217349	4.41347	1.01729e-05	0.000176944
HERPUD1	691.895	-0.561421	0.17593	-3.19117	0.00141698	0.00835922
HOMER3	640.52	0.0695995	0.169063	0.411678	0.680575	0.790659
RAD51	51.7267	-1.98548	0.317386	-6.25573	3.95671e-10	3.52074e-08
POLQ	49.2076	-1.98159	0.35199	-5.62967	1.80559e-08	9.56015e-07
PIK3CB	206.807	-0.721137	0.173177	-4.16416	3.12501e-05	0.000421492
CYBA	5645.63	0.850405	0.294299	2.8896	0.00385738	0.0179806
THOC3	434.141	-0.265662	0.196937	-1.34897	0.177347	0.313291
HEBP2	1740.18	0.275507	0.164271	1.67715	0.0935139	0.195874
MPHOSPH9	57.6661	0.0612998	0.280722	0.218365	0.827145	0.893482
PLEKHA5	402.004	0.181512	0.163669	1.10902	0.26742	0.419097
PRSS8	361.43	-1.70691	0.309595	-5.51335	3.52062e-08	1.69505e-06
SIKE1	320.658	-0.660478	0.154429	-4.27689	1.89523e-05	0.000285696
RRP12	345.303	0.101725	0.171624	0.592722	0.553367	0.693242
FNIP2	127.945	-0.461408	0.221284	-2.08514	0.0370563	0.098251
MSMO1	653.181	-0.761325	0.24685	-3.08416	0.00204127	0.0111142
TTC17	701.23	0.748933	0.179567	4.17077	3.03573e-05	0.000412345
ALX4	0.230157	-0.381709	1.0451	-0.365236	0.714935
FSTL4	259.675	0.897539	0.320235	2.80275	0.00506693	0.0222324
FOXN3	506.692	-0.0721566	0.153583	-0.46982	0.638484	0.759714
METTL24	4.17341	-0.647628	0.385586	-1.67959	0.0930365	0.195096
AKR7A2	312.174	-0.784291	0.171455	-4.57432	4.77769e-06	9.71716e-05
MRTO4	496.489	-0.296597	0.110477	-2.6847	0.00725957	0.029233
NNAT	16.389	-0.688067	0.458168	-1.50178	0.133155	0.254458
USE1	222.828	0.274543	0.134822	2.03633	0.0417169	0.10725
MCF2L2	8.62048	0.318794	0.418554	0.761654	0.446266	0.598511
NRIP2	15.8156	-0.337394	0.301115	-1.12048	0.262508	0.413423
LAMA3	207.337	1.26566	0.306897	4.12404	3.7228e-05	0.000482157
AP5M1	406.09	-0.0501133	0.19426	-0.257969	0.79643	0.872343
ANAPC4	496.048	0.95964	0.228383	4.20189	2.64694e-05	0.000372705
KCNQ1	554.795	0.494261	0.222753	2.21888	0.0264949	0.0763657
TRAPPC3	443.584	-0.245613	0.0973671	-2.52254	0.011651	0.0414842
THRAP3	904.46	-0.0685351	0.0853747	-0.802756	0.422116	0.575885
PHPT1	709.785	1.13655	0.18855	6.02783	1.6618e-09	1.2332e-07
ENTPD2	22.0627	0.140822	0.326811	0.430896	0.666544	0.7813
LY75	341.442	0.253496	0.205444	1.23389	0.217242	0.360757
ARID4B	440.206	0.365669	0.119256	3.06624	0.0021677	0.0116378
OPN3	208.485	-0.579911	0.243491	-2.38166	0.017235	0.0554374
SDCCAG8	196.37	-0.196392	0.184978	-1.06171	0.288369	0.442936
PTPRN	0.579723	-0.503277	0.641703	-0.784284	0.432874
HHAT	127.712	0.515973	0.177804	2.90193	0.00370877	0.0174498
KIF1B	287.264	-0.498703	0.130299	-3.82736	0.000129525	0.00129323
FOXC1	414.458	-0.0846548	0.272561	-0.31059	0.756112	0.845019
TBC1D22A	249.866	-0.352303	0.145087	-2.42822	0.0151729	0.0504453
SYNE2	451.867	-0.244221	0.196808	-1.24091	0.214639	0.357638
PLEKHH1	602.267	0.936818	0.303595	3.08575	0.00203038	0.0110706
ATP9A	682.365	-0.254475	0.170457	-1.4929	0.135464	0.25753
SPO11	0
CBLN4	0.144082	0.000332865	1.67277	0.00019899	0.999841
CHRDL2	1.0754	-2.54299	1.06883	-2.37923	0.0173488	0.0556669
FAM168A	334.445	-0.233908	0.138212	-1.69239	0.0905714	0.191148
RELT	51.9433	-0.83375	0.217172	-3.83913	0.000123472	0.00124443
GALC	208.538	-0.193378	0.182231	-1.06118	0.28861	0.443129
NOP58	891.47	0.305312	0.193924	1.5744	0.115396	0.229123
SZRD1	1054.48	-0.394307	0.144197	-2.7345	0.00624757	0.0260813
KCNH2	11.5351	-0.639605	0.53838	-1.18802	0.234826	0.382261
CUL1	552.712	-0.258241	0.102798	-2.51213	0.0120005	0.0424612
FAM114A2	123.565	0.13682	0.155184	0.881665	0.377958	0.534744
CYFIP2	335.957	0.715465	0.222172	3.22032	0.00128047	0.00773434
TAB2	561.192	-0.341754	0.146636	-2.33063	0.0197728	0.0613154
GINM1	357.902	-0.126526	0.14454	-0.875374	0.38137	0.537346
EIF2AK2	520.066	-0.236775	0.129175	-1.83298	0.0668056	0.153113
USP36	372.448	-0.211208	0.152538	-1.38463	0.166165	0.298924
KMT2C	529.068	0.271624	0.129453	2.09824	0.0358836	0.095976
MCOLN3	12.0244	1.40579	0.441289	3.18565	0.00144428	0.00847864
CCDC85A	7.16537	-1.46398	0.614151	-2.38374	0.0171375	0.055202
PUM2	1481.77	0.0152479	0.115114	0.132459	0.894621	0.936892
MRPL43	610.527	0.197522	0.113292	1.74348	0.0812495	0.176554
ITIH4	93.7705	1.26561	0.433273	2.92104	0.00348863	0.0166381
ITIH1	0.406015	-0.0501247	1.23612	-0.04055	0.967655
HPF1	108.532	-0.0725499	0.135314	-0.536159	0.591849	0.723944
ZFR	687.009	0.0460103	0.131808	0.34907	0.727037	0.824951
ZNF280C	44.2589	0.0306412	0.133299	0.229868	0.818194	0.887504
NPFFR2	2.56478	-0.355882	0.692191	-0.514138	0.607156	0.736341
PHF21B	3.97943	3.11552	1.02602	3.03651	0.0023933	0.0125681
TRAF1	165.917	1.1036	0.322204	3.42515	0.00061446	0.00437243
RC3H2	261.793	0.085767	0.150348	0.570455	0.568369	0.704645
IL17RB	29.3733	-1.39866	0.279904	-4.99693	5.82507e-07	1.77148e-05
TRAF3IP2	296.225	0.647717	0.159751	4.05455	5.02301e-05	0.000604144
GYG2	35.0852	-0.24759	0.381829	-0.648432	0.516706	0.660663
DCBLD2	158.946	-0.646508	0.280496	-2.30487	0.0211738	0.0645763
SERPINB3	99.1024	-0.856025	0.983052	-0.870783	0.383873	0.539773
SOAT1	251.36	-0.206372	0.220098	-0.937635	0.348432	0.505653
PKP2	107.15	-0.576098	0.198944	-2.89578	0.00378217	0.0177085
MSH4	0.690717	0.0683572	1.09034	0.0626936	0.95001
F7	0.532446	0.728388	1.01006	0.721133	0.470828
GDI2	1871.02	-0.640888	0.186395	-3.43833	0.000585311	0.00420706
PRDM1	102.098	0.495932	0.253092	1.9595	0.0500548	0.12323
ATG5	345.468	-0.150221	0.166706	-0.901115	0.367527	0.525024
TMCC3	39.2536	-0.219697	0.268491	-0.818266	0.413206	0.567272
PITHD1	369.837	-0.386423	0.11811	-3.27173	0.00106892	0.0067183
MTA3	356.518	0.375572	0.175196	2.14373	0.0320546	0.0880884
USP13	53.4948	-0.330304	0.28991	-1.13933	0.254565	0.405162
ATP11B	471.522	-0.733863	0.212257	-3.45743	0.000545348	0.00397012
LAMC2	436.594	-0.151141	0.273413	-0.552794	0.580405	0.714447
CDK14	72.8705	-0.622921	0.316215	-1.96993	0.0488469	0.120891
SEC61A1	2401.31	-0.421611	0.10382	-4.06099	4.88642e-05	0.000591045
PPP1R12A	639.342	0.452947	0.214021	2.11636	0.0343138	0.0929675
RASGRF1	11.1219	-0.192785	0.472466	-0.408039	0.683245	0.792897
CAMK2B	6.33795	0.168176	0.541947	0.310318	0.756319	0.845143
CROCC	894.451	0.749848	0.289158	2.59322	0.00950826	0.0357071
POLR3E	345.455	0.117903	0.104875	1.12422	0.260919	0.411728
ATP2B4	699.966	-0.276912	0.195244	-1.41829	0.156107	0.285533
ZC3H11A	1412.55	0.291153	0.125249	2.32459	0.0200938	0.0621204
RIOK2	155.716	0.469499	0.16335	2.87419	0.00405062	0.0186832
YIPF1	230.903	-0.15479	0.130036	-1.19036	0.233904	0.381018
NDC1	253.73	-0.929282	0.185113	-5.02007	5.1652e-07	1.6064e-05
DGKG	22.7436	-0.94889	0.411523	-2.3058	0.0211218	0.0644876
FLYWCH1	728.321	0.793803	0.250284	3.17161	0.00151598	0.00879481
UNKL	116.744	0.128951	0.223604	0.576695	0.564146	0.701161
TBXAS1	41.309	-0.592427	0.351773	-1.68412	0.0921589	0.193753
PARP12	444.558	0.494345	0.173188	2.85439	0.00431196	0.0195971
ALDH18A1	577.452	-0.30733	0.125063	-2.45741	0.0139942	0.0475463
TARBP1	395.211	0.611662	0.252726	2.42026	0.0155093	0.0512709
GATB	179.63	0.109903	0.15551	0.706728	0.479735	0.627972
MXD1	253.668	-0.929637	0.274739	-3.38372	0.00071512	0.00491849
CDK17	207.229	0.0074784	0.132405	0.0564813	0.954958	0.975033
DNAJC25	85.0972	0.109546	0.149991	0.730349	0.465177	0.61512
SLC2A3	85.1911	-1.02485	0.309741	-3.30873	0.000937206	0.00605686
PSD	42.0527	-0.541954	0.297896	-1.81927	0.0688702	0.156538
CTDP1	316.371	0.271918	0.139539	1.94869	0.0513329	0.125684
YBX3	2666.76	0.22818	0.130391	1.74997	0.0801242	0.174959
STYK1	144.195	-0.065498	0.203277	-0.322211	0.747293	0.838812
WNK1	909.68	-0.257197	0.115663	-2.22368	0.0261702	0.075628
RPS17P5	0
CCAR1	1487.36	0.619329	0.211949	2.92206	0.00347719	0.0166
OGFR	1044.52	0.175816	0.204748	0.858695	0.390509	0.545569
GNA15	536.271	0.231369	0.163632	1.41396	0.157373	0.287137
CREB3L3	2.95904	0.83632	0.789684	1.05906	0.289574	0.444006
PIGV	156.806	0.258511	0.146679	1.76242	0.0779981	0.171362
PTPRU	1637.68	0.20059	0.184385	1.08789	0.276645	0.42991
SNRNP40	205.764	-0.284008	0.134242	-2.11565	0.0343747	0.0930537
RIMBP2	0.846945	0.599175	0.870259	0.688502	0.491136	0.637909
COL11A1	9.13665	0.459048	0.58576	0.783678	0.433229	0.586674
QSER1	255.868	-0.30541	0.151445	-2.01664	0.0437334	0.111126
MPC1	231.102	0.409323	0.130976	3.12516	0.00177707	0.00993754
ACAA1	1209.8	0.375024	0.145817	2.57188	0.0101148	0.0373641
BCAT1	55.0593	-2.3373	0.409948	-5.70146	1.18786e-08	6.79484e-07
HDAC7	1378.71	0.345603	0.197439	1.75043	0.0800448	0.174878
LZTS1	28.9552	-1.06726	0.359737	-2.96678	0.0030094	0.0148844
PRDM6	22.2101	-0.328871	0.415815	-0.790906	0.428999	0.582505
WNT8A	0.0418662	0.741393	2.92849	0.253165	0.800141
SPAG4	307.355	-0.306477	0.235511	-1.30133	0.193146	0.332193
NCKAP1	1413.99	-0.0418816	0.166915	-0.250915	0.80188	0.875988
MRPS35	379.396	-0.605325	0.169764	-3.56568	0.000362916	0.00290393
GUCY1B1	44.7172	-1.13502	0.267061	-4.25004	2.13734e-05	0.000312631
SFSWAP	833.795	0.619515	0.210677	2.94059	0.00327586	0.0158634
TNK2	1766.41	0.507559	0.270991	1.87297	0.0610719	0.143339
MON2	384.241	0.639144	0.181679	3.51798	0.000434842	0.00335061
CDH3	521.146	-0.436912	0.278327	-1.56978	0.116466	0.230523
ARSF	0.715343	0.538378	0.827455	0.650644	0.515277
GPBP1	785.109	0.211083	0.142758	1.4786	0.139246	0.262951
DGAT2	453.557	-0.279418	0.229832	-1.21575	0.224081	0.368956
ZNF112	34.895	0.0693142	0.16727	0.414384	0.678593	0.789262
CS	1022.9	-0.153623	0.103402	-1.48569	0.13736	0.260104
LTK	11.7187	-0.310011	0.474743	-0.653007	0.513752	0.658155
MRPS24	383.102	-0.464526	0.154144	-3.01359	0.00258175	0.0132564
ELMO2	400.203	0.384547	0.150526	2.55469	0.0106284	0.0387022
WAPL	372.369	-0.271975	0.129682	-2.09724	0.0359722	0.0961322
VMP1	1519.17	0.130355	0.224373	0.580976	0.561256	0.69894
APPBP2	326.085	-0.140643	0.112979	-1.24485	0.213186	0.355897
POLD1	332.387	-0.295166	0.233223	-1.2656	0.205657	0.346913
SEZ6	0.33643	0.764482	1.38094	0.553594	0.579857
EIF4B	3600.39	0.308841	0.129852	2.37841	0.0173876	0.0557541
SLC6A16	4.46583	-0.863835	0.706129	-1.22334	0.221202	0.365511
BICRA	428.055	0.386163	0.242454	1.59273	0.111222	0.223163
SPHK2	268.929	0.184412	0.19461	0.947596	0.343335	0.500969
RPL18	10928.8	0.6697	0.168058	3.98494	6.74968e-05	0.00076401
CA11	67.0392	-0.41738	0.343902	-1.21366	0.224877	0.369792
ISOC2	533.079	0.010287	0.171336	0.0600398	0.952124	0.973757
U2AF2	1659.54	-0.0443101	0.134401	-0.329685	0.741638	0.835078
EPN1	1274.98	-0.294976	0.16749	-1.76116	0.0782116	0.171719
MED29	553.473	-0.0823324	0.111084	-0.74117	0.45859	0.609151
AHRR	38.1222	0.00205022	0.416484	0.00492268	0.996072	0.997768
GSC2	0.0597566	0.492475	2.92855	0.168163	0.866455
ZNF275	175.063	-0.0142025	0.136755	-0.103854	0.917285	0.95078
MTMR1	357.001	0.17765	0.121999	1.45616	0.145349	0.270987
GPC1	2378.82	0.508667	0.229731	2.21418	0.0268162	0.0770185
ADCK1	96.2498	0.368475	0.166026	2.21937	0.0264613	0.0762969
HAGH	298.848	-0.450218	0.125786	-3.57925	0.000344584	0.00278508
RNF4	493.853	-0.25815	0.123163	-2.09601	0.0360811	0.0962898
CASP8	347.625	0.187692	0.140069	1.34	0.180245	0.316629
LIMCH1	1110.71	0.104947	0.244572	0.429104	0.667847	0.78216
INTS13	277.489	0.28191	0.226733	1.24336	0.213736	0.356505
TM7SF3	674.377	0.234654	0.224755	1.04404	0.296465	0.451331
DLX3	57.4198	-0.157884	0.335818	-0.470147	0.63825	0.759559
SPA17	53.723	-0.139396	0.183745	-0.758639	0.448068	0.599796
TSPAN32	5.55483	1.93963	0.491675	3.94495	7.98168e-05	0.000875616
CCN5	5.89711	-1.42015	0.645545	-2.19993	0.0278117	0.0791913
DMRT3	0.620971	-1.72959	1.75008	-0.988295	0.323008
ST3GAL6	11.1218	-0.159273	0.323769	-0.491935	0.622765	0.748418
ATP2C2	294.9	-0.279662	0.36508	-0.76603	0.443659	0.596113
NGFR	29.1715	-0.0193099	0.627624	-0.0307666	0.975456	0.987478
CDON	21.7178	-0.541601	0.418671	-1.29362	0.195797	0.335238
TAF2	278.59	-0.169057	0.139332	-1.21334	0.225001	0.369901
HIPK2	233.429	0.273737	0.157767	1.73507	0.0827281	0.178997
TNPO3	383.999	-0.449491	0.118035	-3.80811	0.000140031	0.00137303
BORCS8-MEF2B	23.4964	0.11884	0.417063	0.284945	0.775687	0.858849
RFXANK	568.836	0.333838	0.160017	2.08627	0.0369539	0.0980608
TMEM161A	324.511	0.116353	0.159782	0.728198	0.466493	0.616151
LPAR2	464.364	0.40319	0.156934	2.56918	0.0101941	0.0375561
CTSA	1223.49	-0.371342	0.138615	-2.67895	0.00738529	0.0296584
SUGP2	798.607	0.531667	0.230791	2.30367	0.0212411	0.06472
SLC12A2	215.962	-1.07665	0.248402	-4.33432	1.46213e-05	0.00023674
SNX24	69.47	0.0191836	0.189019	0.10149	0.919161	0.952258
EYA2	223.782	-0.0483193	0.39364	-0.12275	0.902305	0.941136
CNN2	2212.18	0.42914	0.187798	2.28511	0.0223061	0.0672192
ABCA7	704.607	0.61994	0.336866	1.84031	0.0657221	0.151328
SNCAIP	25.1542	-0.23842	0.502422	-0.474541	0.635114	0.757487
DDX20	166.685	-0.0242622	0.12423	-0.1953	0.845158	0.906217
BTBD1	447.433	-0.450039	0.181141	-2.48446	0.0129747	0.0449135
FAR2	107.199	-1.46916	0.363678	-4.03972	5.35155e-05	0.000632965
BCAS1	2317.19	0.404859	0.226071	1.79085	0.0733181	0.163724
POU1F1	0.50738	0.179543	0.749663	0.239498	0.810719
CHI3L2	8.41165	-0.702524	0.468427	-1.49975	0.133679	0.25512
SBNO2	1168.37	0.135336	0.189313	0.714882	0.474682	0.623555
PMS1	162.665	-0.0904137	0.175705	-0.514576	0.606849	0.736016
HMG20B	1329.65	0.33088	0.156474	2.1146	0.0344642	0.0932202
CALCRL	95.427	-1.15991	0.293425	-3.95301	7.7175e-05	0.000852082
TAF11	257.508	-0.118657	0.126721	-0.936361	0.349087	0.506298
ANKS1A	591.595	-0.608482	0.214266	-2.83984	0.00451361	0.020288
AP3D1	1424.15	0.189035	0.124759	1.51519	0.129723	0.249477
ZNF76	540.167	0.879647	0.200037	4.39742	1.09545e-05	0.000187229
SLC9A3R2	590.783	-0.217556	0.243983	-0.891683	0.372563	0.529636
NTHL1	132.497	-0.371549	0.184678	-2.01188	0.0442328	0.112098
BLTP3A	159.313	-0.242993	0.147399	-1.64854	0.0992423	0.204836
GNAI3	712.429	-0.498572	0.159369	-3.12841	0.00175753	0.00985409
IPO5	978.597	-0.337785	0.144942	-2.33049	0.0197804	0.0613292
OAT	263.508	-0.259281	0.261101	-0.993032	0.320694	0.477033
WDR3	288.391	-0.503239	0.190716	-2.63868	0.00832298	0.0324215
PKN2	613.6	0.189353	0.150315	1.25971	0.207775	0.349443
WDR18	451.268	-0.0279857	0.194539	-0.143857	0.885614	0.931752
TRAM2	114.642	-0.702077	0.16293	-4.30907	1.63942e-05	0.000256176
NTN1	26.5626	-0.253629	0.560207	-0.452741	0.650735	0.769054
GLP2R	2.1796	0.0249126	0.598515	0.041624	0.966798	0.981934
MCM10	41.5507	-2.79021	0.363308	-7.68002	1.59066e-14	4.63218e-12
DGKA	1857.63	1.0091	0.263477	3.82995	0.000128171	0.00128171
ERBB3	3171.63	0.104539	0.243186	0.429871	0.667289	0.781766
ROPN1	0.117407	0.577182	2.92821	0.197111	0.843741
ANKRD44	66.3209	0.059154	0.246504	0.239972	0.810352	0.881885
KARS1	1241.41	-0.0318611	0.11411	-0.279213	0.780081	0.861641
ADAT1	241.616	0.110384	0.179672	0.614363	0.538976	0.680357
PDIA5	118.08	-1.0195	0.161449	-6.31471	2.70673e-10	2.51321e-08
TBC1D22B	150.974	-0.0589466	0.0996066	-0.591795	0.553988	0.693749
NDUFB4	983.31	0.0566592	0.141835	0.399474	0.689544	0.797735
SPEN	601.724	-0.0286022	0.158025	-0.180998	0.856369	0.913245
MYLK	136.239	-0.342193	0.286538	-1.19423	0.232387	0.379158
ZC3H15	537.804	-0.108189	0.107193	-1.00929	0.312835	0.468679
MAP2K4	282.95	-0.0439585	0.124365	-0.353463	0.723742	0.822769
PACC1	83.0324	-0.786851	0.148904	-5.28427	1.26206e-07	4.98087e-06
SNAP91	35.7288	-0.30685	0.671418	-0.457018	0.647658	0.766596
SLK	1259.34	-0.150788	0.186923	-0.806687	0.419847	0.57393
CYB5R4	202.366	-0.427398	0.25088	-1.70359	0.0884569	0.187698
COL17A1	840.446	1.0713	0.357683	2.99511	0.00274346	0.0138907
GSTO2	267.16	0.545329	0.159252	3.42432	0.000616344	0.00438258
SEC61A2	51.2649	0.111657	0.218731	0.510477	0.609717	0.738097
PRKCQ	27.7415	0.863424	0.435217	1.9839	0.0472675	0.118246
TLE2	1153.87	0.684403	0.243237	2.81373	0.00489707	0.0216597
ASB1	154.989	0.239795	0.180361	1.32953	0.183674	0.320773
FAM107B	637.692	-0.780763	0.201001	-3.88437	0.000102595	0.00106761
ME1	48.0717	-0.490548	0.246142	-1.99295	0.0462669	0.116379
TBC1D1	868.415	0.199189	0.198252	1.00473	0.315027	0.471118
CDK13	692.774	0.484547	0.147514	3.28476	0.0010207	0.00646156
MTHFD2	231.894	-1.65563	0.263859	-6.27467	3.50374e-10	3.16159e-08
SLC9A7	131.067	-0.282418	0.279169	-1.01164	0.311709	0.467285
FOXJ2	145.968	-0.28525	0.143087	-1.99354	0.0462018	0.116261
YBX1	5705.74	-0.321895	0.146645	-2.19507	0.0281588	0.0799725
PDE4A	228.646	0.191031	0.251532	0.759472	0.44757	0.599422
PPP2R5A	403.656	-0.318628	0.152372	-2.09111	0.0365181	0.0971055
CTNNA2	0.493787	0.241187	1.41307	0.170683	0.864473
ELAVL1	944.919	-0.448473	0.133301	-3.36437	0.000767198	0.00518766
TIE1	73.6097	-0.831193	0.283207	-2.93493	0.00333627	0.0160629
DIP2B	239.555	-0.482247	0.137947	-3.49588	0.0004725	0.00354329
SMARCD1	546.151	0.00713777	0.0942701	0.0757162	0.939645	0.965867
KDM4A	641.71	0.216099	0.139052	1.55409	0.120164	0.235861
NFYC	484.067	0.028318	0.0967749	0.292618	0.769814	0.854905
ZMYND12	19.3265	-0.534545	0.294016	-1.81808	0.0690515	0.156839
SLC9A3	59.3846	-0.564583	0.225526	-2.50341	0.0123004	0.0432359
NGEF	63.5113	-0.296476	0.30573	-0.969731	0.332181	0.48946
ASPM	75.2934	-2.57139	0.355155	-7.24019	4.48068e-13	8.44301e-11
CD84	14.6909	-0.209067	0.37106	-0.563431	0.573141	0.708456
ELOVL1	1204.77	-0.265958	0.106877	-2.48845	0.0128303	0.0445543
SPI1	149.58	0.0872301	0.355385	0.245452	0.806106	0.878906
POLR1H	252.439	0.106581	0.126933	0.839663	0.401097	0.555824
MPPED2	116.841	0.738016	0.343462	2.14876	0.0316537	0.0872236
CLDN18	2.40333	-1.86628	0.913447	-2.04311	0.0410412	0.105984
ZBTB11	246.293	0.218329	0.155784	1.40148	0.161069	0.291954
ATXN3	235.452	0.407728	0.198648	2.05252	0.0401195	0.10427
GOLGA5	331.815	-0.189729	0.110339	-1.71951	0.0855209	0.1833
FGFR2	362.147	0.240096	0.281069	0.854222	0.392982	0.547992
LRRC40	146.153	-0.277015	0.135393	-2.04601	0.0407558	0.105442
ISOC1	297.891	0.188406	0.167495	1.12485	0.260655	0.411481
EML1	57.0375	-0.69518	0.32025	-2.17074	0.0299508	0.0837943
TRMT11	130.241	0.16625	0.181042	0.918298	0.358463	0.515615
THUMPD1	566.683	0.0949197	0.122036	0.777801	0.436687	0.589694
MSANTD3	112.731	-0.357919	0.174505	-2.05105	0.0402622	0.104527
KIF26A	17.3851	-0.996512	0.482269	-2.0663	0.0388001	0.101709
ATG2B	298.27	0.127736	0.184721	0.691509	0.489246	0.636398
ARFGEF1	681.079	-0.107153	0.133938	-0.800024	0.423697	0.5771
ACSM2B	0.0729117	0.400016	2.92834	0.136601	0.891346
ZFAT	67.5232	-0.499552	0.190206	-2.62637	0.00863001	0.0333003
MTFR1	204.791	-0.792756	0.150707	-5.26024	1.43865e-07	5.51912e-06
STAG3	18.4286	-1.37319	0.473908	-2.89758	0.00376059	0.0176474
FECH	146.14	-0.475245	0.187704	-2.53189	0.0113449	0.0406505
MYO9A	252.389	0.263866	0.210589	1.25299	0.210208	0.352467
DDX3Y	484.472	-0.120544	0.609797	-0.197679	0.843296	0.904775
PFKP	837.064	-0.0599269	0.161049	-0.372104	0.709815	0.812691
IDI1	310.692	-0.68388	0.256652	-2.66462	0.00770761	0.0306846
SP100	669.302	0.493421	0.152517	3.23519	0.0012156	0.00743777
KLF6	1962.13	0.162065	0.231674	0.699538	0.484216	0.631658
PLPP1	776.647	-0.621704	0.20307	-3.06152	0.00220215	0.0117732
NEO1	283.297	-0.700269	0.232484	-3.01212	0.00259432	0.0133074
TRAM1	1657.99	-0.700687	0.195066	-3.59205	0.000328089	0.00267993
PHKA1	114.699	-0.229344	0.178633	-1.28389	0.199182	0.339523
TNFRSF1A	1626.23	-0.156508	0.148093	-1.05683	0.290591	0.445032
CACNB1	198.952	-0.0300235	0.316375	-0.0948985	0.924395	0.955722
EVI5	140.295	0.0372528	0.157184	0.237001	0.812656	0.883618
STOML1	99.9122	-0.189328	0.134018	-1.4127	0.157745	0.287734
PKM	11385.2	-0.0913541	0.156327	-0.584377	0.558967	0.696805
DHX29	261.091	-0.0649484	0.146943	-0.441998	0.658491	0.775265
DNTTIP2	513.213	0.0942173	0.156033	0.603829	0.545958	0.686167
METTL22	109.568	0.162919	0.231809	0.702819	0.482169	0.630041
TP53BP1	585.547	0.414399	0.165947	2.49717	0.0125187	0.0437552
TRO	76.8272	0.378598	0.437297	0.865769	0.386617	0.542116
RRP15	149.397	-0.80924	0.225258	-3.5925	0.000327526	0.00267647
RHOA	2772.42	-0.391627	0.124025	-3.15763	0.00159055	0.00913094
DHX8	352.859	0.0497689	0.11307	0.440159	0.659822	0.776214
PMS2P4	61.6484	0.347064	0.191314	1.81411	0.0696614	0.157833
PRKCZ	446.366	0.40584	0.142671	2.8446	0.00444673	0.0200484
ZFY	170.988	-0.443857	0.637454	-0.696297	0.486243	0.633298
IARS2	655.313	-0.761133	0.1804	-4.21914	2.45235e-05	0.000350179
SYT1	30.6079	-3.22537	0.557829	-5.78201	7.3813e-09	4.56169e-07
NAV3	10.1407	0.556616	0.531299	1.04765	0.2948	0.449651
IDH3G	488.764	0.251956	0.118469	2.12676	0.0334403	0.0910242
ROGDI	386.501	0.268668	0.15634	1.71849	0.0857081	0.183483
PDZD4	23.4746	0.39654	0.360184	1.10094	0.270925	0.423211
ATP2B3	0.56297	-0.711393	1.01795	-0.698851	0.484645
ROCK1	445.258	-0.156042	0.151357	-1.03095	0.302563	0.457426
CBFB	624.182	-0.245823	0.142919	-1.72001	0.0854301	0.183189
PDK3	257.496	-0.754628	0.180008	-4.1922	2.76261e-05	0.000384764
HYAL2	461.367	-0.500651	0.167591	-2.98733	0.00281423	0.0141595
HDAC4	91.7837	-0.0441148	0.13952	-0.316189	0.751859	0.841821
RASSF1	115.489	-0.543717	0.171463	-3.17105	0.00151889	0.00880518
FGFR3	6793.59	0.0164393	0.28719	0.0572418	0.954353	0.974797
IFI35	253.673	0.0495362	0.204942	0.241708	0.809007	0.880869
HEATR6	242.494	0.358786	0.172699	2.07752	0.0377534	0.0997279
COASY	723.891	0.114815	0.138604	0.828364	0.407464	0.561959
PLEKHH3	1304.47	0.501063	0.218178	2.29658	0.0216429	0.0656529
MEF2A	398.916	0.0691913	0.12188	0.567699	0.570239	0.706261
OTUD5	636.246	0.12851	0.120659	1.06506	0.286847	0.440879
TFE3	459.743	0.018039	0.128446	0.140441	0.888312	0.932868
TBC1D25	174.599	-0.0449901	0.166397	-0.270377	0.78687	0.866287
ACSL4	315.001	-0.782513	0.205176	-3.81386	0.000136813	0.00134641
INPP5A	347.472	-0.0689328	0.133276	-0.517219	0.605003	0.734426
GPKOW	161.67	-0.729985	0.135573	-5.38443	7.26752e-08	3.14336e-06
GRIPAP1	523.75	0.217856	0.151775	1.43538	0.151178	0.278986
FTSJ1	281.951	-0.092478	0.13945	-0.663164	0.507225	0.652098
PRR11	216.682	-1.84036	0.290271	-6.34015	2.29536e-10	2.16259e-08
REEP1	3.9163	-2.49447	0.552272	-4.51674	6.27996e-06	0.000120943
ATP11A	162.906	-0.709822	0.223343	-3.17817	0.00148207	0.00862933
POLR1A	434.578	-0.0977976	0.150679	-0.649045	0.516309	0.660412
LAPTM4A	1970.13	-0.394741	0.217788	-1.8125	0.0699088	0.158235
TTC7A	195.341	-0.277315	0.180813	-1.53371	0.125102	0.242899
IP6K2	1283.53	0.356956	0.153973	2.31831	0.0204326	0.0629233
STON1-GTF2A1L	1.77486	-0.81179	1.01611	-0.798921	0.424336	0.577725
SRBD1	92.3844	-0.0927487	0.136315	-0.680401	0.49625	0.642934
KIF2A	320.174	-0.339588	0.147928	-2.29563	0.0216973	0.0657972
RASGRP2	28.4752	-0.467188	0.332571	-1.40478	0.160088	0.290807
PSME4	740.951	0.10991	0.10698	1.02739	0.304237	0.459304
IFT80	306.964	0.414335	0.193437	2.14197	0.0321963	0.0883563
SIRT2	414.836	-0.0107315	0.139304	-0.0770367	0.938594	0.965159
ERLEC1	389.915	-0.56215	0.162751	-3.45405	0.000552244	0.0040129
PPP2R5B	224.147	0.347139	0.197139	1.76089	0.0782578	0.171761
PYGM	9.18616	-0.432687	0.435426	-0.99371	0.320364	0.476616
PAGE1	0.274086	-1.53979	2.92029	-0.527273	0.598004
PITX1	548.319	0.113271	0.307044	0.36891	0.712195	0.814432
TRPC7	0.0776266	0.67969	2.51416	0.270345	0.786895
MAST4	1128.71	0.718718	0.171854	4.18215	2.88763e-05	0.000396804
ADGRF5	142.82	-1.16232	0.24623	-4.72047	2.35297e-06	5.50018e-05
SDK2	47.2162	0.450124	0.479058	0.939601	0.347422	0.504681
ADAM7	0
NUP133	287.527	0.142877	0.129722	1.10141	0.270718	0.423128
NUCKS1	3378	0.462928	0.202576	2.28521	0.0223005	0.0672192
VPS35	1750.32	0.103013	0.136791	0.753073	0.451406	0.602795
DNAJA2	902.544	0.0149695	0.10418	0.143688	0.885747	0.931752
BCL3	599.429	0.191923	0.22794	0.841987	0.399795	0.554606
KCNAB2	105.114	-0.870729	0.280331	-3.10608	0.00189589	0.0104559
ABCC9	32.8104	0.0765898	0.262585	0.291676	0.770535	0.855408
GAL	12.5317	-3.68819	1.00657	-3.6641	0.000248208	0.00213735
CLEC2D	231.217	1.00072	0.281686	3.5526	0.000381446	0.00301703
FUNDC1	176.796	0.126052	0.144868	0.870114	0.384238	0.54012
MAOB	7.76264	0.194937	0.501926	0.388378	0.697736	0.804034
RORA	65.7579	0.332383	0.338495	0.981943	0.326128	0.483167
DRD4	21.9737	0.792812	0.460434	1.72188	0.0850911	0.18261
TGFBR3	485.995	-0.119823	0.208944	-0.573468	0.566328	0.703079
PLA2G10	76.1557	1.09411	0.264094	4.14289	3.42961e-05	0.000452727
HES2	48.5328	1.06954	0.472746	2.2624	0.0236726	0.0701276
ATP1B3	943.666	-0.518774	0.195817	-2.64928	0.00806629	0.0316941
NEDD4	160.33	-0.309985	0.152857	-2.02794	0.0425666	0.108823
PIGB	127.734	0.362484	0.198561	1.82555	0.0679173	0.154977
MAPK6	587.507	-0.590659	0.224098	-2.63572	0.00839598	0.0326463
GNB5	250.708	0.00904689	0.195389	0.0463019	0.96307	0.980076
RAB27A	125.918	-0.477192	0.162204	-2.94193	0.00326174	0.015806
HDHD5	275.359	-0.382163	0.130246	-2.93417	0.00334444	0.0160861
UFD1	469.387	-0.463914	0.146164	-3.17394	0.00150384	0.00874018
LRP6	184.925	-0.137481	0.165274	-0.831835	0.405502	0.560169
GUCY2C	0.970768	0.0357691	0.713502	0.0501317	0.960017	0.97829
SCT	2.31587	1.03477	0.668407	1.54811	0.121596	0.2377
PHRF1	808.013	0.42164	0.182728	2.30747	0.0210286	0.0642675
ELP1	326.604	0.855392	0.165888	5.15645	2.51675e-07	8.95777e-06
NUCB2	203.465	-0.39624	0.222113	-1.78396	0.0744305	0.165554
PFN2	1057.17	-0.571646	0.169139	-3.37973	0.000725569	0.00496969
PTPN3	376.076	0.23138	0.249463	0.92751	0.353662	0.510813
SPTB	10.3143	-0.984874	0.372943	-2.64081	0.0082707	0.0322875
DAPP1	178.692	0.114733	0.203796	0.562979	0.573449	0.708608
FGF10	2.53615	-2.64884	1.07762	-2.45805	0.0139692	0.0475058
SLC44A1	1014.4	-0.115929	0.207276	-0.559295	0.57596	0.710523
TMEM260	227.939	0.420322	0.137337	3.06051	0.00220959	0.011796
SMG6	333.602	0.640468	0.127249	5.03318	4.82415e-07	1.525e-05
EXOC5	404.091	-0.268972	0.179649	-1.49721	0.13434	0.25597
CLTCL1	20.5974	-1.2391	0.382748	-3.23737	0.00120636	0.0073936
FGF22	1.51387	-0.228401	0.613384	-0.372362	0.709624	0.812617
FSTL3	127.716	0.353042	0.258388	1.36633	0.171837	0.30652
DGCR2	1144.79	-0.317024	0.130591	-2.4276	0.015199	0.0504795
RNF126	767.179	0.224711	0.143043	1.57093	0.116199	0.230132
MNT	412.469	0.089916	0.14918	0.602734	0.546686	0.686886
ZXDC	319.307	0.183073	0.146107	1.253	0.210204	0.352467
JMJD6	165.477	-0.108039	0.133325	-0.810343	0.417743	0.57199
POLB	264.802	0.00186851	0.179059	0.0104351	0.991674	0.995701
ST6GALNAC1	59.8864	0.188774	0.407985	0.462699	0.64358	0.763415
WIPI1	129.653	-0.324636	0.158627	-2.04653	0.0407039	0.105364
FRMPD1	0.73648	-0.76872	0.969968	-0.792521	0.428057
GBA2	556.992	0.919313	0.167885	5.47584	4.35431e-08	2.01177e-06
NDST1	393.836	-0.589971	0.242264	-2.43524	0.014882	0.0497125
ASNS	265.428	0.487672	0.254548	1.91584	0.0553855	0.13328
AP3M2	218.448	0.0751666	0.140545	0.534821	0.592773	0.72489
CNGB1	9.26821	-1.0438	0.565121	-1.84705	0.0647402	0.149718
ST6GALNAC2	255.773	0.706151	0.363625	1.94198	0.0521398	0.127153
CHAT	0.302161	0.509956	1.4952	0.341063	0.733056
PABPC1	26129.9	0.0266857	0.168479	0.158392	0.874148	0.924286
TESK2	86.585	-0.257691	0.25787	-0.999304	0.317647	0.473569
CFAP20	174.596	-0.544507	0.142544	-3.81992	0.000133495	0.00132393
CSNK2A2	364.954	-0.0486706	0.136203	-0.357339	0.720838	0.820959
PTPN21	142.83	0.225166	0.196557	1.14555	0.25198	0.402113
EIF2B3	109.029	-0.485702	0.139882	-3.47222	0.000516167	0.00380396
CAMK2A	1.0012	0.23843	0.896499	0.265957	0.790273	0.868437
TCOF1	1411.21	0.380107	0.32681	1.16308	0.244795	0.393622
CDC42	1541.03	-0.129937	0.191532	-0.678405	0.497515	0.643965
OSBPL3	475.29	0.919217	0.255985	3.59091	0.00032953	0.00268827
EPHA8	0.749907	-1.73806	1.28262	-1.35508	0.175391
SLC12A3	1.66977	-1.78762	0.777427	-2.29941	0.0214819	0.0652778
RAD18	76.5262	-0.963521	0.17524	-5.49831	3.83456e-08	1.81082e-06
ATP2B1	648.067	0.132044	0.216474	0.609977	0.541877	0.682833
TRPM5	17.0497	2.02042	0.417176	4.84308	1.2784e-06	3.33842e-05
NCK2	645.775	-0.33224	0.126978	-2.61651	0.00888338	0.0340659
MAP4K4	709.308	-0.078336	0.188719	-0.415093	0.678074	0.788849
MGAT4A	232.529	-1.02345	0.210599	-4.85973	1.17546e-06	3.12479e-05
RPL31	9199.26	0.630061	0.144422	4.36265	1.28497e-05	0.00021254
WDR1	2650.41	-0.331365	0.106434	-3.11333	0.00184991	0.0102583
SNX13	318.655	-0.251658	0.151782	-1.65802	0.0973125	0.201916
MS4A12	0.0110289	0.738291	2.92861	0.252096	0.800967
ARHGAP10	182.278	-0.294927	0.193686	-1.52271	0.127831	0.246827
RPS6KA2	274.092	0.173208	0.230883	0.750198	0.453135	0.604306
ING3	95.567	-0.0524107	0.136434	-0.384146	0.70087	0.806302
VASH1	145.083	-0.253438	0.245095	-1.03404	0.301116	0.45628
LMCD1	107.326	-1.0166	0.312597	-3.2521	0.00114557	0.00712089
BUD23	769.495	-0.0462694	0.0987768	-0.468424	0.639482	0.760288
SEL1L	550.758	-0.505215	0.167146	-3.0226	0.00250616	0.0129659
TRIP13	97.6453	-2.21011	0.323096	-6.8404	7.89731e-12	1.0765e-09
ATP6AP1	1612.18	-0.523865	0.112676	-4.6493	3.33058e-06	7.24957e-05
TCF3	960.917	-0.293113	0.130514	-2.24583	0.0247147	0.0723558
TRIB2	898.296	0.17698	0.264496	0.669122	0.503417	0.648896
DAZAP1	1612.08	0.105929	0.136308	0.777135	0.437079	0.5901
MBD3	1082.64	-0.00248296	0.150718	-0.0164743	0.986856	0.992914
PRLH	0
HLTF	242.591	-0.698603	0.21113	-3.30888	0.00093669	0.00605556
FAM50A	827.749	0.140522	0.152751	0.919941	0.357604	0.514806
FAM3A	552.901	0.195528	0.124876	1.56578	0.117401	0.23175
CPSF1	1633.22	0.501851	0.269567	1.8617	0.062646	0.146159
MYO3B	78.4921	1.54994	0.474238	3.26827	0.00108207	0.00678766
CYBRD1	154.186	-0.361342	0.334806	-1.07926	0.280473	0.433975
CDH19	1.57455	-0.626388	1.14945	-0.544943	0.585792	0.719004
PDCD2	496.287	-0.0159865	0.124109	-0.12881	0.897508	0.938371
SLC6A15	0.33965	-0.817751	1.41314	-0.578676	0.562808
RDH11	1022.23	0.25702	0.189771	1.35437	0.175617	0.311211
PRKACA	775.998	0.0207148	0.125726	0.164762	0.869131	0.921537
ADGRL1	553.425	0.384839	0.307096	1.25316	0.210149	0.352467
SPP2	0.0176397	0.505415	2.92851	0.172584	0.862978
ACTN1	703.029	-0.435513	0.174002	-2.50292	0.0123175	0.0432621
ZFYVE26	250.025	0.530593	0.156711	3.38581	0.000709689	0.00488897
RPS6KA6	101.363	0.0129614	0.21086	0.0614694	0.950985	0.972955
EPN2	285.796	-0.45914	0.17835	-2.57438	0.0100421	0.03716
PTPN18	960.912	0.614591	0.214378	2.86685	0.00414579	0.0190172
LIMS2	119.796	-0.244951	0.332615	-0.736442	0.461462	0.611696
ASIC4	0.350749	-0.268831	1.10033	-0.244319	0.806984
SPEG	128.444	1.96645	0.510524	3.85183	0.00011724	0.00119288
LNX1	166.782	-0.236297	0.180371	-1.31006	0.190174	0.328813
ALDH3A2	533.203	-0.0631051	0.194573	-0.324326	0.745691	0.837598
TFRC	851.125	-0.927498	0.195901	-4.73452	2.19579e-06	5.20173e-05
SREBF1	2206.1	-0.499392	0.249108	-2.00472	0.0449925	0.113679
TRPC5	0.358457	-0.00210212	1.01141	-0.0020784	0.998342
AFF4	622.494	0.0583437	0.128152	0.455268	0.648917	0.767377
UBE2D1	310.868	-0.228506	0.199316	-1.14645	0.251608	0.401716
PALS1	198.687	-0.0344311	0.15461	-0.222697	0.823771	0.890846
RHOBTB1	105.446	0.208863	0.255357	0.817927	0.413399	0.567418
SMC1A	451.777	-0.891869	0.1557	-5.72811	1.01553e-08	6.0057e-07
HSD17B10	536.536	-0.179603	0.12709	-1.41319	0.157599	0.287495
MARK2	791.996	-0.247598	0.125273	-1.97647	0.0481018	0.119539
HMMR	70.1898	-2.01962	0.350613	-5.76026	8.39835e-09	5.12432e-07
CHFR	527.169	0.351239	0.192331	1.82622	0.0678164	0.154884
TRHDE	65.9047	-1.08714	0.53026	-2.05021	0.0403443	0.104673
P4HA2	253.447	-0.0636771	0.144109	-0.441867	0.658585	0.775328
FCGR2B	24.0788	-1.18812	0.391825	-3.03227	0.00242719	0.0126734
NFATC3	164.121	-0.60049	0.173012	-3.47079	0.000518924	0.00382135
TRNT1	286.922	-0.0582604	0.125512	-0.464183	0.642517	0.762616
ACADVL	5491.99	0.94786	0.252472	3.75431	0.000173818	0.00162807
STK10	263.493	0.0527809	0.181419	0.290933	0.771102	0.855791
FBXW11	281.998	0.00844854	0.169481	0.0498494	0.960242	0.978338
ACAP1	92.7068	-0.434456	0.363534	-1.19509	0.232052	0.378756
CRMP1	30.5273	0.0330493	0.280143	0.117973	0.906089	0.943608
EVC	71.4493	0.79955	0.339795	2.35304	0.0186208	0.0586229
DERL2	390.006	0.110263	0.117365	0.939483	0.347483	0.504694
SIDT1	211.414	0.796518	0.213115	3.7375	0.000185861	0.00170925
NDE1	171.678	-0.78175	0.232035	-3.3691	0.000754131	0.0051235
IRAG1	96.9488	0.198763	0.349318	0.569002	0.569355	0.705681
TMEM38A	30.1569	-0.811552	0.215093	-3.77303	0.000161277	0.00153376
AP1M1	488.81	0.0699751	0.118796	0.589038	0.555836	0.694885
PVR	223.564	-0.515661	0.189749	-2.71759	0.00657591	0.0270988
XRCC1	288.167	-0.0924592	0.131072	-0.705406	0.480558	0.628749
SCARB1	311.564	-0.463239	0.186602	-2.4825	0.0130464	0.0451112
CYP2W1	36.1782	0.271068	0.512823	0.528579	0.597097	0.727955
MCM2	256.292	-2.51281	0.243832	-10.3055	6.65474e-25	4.26347e-21
MOV10L1	2.06612	-0.395404	0.689953	-0.573089	0.566584	0.703186
PANX2	136.941	-0.277102	0.263761	-1.05058	0.293451	0.448263
SELENOO	690.671	0.512463	0.211199	2.42645	0.0152473	0.0506049
TP63	1745.08	0.37379	0.249007	1.50112	0.133324	0.254669
ALPK1	238.046	0.855721	0.180794	4.73313	2.2108e-06	5.22651e-05
LLGL2	1609.1	0.0139894	0.232294	0.0602227	0.951978	0.973735
PDE8A	428.504	0.410217	0.203935	2.0115	0.0442723	0.112184
CLCN4	15.2788	-0.829223	0.317749	-2.60968	0.00906262	0.034526
NLE1	176.036	-0.184693	0.156274	-1.18186	0.237261	0.384987
SDHA	875.875	-0.23688	0.154098	-1.5372	0.124244	0.241698
SMARCE1	1254.77	-0.395069	0.104891	-3.76648	0.000165566	0.00156296
FNDC8	0.280428	0.542944	1.16462	0.466198	0.641074
GSDMB	882.932	0.97829	0.273117	3.58194	0.000341052	0.00276234
KDM5A	389.274	-0.307468	0.163504	-1.8805	0.0600405	0.141496
ADAM11	15.1891	0.26654	0.38205	0.697657	0.485392	0.632619
PPP2R3A	70.3415	-0.61178	0.237208	-2.57908	0.00990626	0.0367635
FERMT2	92.2492	-0.582108	0.24009	-2.42454	0.0153278	0.0508018
ABCB11	8.20492	1.3065	1.03935	1.25703	0.208743	0.350488
DHRS9	17.2493	-1.08636	0.773374	-1.4047	0.16011	0.290807
CD5L	0.141231	0.869253	2.05686	0.422612	0.672578
PTGS2	316.54	0.593046	0.39967	1.48384	0.137851	0.260777
IGF2BP2	72.8755	1.41482	0.582274	2.42982	0.0151062	0.0502756
MAP3K13	305.272	-0.214016	0.115741	-1.84909	0.0644441	0.149195
ST6GAL1	97.7183	-0.761198	0.363416	-2.09456	0.0362099	0.0965663
TBX21	3.35374	-0.0474116	0.451092	-0.105104	0.916293	0.950413
VDAC1P1	0.464146	0.951075	0.874035	1.08814	0.276532
FRY	558.23	-0.0316727	0.244825	-0.129369	0.897066	0.93837
PICALM	1035.25	-0.0954237	0.0996083	-0.957989	0.338069	0.495583
NSF	396.759	-0.382367	0.151889	-2.51742	0.0118219	0.0419762
GLI2	5.8065	-0.65136	0.508694	-1.28045	0.200385	0.340832
CLASP1	523.845	0.51148	0.115702	4.42069	9.83869e-06	0.000172079
MRPS34	702.648	-0.410149	0.168951	-2.42762	0.0151982	0.0504795
NOTCH3	1967.83	-0.850232	0.178441	-4.76479	1.89052e-06	4.617e-05
CLNS1A	594.77	-0.253674	0.163772	-1.54894	0.121395	0.237381
PPP2R2C	9.12419	-1.01038	0.468285	-2.15762	0.0309577	0.0858845
TEAD2	121.87	-1.242	0.431519	-2.87821	0.00399936	0.018509
EED	210.397	-0.077833	0.156252	-0.498126	0.618396	0.745363
CDHR2	0.881266	-0.0784616	0.734089	-0.106883	0.914882	0.949462
SNCB	0.38385	1.20985	1.5385	0.786383	0.431643
TSG101	450.685	-0.00834675	0.132807	-0.0628489	0.949887	0.972349
NCBP3	660.475	0.75667	0.230212	3.28684	0.00101317	0.006431
ATP2A3	448.395	-0.0300578	0.314105	-0.0956935	0.923764	0.955532
CA12	1722.84	-0.1605	0.326492	-0.491591	0.623009	0.748483
MGLL	240.852	0.00545372	0.283796	0.0192171	0.984668	0.991938
NTN4	603.009	-0.069506	0.268963	-0.258422	0.796081	0.872285
BCS1L	316.279	0.639669	0.224591	2.84815	0.0043974	0.0198773
NUAK1	81.7707	-0.441559	0.292723	-1.50845	0.131439	0.252146
DPP8	343.374	-0.188517	0.168179	-1.12093	0.262318	0.413224
SLC24A1	130.579	0.098496	0.177298	0.555539	0.578526	0.712682
ZNF532	359.506	0.581324	0.186028	3.12493	0.0017785	0.00994264
SCARF1	178.176	1.16277	0.291108	3.99429	6.48881e-05	0.000741372
LMAN1	812.815	-0.304477	0.153843	-1.97914	0.0478002	0.119111
HACD3	972.848	-0.574658	0.241881	-2.37579	0.0175115	0.0560297
IPCEF1	49.3704	0.964378	0.325892	2.95919	0.00308447	0.0151525
ZZEF1	564.208	0.559202	0.15209	3.67678	0.000236197	0.00205976
NOX3	0.0184056	0.738291	2.92861	0.252096	0.800967
ENO1	5940.93	-0.682615	0.146114	-4.67178	2.98601e-06	6.65019e-05
SLC12A1	0.056062	0.388293	2.92863	0.132586	0.894521
MYDGF	513.751	-0.761131	0.179377	-4.2432	2.20357e-05	0.000320368
ANO8	304.266	0.0898827	0.25097	0.358141	0.720237	0.820567
TUBE1	146.314	0.689192	0.218757	3.15049	0.00162997	0.00930444
ARHGEF10L	1641.12	0.969164	0.200409	4.83593	1.32523e-06	3.44667e-05
TXK	19.6951	-0.838144	0.314936	-2.66131	0.00778365	0.0308648
WSCD2	143.175	-0.389136	0.383374	-1.01503	0.310091	0.465622
KCNQ2	0.39296	-0.967297	1.14943	-0.841549	0.400041
TACR2	5.57127	-0.110519	0.316567	-0.349117	0.727001	0.824951
ACTR6	183.902	-0.451182	0.127736	-3.53213	0.000412219	0.00321283
TIPIN	42.5078	-0.605841	0.209272	-2.89499	0.00379171	0.0177488
SRI	973.614	-0.553998	0.19443	-2.84934	0.00438094	0.0198308
EIF4G3	1043.1	0.426832	0.135741	3.14446	0.00166395	0.0094574
NUP37	153.437	-0.620558	0.17978	-3.45176	0.000556938	0.0040409
SEMA3A	14.5416	-1.67089	0.403296	-4.14308	3.42679e-05	0.000452665
GTSE1	75.6722	-2.08643	0.334441	-6.23855	4.41645e-10	3.82361e-08
SEMA3C	1461.59	-0.678466	0.212962	-3.18585	0.00144328	0.00847538
TTC38	193.661	0.0395707	0.163087	0.242635	0.808288	0.880436
ACAT1	118.146	-0.84125	0.227371	-3.6999	0.000215684	0.00192633
GRAMD4	248.91	0.138578	0.218572	0.634013	0.526072	0.669495
CELSR1	677.213	1.02246	0.220674	4.63335	3.5979e-06	7.675e-05
WNT8B	2.14475	-0.443271	0.612147	-0.724125	0.468989	0.618539
ZNF638	1109.18	0.46443	0.199718	2.32543	0.020049	0.0620418
SLC25A40	120.465	-0.266703	0.199192	-1.33893	0.180595	0.317047
TIMM21	154.124	0.174434	0.104074	1.67605	0.0937278	0.196236
ADD2	8.13621	-0.369549	0.629876	-0.586701	0.557404	0.695986
FGF4	0.361906	-0.748424	2.14739	-0.348527	0.727445
RASAL2	163.415	0.156797	0.165671	0.946439	0.343925	0.501383
VPS9D1	403.18	0.809196	0.268278	3.01626	0.0025591	0.0131654
ZNF37A	163.263	0.239372	0.161099	1.48587	0.137314	0.260069
MARK3	999.976	0.386922	0.182937	2.11505	0.0344253	0.0931513
SLC25A3	2288.81	-0.0234663	0.124598	-0.188336	0.850614	0.909699
FNDC3B	736.968	-0.657474	0.197285	-3.33262	0.000860323	0.00568421
FOSL2	2521	-0.27474	0.150348	-1.82736	0.0676451	0.154613
CACNG5	0.187028	0.657881	1.46638	0.448644	0.653688
CACNG4	122.072	-0.505203	0.531614	-0.95032	0.34195	0.499489
FRYL	464.849	0.488843	0.122527	3.98968	6.61622e-05	0.000752003
TMEM131	449.12	0.350591	0.127665	2.74618	0.00602933	0.0253908
FSCN1	1798.71	-0.216233	0.269195	-0.803258	0.421826	0.575693
ACTB	31968	0.0645743	0.186758	0.345765	0.729519	0.82678
MOCOS	202.599	0.536222	0.210401	2.54857	0.0108165	0.0391883
PLD1	149.836	0.621635	0.245054	2.53673	0.0111894	0.0402133
ATP12A	3.93104	-3.6802	1.14981	-3.20071	0.0013709	0.00814991
WDR62	53.4191	-1.64101	0.307174	-5.34227	9.1791e-08	3.79403e-06
DLG1	599.019	0.0929066	0.125477	0.74043	0.459039	0.6096
RAB7A	1989.58	-0.360015	0.109358	-3.29208	0.000994487	0.00633965
BCAP29	265.078	-0.0573652	0.150314	-0.381635	0.702732	0.807806
SEC31B	85.0912	1.14273	0.344873	3.31347	0.000921459	0.00598528
SART3	558.369	0.0639646	0.183918	0.347789	0.727999	0.82569
ARHGAP15	24.2562	-0.817234	0.33448	-2.4433	0.0145538	0.0489339
TUBA3D	0.721654	-0.572732	0.744261	-0.76953	0.441579
PAX2	0.681243	1.59151	0.917686	1.73426	0.0828716
EXOSC7	294.089	-0.0782824	0.10432	-0.750407	0.45301	0.604222
KIFAP3	140.456	-0.210423	0.170737	-1.23244	0.217784	0.361594
MKRN2	296.999	-0.080649	0.121488	-0.663841	0.506792	0.651629
MCM6	206.666	-1.52524	0.197683	-7.7156	1.20419e-14	3.73299e-12
REXO2	290.473	-0.269571	0.115248	-2.33904	0.0193331	0.0603057
RBM7	180.917	-0.237726	0.16337	-1.45514	0.145631	0.271434
RBMS2	271.289	0.4051	0.161091	2.51473	0.0119124	0.0422041
BAZ2A	952.27	0.122122	0.150056	0.813843	0.415735	0.56993
PTPN23	808.852	0.256996	0.149528	1.71871	0.0856667	0.183455
MLH1	200.058	-0.0524586	0.108569	-0.483182	0.628967	0.752583
UNG	512.051	-0.780841	0.172683	-4.52182	6.13111e-06	0.00011903
FMO4	32.4655	0.594742	0.233734	2.54452	0.0109428	0.039519
KLHL20	92.2407	-0.190878	0.129525	-1.47368	0.140569	0.26428
RGS11	28.4738	-0.143649	0.498822	-0.287976	0.773365	0.857271
SLC46A1	173.916	-0.0374851	0.218922	-0.171226	0.864046	0.918462
PLXNA2	639.453	0.235781	0.270164	0.872733	0.382809	0.538701
SPAG5	193.389	-0.966283	0.275492	-3.50748	0.000452366	0.00343791
ANKRD13A	455.598	0.0304276	0.195882	0.155337	0.876556	0.925478
TPD52	618.467	-0.443781	0.187456	-2.36739	0.017914	0.0569527
ACACB	145.913	0.931768	0.237219	3.92788	8.56972e-05	0.000928404
TRAF4	2216.49	0.202899	0.149605	1.35624	0.175024	0.310558
PAG1	188.383	-0.832981	0.227704	-3.65817	0.000254021	0.00216894
GPATCH1	160.511	0.0939017	0.167956	0.559084	0.576104	0.710565
ICAM3	110.945	-0.928666	0.238278	-3.89741	9.72268e-05	0.00102619
NT5C2	1334.91	-0.176491	0.159239	-1.10834	0.267714	0.419456
MCAM	362.555	-1.40515	0.280617	-5.00737	5.51776e-07	1.68872e-05
GPC4	89.1725	-1.51301	0.256537	-5.89782	3.68335e-09	2.54655e-07
MBNL3	268.437	-0.167521	0.19002	-0.8816	0.377993	0.534744
CAMSAP3	608.592	0.176218	0.205948	0.855645	0.392194	0.547182
RAP1GAP	415.5	-0.0367625	0.282438	-0.130161	0.896439	0.938071
XAB2	922.12	0.101224	0.148885	0.67988	0.496581	0.643209
ARHGEF1	1228.01	0.569634	0.260561	2.18619	0.0288019	0.081336
STXBP2	1295.98	0.291221	0.137749	2.11415	0.0345025	0.0932683
MAP2K7	679.834	0.215723	0.180313	1.19638	0.231548	0.378175
NMRK2	0.0550395	0.280363	2.92857	0.0957338	0.923732
DGKD	400.353	0.800616	0.213523	3.74955	0.000177149	0.00164962
CTTNBP2	11.997	0.0674703	0.440237	0.153259	0.878194	0.926675
ACTL6B	0.0288718	0.341902	2.92867	0.116743	0.907064
RARB	41.5444	0.55287	0.305062	1.81232	0.0699367	0.158251
TOP2B	2045.7	-0.622196	0.15244	-4.08158	4.47297e-05	0.000553577
TM9SF3	1771.76	-0.388737	0.156012	-2.49172	0.0127128	0.0442611
NFKB2	921.856	0.441274	0.281442	1.56791	0.116903	0.231018
UBE2T	91.4736	-1.50316	0.221158	-6.7968	1.06971e-11	1.41793e-09
PPP1R12B	211.243	-0.118407	0.27085	-0.437167	0.66199	0.777717
DNAJC10	672.907	-0.0764625	0.153848	-0.497	0.619189	0.745899
GTF3C1	864.519	0.11194	0.165827	0.675041	0.499649	0.645684
IL4R	1068.73	0.51446	0.201383	2.55463	0.01063	0.0387022
USP33	521.104	0.0532737	0.135193	0.394056	0.69354	0.800542
PAK3	4.21177	-0.388181	0.851106	-0.456091	0.648325	0.767102
CAPN6	1.83766	0.464023	0.690598	0.671914	0.501638	0.647501
DCX	0.273007	0.450482	1.679	0.268303	0.788466
SNRPA	777.113	0.0764969	0.152535	0.501503	0.616017	0.743644
SPAG6	1.293	-1.12762	0.953192	-1.18299	0.236812	0.38442
EXOSC5	319.848	-0.27581	0.171303	-1.61007	0.107383	0.217412
DYNC1I2	1153.49	0.222085	0.223847	0.992126	0.321136	0.477553
APBB1IP	60.0065	-1.10525	0.381443	-2.89755	0.00376086	0.0176474
LRCH4	761.096	0.232724	0.202158	1.1512	0.249651	0.399379
FAM76B	216.354	0.0749915	0.231828	0.323478	0.746333	0.838028
SIRT6	359.647	0.432951	0.159853	2.70844	0.00676008	0.0276856
TYR	0
POLD3	131.809	-0.504971	0.137846	-3.66331	0.000248978	0.0021408
ACTN2	1.57032	-0.109733	0.762711	-0.143873	0.885601	0.931752
CAPZB	2007.85	-0.136012	0.0935436	-1.45399	0.145948	0.271708
GPR137B	242.927	-0.172005	0.162245	-1.06016	0.289072	0.443484
NAALAD2	8.95506	0.047829	0.28333	0.16881	0.865946	0.919499
JADE1	272.483	-0.163553	0.207842	-0.786912	0.431333	0.584931
SLC25A43	156.14	-0.167445	0.235529	-0.710932	0.477126	0.625579
UBE2A	460.122	-0.45239	0.112646	-4.01602	5.91885e-05	0.000688621
FGFR1	90.716	-0.80878	0.347054	-2.33042	0.0197841	0.0613309
FKBP6	1.55035	-1.52466	0.651434	-2.34046	0.0192598	0.0601166
SMC1B	8.0367	-4.52597	0.540522	-8.37333	5.60121e-17	3.54587e-14
FBLN1	5616.99	-2.27064	0.346703	-6.54924	5.78298e-11	6.30662e-09
ITGA8	80.9391	-0.362819	0.360799	-1.0056	0.314609	0.470841
CST7	22.0982	-0.852618	0.463635	-1.83899	0.0659174	0.151619
MAP2	13.9503	-0.84767	0.30568	-2.77307	0.00555308	0.0237825
PIAS2	209.484	-0.153163	0.173397	-0.883311	0.377069	0.533947
AMPH	4.27859	-1.15856	0.583609	-1.98517	0.0471254	0.117967
ARAF	424.419	0.140614	0.14804	0.949835	0.342196	0.499697
MCCC1	441.185	0.334828	0.174247	1.92157	0.05466	0.131879
LAMP3	68.4857	0.0245135	0.294404	0.083265	0.933641	0.962073
FAP	12.5065	-1.69967	0.415999	-4.08576	4.39333e-05	0.0005476
NEBL	224.918	-0.0882748	0.299964	-0.294284	0.768541	0.854379
ACER3	276.437	0.248833	0.182986	1.35985	0.173877	0.308923
UBE2K	717.05	-0.191029	0.166825	-1.14509	0.252173	0.402322
PIK3C3	221.55	0.0317513	0.15483	0.205072	0.837516	0.900686
N4BP2	108.846	-0.111029	0.178438	-0.62223	0.533791	0.675943
TIGAR	130.578	0.558647	0.239414	2.33339	0.0196274	0.0609535
TULP3	163.557	-0.111396	0.153306	-0.72663	0.467452	0.617105
SYNJ2	238.272	-0.316958	0.180129	-1.75962	0.0784726	0.172174
ADCY2	20.53	-2.65112	0.666863	-3.97551	7.02278e-05	0.000788883
PPP2R5C	849.169	-0.0849703	0.096162	-0.883617	0.376903	0.533752
PMS2P1	0.251029	-1.37542	2.92116	-0.470847	0.63775
RBFOX1	1.01461	-0.643319	1.10039	-0.584627	0.558798	0.696776
GNB1	2058.76	-0.511456	0.0997704	-5.12633	2.95442e-07	1.014e-05
HOXA9	88.8975	-0.0478724	0.502175	-0.0953302	0.924053	0.955625
EDN1	62.8968	-0.693821	0.299833	-2.31402	0.0206665	0.0634216
MLLT10	293.214	0.344424	0.145791	2.36245	0.0181546	0.0574879
ZCWPW1	79.7309	1.09828	0.228595	4.80447	1.55161e-06	3.90852e-05
ADCYAP1R1	1.1433	-0.459187	0.887734	-0.517258	0.604976	0.734426
FGF20	2.99303	2.51515	0.872933	2.88127	0.00396081	0.0183576
P2RY10	7.27121	0.437226	0.441264	0.99085	0.321759	0.478141
ITM2A	59.053	-0.98528	0.423179	-2.32828	0.0198971	0.0616411
NRDC	999.68	0.257537	0.182693	1.40967	0.158636	0.288866
VDAC3	769.014	-0.0545425	0.117608	-0.463764	0.642816	0.762794
PCM1	774.086	0.583256	0.139994	4.16629	3.0959e-05	0.000418448
TNRC6C	309.904	0.958084	0.284	3.37354	0.000742081	0.00505414
CBFA2T2	447.142	0.189072	0.180222	1.0491	0.29413	0.448962
BRINP1	45.116	2.50727	0.544293	4.60648	4.09547e-06	8.54668e-05
ITCH	544.75	-0.386046	0.165423	-2.3337	0.0196116	0.0609335
PKD2L2	0.459753	1.10903	1.10548	1.00321	0.315759
TP53INP2	211.16	-0.506963	0.197392	-2.56831	0.0102196	0.0376214
SDF4	1686.68	-0.359131	0.106223	-3.38091	0.000722468	0.004961
MYH7B	26.5165	0.712113	0.455323	1.56397	0.117824	0.232288
BPIFB2	4.03201	-4.74569	1.3145	-3.61026	0.000305893	0.00253199
TP73	63.7137	-0.228673	0.372313	-0.614196	0.539086	0.680384
TOLLIP	1140.29	0.241439	0.134664	1.7929	0.0729883	0.163177
UBE2D4	205.283	0.446757	0.129614	3.44684	0.000567185	0.00410286
CLUL1	4.23405	0.401726	0.500896	0.802015	0.422544	0.576296
RUNX1T1	9.6774	-1.03354	0.478286	-2.16092	0.0307016	0.0854328
CDH17	1.6231	0.0443073	0.787227	0.0562828	0.955117	0.975035
THOC1	307.252	0.566558	0.206133	2.7485	0.00598679	0.0252504
FKBP7	61.8906	-0.382244	0.230685	-1.65699	0.0975208	0.202152
OSBPL6	6.13906	-0.643136	0.475352	-1.35297	0.176066	0.311717
SLC1A3	69.8068	-0.92114	0.368848	-2.49734	0.0125128	0.0437425
XRCC5	2123.99	0.00172868	0.133189	0.0129791	0.989644	0.99482
LXN	122.334	-0.500692	0.285466	-1.75394	0.07944	0.173803
SP140	11.2868	0.382055	0.400551	0.953824	0.340173	0.497763
MKNK1	446.579	0.763993	0.205284	3.72164	0.000197932	0.00179362
TNS1	280.29	-0.361459	0.291027	-1.24201	0.214232	0.357115
REXO1	670.637	0.377348	0.176829	2.13397	0.0328451	0.0898113
SAR1A	653.282	-0.257996	0.0975829	-2.64387	0.00819653	0.0320711
CDC14A	96.1039	0.222536	0.187553	1.18652	0.235417	0.382898
RAPGEF3	462.938	0.862974	0.42392	2.0357	0.0417806	0.107384
CEACAM1	235.077	-0.545465	0.238159	-2.29035	0.0220013	0.0664569
SENP1	145.3	-0.488421	0.119882	-4.07419	4.61744e-05	0.000567075
DUSP13	1.44632	0.367991	0.617996	0.595459	0.551537	0.691399
CIC	942.887	0.244621	0.169924	1.43959	0.149984	0.277315
LIPE	176.888	0.128165	0.170346	0.752379	0.451823	0.603114
FDFT1	1256.83	-0.387399	0.181659	-2.13256	0.0329605	0.0900369
PAFAH1B3	599.708	-0.411402	0.158695	-2.59241	0.00953054	0.0357558
OPHN1	102.974	-0.0188145	0.174993	-0.107516	0.91438	0.949248
AFM	0.0132324	0.738291	2.92861	0.252096	0.800967
KIF22	593.334	-0.526388	0.174092	-3.02362	0.00249773	0.0129433
SCGN	0.493617	0.811715	1.20552	0.673332	0.500736
CARMIL1	168.684	0.258068	0.199332	1.29467	0.195436	0.334873
PGM1	236.498	-0.0754511	0.247209	-0.305211	0.760205	0.847809
DDX1	732.032	-0.21943	0.10313	-2.12771	0.033361	0.090855
DNM2	3992.09	0.16229	0.178836	0.90748	0.364153	0.521489
EPB41L2	149.54	-3.30511e-05	0.209795	-0.00015754	0.999874	0.999874
RIMS1	0.420084	0.312771	1.47617	0.211881	0.8322
MOXD1	19.5274	-0.538951	0.494168	-1.09062	0.275439	0.428624
STX7	493.82	-0.617283	0.191054	-3.23093	0.0012339	0.00753353
RABL2B	201.52	0.272841	0.122937	2.21937	0.0264618	0.0762969
KEAP1	837.451	-0.0836424	0.136261	-0.613838	0.539322	0.680481
DDX43	5.7158	-0.30983	0.724892	-0.427416	0.669076	0.782979
PTPRH	38.1885	-0.830437	0.453761	-1.83012	0.067232	0.15387
DCT	0.487424	0.341393	1.21079	0.281959	0.777975
SLC35C2	610.898	-0.159317	0.118759	-1.34152	0.179753	0.316118
CRYBG3	102.14	-0.164074	0.219266	-0.748288	0.454286	0.605463
EPHA6	3.12614	-1.85874	0.815405	-2.27952	0.022636	0.0679258
SCTR	1.02296	-0.106211	0.927323	-0.114535	0.908814	0.945361
RFX3	89.7097	0.613609	0.201171	3.05019	0.00228698	0.0121224
RIF1	323.621	-0.234906	0.146625	-1.60209	0.109137	0.220152
RAB21	806.887	-0.431521	0.209089	-2.06381	0.0390357	0.102105
SLC4A4	61.9435	-0.406017	0.450368	-0.901524	0.36731	0.52482
SMARCA2	590.96	0.149682	0.181547	0.824481	0.409666	0.564308
RDH8	0.106848	-0.198505	2.92687	-0.0678215	0.945928
SESN1	291.785	0.253229	0.166447	1.52138	0.128164	0.247321
MID2	101.334	-0.356773	0.24272	-1.4699	0.14159	0.265602
DNAAF6	0
COL5A3	86.2061	-0.385579	0.305287	-1.26301	0.206587	0.348146
SRCAP	205.983	-0.282816	0.197413	-1.43261	0.151969	0.279989
PUM3	232.935	0.468578	0.167558	2.79651	0.0051658	0.0225353
CPB2	0.619425	-2.12039	1.31778	-1.60906	0.107603
CHRNA3	8.20237	0.109206	0.547889	0.199321	0.842012	0.903879
KCNN2	9.65562	-0.765237	0.46014	-1.66305	0.0963021	0.200273
CNOT4	173.396	0.186971	0.0768831	2.43188	0.0150206	0.0500773
PSEN1	649.409	0.214082	0.087509	2.4464	0.0144289	0.0486465
CPOX	189.596	-0.117582	0.13921	-0.844638	0.398313	0.553149
CLDND1	436.32	-0.127179	0.20375	-0.624191	0.532502	0.674933
MOK	106.015	-0.0456816	0.258246	-0.176892	0.859593	0.915318
HSP90AA1	11868	0.109862	0.179061	0.613544	0.539517	0.680632
RBL1	72.8689	-1.43687	0.189381	-7.58718	3.26942e-14	8.37842e-12
DLGAP4	955.492	-0.175761	0.14464	-1.21516	0.224305	0.369128
IGSF9B	28.0912	1.8763	0.42727	4.39136	1.12644e-05	0.000191087
CFHR2	0
CROCCP3	7.18746	1.9441	0.575289	3.37934	0.000726601	0.00497338
NDC80	81.706	-2.44119	0.302943	-8.05826	7.73871e-16	3.16464e-13
AP4E1	84.6381	-0.180915	0.129296	-1.39923	0.161743	0.292804
RSBN1	217.583	-0.265139	0.151283	-1.7526	0.0796709	0.174167
MAGI3	87.7304	-0.412023	0.186943	-2.204	0.027524	0.0785397
CXCL2	13.1931	-1.46699	0.624406	-2.34941	0.018803	0.059061
AFP	0.110425	-0.0188133	2.92761	-0.00642617	0.994873
COL4A4	22.2304	0.525347	0.470342	1.11695	0.264018	0.415289
TCF7	100.186	0.134072	0.280945	0.477218	0.633207	0.755948
OSTM1	189.657	-0.363366	0.161461	-2.25048	0.0244183	0.0716739
CDH7	0.711503	1.32047	0.872821	1.51287	0.130312
IMPG2	3.69201	0.880334	0.384693	2.2884	0.022114	0.0667658
PCNP	960.2	-0.137211	0.123689	-1.10932	0.267292	0.418966
EXD2	219.383	0.1774	0.1164	1.52406	0.127493	0.24631
ARG2	160.599	-0.254289	0.254124	-1.00065	0.316997	0.472924
MEF2C	93.4513	-0.0756404	0.271183	-0.278928	0.7803	0.861769
PTPRC	58.4448	0.102221	0.299637	0.341151	0.73299	0.828709
CACNA1S	0.291896	-0.0718216	1.91701	-0.0374655	0.970114
PKP1	379.638	-0.0861044	0.411159	-0.209419	0.834121	0.898493
UBA5	347.178	0.11282	0.13541	0.83317	0.404749	0.5595
STK17B	293.432	-0.31965	0.215336	-1.48442	0.137696	0.260587
CDC14B	314.873	0.675943	0.175328	3.85531	0.000115585	0.00117916
ZNF510	114.275	0.509013	0.147376	3.45383	0.000552681	0.00401456
LRP2	1.91977	-2.48415	0.65104	-3.81566	0.000135818	0.00134074
ZNF506	358.913	0.333831	0.134945	2.47383	0.0133673	0.0459029
JMJD4	258.805	-0.205324	0.130835	-1.56934	0.116569	0.230594
DUSP12	99.6036	-0.669067	0.160857	-4.1594	3.19091e-05	0.000428576
AACS	209.737	-0.0991397	0.141252	-0.701863	0.482764	0.63052
DELE1	468.72	0.495924	0.120395	4.11915	3.80269e-05	0.000489208
SLC13A1	0.00731906	0.566296	2.92867	0.193363	0.846675
CADPS2	117.448	-0.490068	0.238015	-2.05898	0.0394961	0.103029
PCDHB4	10.8357	-0.194973	0.465211	-0.419106	0.675138	0.786625
PCDHA6	1.54003	-0.0455311	0.997503	-0.045645	0.963593	0.980284
PCDHGA2	3.4033	-0.0840767	0.430927	-0.195107	0.845309	0.906309
HSPB11	139.752	-0.150982	0.129296	-1.16773	0.242917	0.391355
PHLPP1	379.987	-0.140835	0.157211	-0.895834	0.370342	0.527452
ATP8B1	2205.13	0.440365	0.19094	2.3063	0.0210937	0.0644139
IL12RB2	5.01536	-1.42731	0.479763	-2.97503	0.00292963	0.0145686
SMARCD3	215.799	0.888561	0.245319	3.62207	0.00029226	0.00243381
WDR70	198.279	0.0576069	0.148768	0.387227	0.698588	0.804726
FYB1	83.3655	0.71438	0.350182	2.04002	0.041348	0.106528
MPP4	0.293011	-0.0596021	1.07595	-0.0553951	0.955824
STRADB	81.8922	-0.454138	0.180687	-2.51339	0.0119577	0.0423349
BZW1	1798.05	-0.678167	0.190486	-3.56019	0.000370584	0.00295177
PGR	11.3285	0.230499	0.503181	0.458083	0.646893	0.766157
C1QTNF3	63.2475	0.61436	0.278545	2.2056	0.0274118	0.0782844
ME2	288.137	0.141987	0.11265	1.26043	0.207514	0.349226
C5orf22	191.313	-0.705423	0.163184	-4.32287	1.54011e-05	0.000245013
CCNT2	796.096	0.570572	0.195525	2.91815	0.00352113	0.0167764
FAM135A	155.761	0.337628	0.216239	1.56136	0.118438	0.23314
COL19A1	2.87292	-0.424689	0.809483	-0.524643	0.599831	0.729933
EPB41L3	76.1689	0.97879	0.348242	2.81066	0.00494395	0.0218192
COBLL1	601.992	0.356414	0.173124	2.05872	0.0395208	0.103051
DLG3	440.746	-0.198678	0.128657	-1.54424	0.122529	0.239087
KCNK2	3.33355	-0.277053	0.910945	-0.304138	0.761023	0.848475
SERTAD4	57.5571	-1.30141	0.327013	-3.9797	6.90023e-05	0.0007783
TRAF5	290.371	1.11654	0.273026	4.08951	4.32293e-05	0.00054084
MRPL22	237.083	0.40553	0.15485	2.61885	0.00882256	0.0338733
GEMIN5	140.974	0.0356642	0.13035	0.273603	0.78439	0.864448
OPRK1	0.606135	-0.674681	1.13586	-0.593983	0.552523
NFE2L1	1257.7	-0.463491	0.122435	-3.78559	0.000153342	0.00147361
SEMA5B	13.6082	-0.162362	0.401228	-0.404664	0.685724	0.794384
GSK3B	696.538	-0.223797	0.199542	-1.12155	0.262053	0.412957
ITGB5	544.779	-0.794564	0.25967	-3.05991	0.00221406	0.011796
ERC1	206.583	0.00247867	0.199213	0.0124423	0.990073	0.994857
XPO1	1642.29	0.00461509	0.142555	0.032374	0.974174	0.986596
LINC01587	0.730743	-0.137361	0.624703	-0.219882	0.825963
RNF13	442.468	-0.363284	0.152576	-2.381	0.0172657	0.0554743
TRPM3	0.302153	-0.580218	1.78886	-0.32435	0.745673
PALB2	145.865	-0.0845074	0.16825	-0.502274	0.615475	0.743148
DOP1A	241.759	0.88168	0.185397	4.75562	1.97836e-06	4.78289e-05
LYRM2	339.658	-0.496976	0.182286	-2.72635	0.00640389	0.0265723
BCKDHB	276.222	-0.189927	0.215676	-0.880612	0.378528	0.535016
KAT6A	390.848	-0.264447	0.138142	-1.91431	0.0555802	0.133665
TUT7	305.646	0.777596	0.150072	5.18149	2.20117e-07	7.95237e-06
ULK2	168.683	-0.141977	0.177746	-0.798763	0.424428	0.577775
GRHL2	920.215	0.202335	0.159849	1.26579	0.205589	0.34689
TNPO1	623.77	-0.224095	0.194163	-1.15416	0.248436	0.397995
PLOD1	676.966	-0.516724	0.14238	-3.62919	0.000284307	0.00238515
P2RX5	5.85275	-0.753432	0.553753	-1.36059	0.173642	0.308733
ITGAE	117.963	-0.100426	0.138467	-0.725271	0.468286	0.617951
DIS3	501.876	-0.00169363	0.149943	-0.0112951	0.990988	0.99539
PIBF1	183.039	0.400436	0.20308	1.97182	0.0486305	0.120479
TDRD3	172.689	-0.0208399	0.162761	-0.128039	0.898118	0.938654
NUFIP1	81.3406	-0.421891	0.133643	-3.15684	0.00159486	0.00913988
PDS5B	196.505	-0.336049	0.165544	-2.02997	0.0423592	0.108484
OXCT1	51.5396	-0.798453	0.351532	-2.27135	0.0231257	0.0689347
RRAGB	147.715	0.484702	0.200911	2.41252	0.0158428	0.0521028
EPYC	0.281885	0.0354614	2.3558	0.0150528	0.98799
CYLD	274.557	0.0745134	0.162559	0.458379	0.64668	0.766026
SLC27A5	67.7465	-0.13343	0.231313	-0.576837	0.564049	0.70116
ZNF324	106.836	-0.00508971	0.123967	-0.0410569	0.967251	0.982068
ZNF671	55.4744	1.85088	0.317613	5.82747	5.62747e-09	3.67891e-07
ZNF416	40.5573	-0.188953	0.141423	-1.33608	0.181523	0.318269
ZNF586	124.962	0.398994	0.124885	3.1949	0.00139882	0.00828003
ZNF446	213.659	0.518364	0.144392	3.58999	0.000330695	0.00269435
ZNF264	279.043	-0.478449	0.182021	-2.62854	0.0085752	0.0331316
RPS5	5517.5	0.121203	0.138757	0.873491	0.382395	0.538356
FAT1	1735	0.0883355	0.207726	0.425249	0.670655	0.783689
YTHDC1	870.31	0.261873	0.0978377	2.67661	0.00743712	0.0298229
CHMP2B	600.241	-0.321711	0.19548	-1.64575	0.099815	0.205643
SMAP2	286.417	-0.0269708	0.113244	-0.238165	0.811753	0.88289
PPIE	419.078	-0.163197	0.0795029	-2.05272	0.0400995	0.104249
ZMPSTE24	469.517	-0.652296	0.163204	-3.99683	6.41976e-05	0.000734888
STARD7	926.113	-0.411792	0.121667	-3.38458	0.000712865	0.00490733
NOA1	313.606	-0.115991	0.146858	-0.789817	0.429634	0.583055
REST	345.556	-0.279272	0.130154	-2.1457	0.0318967	0.0877799
HAL	3.50804	-0.273585	0.401835	-0.680839	0.495973	0.642749
SSH1	441.069	-0.298599	0.162462	-1.83796	0.0660677	0.151765
GSTP1	6747.32	0.382553	0.157092	2.43521	0.014883	0.0497125
APLP2	4496.82	-0.640785	0.146688	-4.36834	1.25194e-05	0.000208513
FAM234B	143.263	-0.625965	0.295291	-2.11983	0.0340208	0.0923558
SLCO1A2	8.48018	0.883642	0.989267	0.893229	0.371735	0.528853
WBP11	595.024	-0.403606	0.0909455	-4.43789	9.08446e-06	0.000161609
EIF3I	2340.5	0.29314	0.126258	2.32175	0.0202461	0.0624508
NKAIN1	2.28314	-2.05828	0.555292	-3.70666	0.000210013	0.00188355
COL16A1	179.196	0.285369	0.400536	0.712467	0.476176	0.625015
TXLNA	614.075	-0.242242	0.135687	-1.7853	0.074212	0.165259
APOB	0.1151	0.153216	1.4278	0.107309	0.914544
NCOA1	369.408	-0.0878586	0.116081	-0.756876	0.449124	0.600916
AGBL5	265.323	-0.0752879	0.116993	-0.643526	0.519883	0.663798
EFR3B	9.95991	-0.405298	0.338984	-1.19562	0.231843	0.378532
KIF3C	151.568	-0.743871	0.226237	-3.28802	0.00100895	0.00640872
RAB10	1716.39	-0.292661	0.133126	-2.19837	0.0279224	0.0794593
GCKR	2.17238	-0.185382	0.70468	-0.263073	0.792495	0.869839
HADHA	1430.64	-0.00410001	0.114112	-0.0359298	0.971338	0.984555
MAPRE3	191.714	0.704995	0.173415	4.06536	4.79588e-05	0.000583767
CAD	431.433	-0.164054	0.186552	-0.879404	0.379182	0.535519
CD59	2441.91	-0.273144	0.222544	-1.22737	0.219683	0.363804
CD82	328.102	-0.486672	0.313658	-1.5516	0.120758	0.236589
BCORL1	122.219	0.166191	0.199793	0.831817	0.405512	0.560169
ATRX	749.632	0.305456	0.173449	1.76107	0.0782259	0.171731
AK6	152.098	-0.134584	0.160931	-0.836285	0.402994	0.557916
FCN1	7.49775	-0.496867	0.520554	-0.954498	0.339832	0.497378
MYNN	241.955	0.0107483	0.158434	0.0678406	0.945913	0.969623
MECOM	1786.34	0.168527	0.197499	0.853304	0.393491	0.54848
SCAMP1	501.7	-0.356891	0.2163	-1.64998	0.0989477	0.204448
PREP	534.174	0.0173906	0.143625	0.121084	0.903625	0.941898
HACE1	123.252	0.115793	0.208345	0.555777	0.578363	0.712573
SEH1L	307.616	-0.17311	0.138925	-1.24607	0.212739	0.35549
WDR47	93.2106	-0.423336	0.14519	-2.91574	0.00354846	0.0168732
WDFY1	415.153	-0.149769	0.149417	-1.00236	0.316172	0.472206
OVGP1	134.674	0.176476	0.298157	0.591891	0.553924	0.693713
SLC25A24	401.247	-0.337989	0.195002	-1.73326	0.0830495	0.17937
MAP3K4	252.187	0.436211	0.179769	2.42651	0.0152449	0.0506049
PILRA	12.0284	0.421149	0.3316	1.27005	0.204067	0.34523
IGSF9	407.892	-0.0414454	0.304363	-0.136171	0.891686	0.934981
ABCB1	40.6247	-0.20955	0.332987	-0.629305	0.529149	0.672102
ZNF213	284.861	0.157429	0.159979	0.984061	0.325086	0.48185
AKR1B1	655.925	-1.09559	0.262591	-4.17223	3.01637e-05	0.000410992
CPNE3	978.512	-0.507882	0.171309	-2.96471	0.00302966	0.0149576
RRN3	515.297	-0.00821025	0.093385	-0.0879183	0.929942	0.95968
CTTN	3560.68	0.028682	0.182801	0.156903	0.875321	0.924886
WNT11	10.5962	-0.547756	0.606522	-0.90311	0.366467	0.523992
MTIF2	326.574	0.0542331	0.118076	0.459308	0.646013	0.765674
DDHD2	263.809	-0.0551481	0.226133	-0.243875	0.807328	0.879739
TTC39A	186.666	-0.580759	0.196161	-2.96062	0.00307022	0.0151113
EPS15	508.613	-0.286648	0.127264	-2.25239	0.0242974	0.0713842
ORC1	21.7005	-2.12598	0.256662	-8.2832	1.19914e-16	6.58497e-14
MGST2	905.794	0.474725	0.146624	3.2377	0.00120496	0.00738815
CHERP	690.045	-0.0348445	0.0825557	-0.422073	0.672972	0.78511
ATG16L1	199.077	0.0334808	0.104716	0.319728	0.749174	0.839795
USP40	836.669	1.06777	0.197579	5.40428	6.50708e-08	2.86878e-06
POMGNT1	782.895	0.320426	0.163184	1.96358	0.0495787	0.12234
RAD54L	36.7547	-1.69992	0.270252	-6.29015	3.17163e-10	2.91668e-08
MAST2	506.295	-0.0647051	0.273662	-0.236442	0.81309	0.883913
DNAJA1	1296.35	-0.0276481	0.183947	-0.150304	0.880525	0.928291
B4GALT1	1137.84	-0.502285	0.202997	-2.47435	0.013348	0.0458861
CHMP5	542.84	-0.118913	0.127305	-0.934078	0.350264	0.507424
NFX1	375.042	0.588745	0.111498	5.28032	1.28957e-07	5.0686e-06
AQP6	0.261818	0.0612096	1.10025	0.0556323	0.955635
DIMT1	228.065	-0.0207287	0.130899	-0.158356	0.874176	0.924286
IPO11	108.827	-0.400838	0.158554	-2.52808	0.0114688	0.040995
FOLH1	21.0528	-0.906347	0.305426	-2.96749	0.00300245	0.0148615
EIF2AK1	1285.77	-0.140612	0.135602	-1.03694	0.299763	0.454911
NME8	1.76953	1.75076	0.772513	2.26631	0.0234322	0.0695656
EPDR1	39.7622	0.197443	0.350787	0.562859	0.573531	0.708664
SNX10	72.3083	-1.28237	0.29708	-4.31657	1.58471e-05	0.000249862
SEPHS1	475.223	-0.583158	0.11348	-5.13888	2.76382e-07	9.62573e-06
MRPL28	478.776	-0.0487605	0.140236	-0.347704	0.728063	0.825713
HBQ1	0.840435	-1.59231	1.26786	-1.2559	0.209153
ITPKC	656.28	0.0494085	0.170896	0.289114	0.772494	0.856741
CEACAM6	589.124	-2.45103	0.902991	-2.71434	0.00664074	0.0272958
FAT2	436.789	1.21536	0.373893	3.25057	0.00115175	0.00714548
RBM22	413.494	0.134488	0.113244	1.1876	0.23499	0.382371
TMED2	1705.92	-0.840833	0.208141	-4.03973	5.35134e-05	0.000632965
ERO1B	128.551	-0.0645681	0.185547	-0.347988	0.727849	0.825583
ZFAND6	505.586	-0.412904	0.133163	-3.10075	0.00193034	0.0106215
HSD17B2	1364.13	0.593417	0.258191	2.29836	0.0215412	0.0654166
TXLNG	188.597	0.150915	0.134461	1.12237	0.261705	0.412563
PPEF1	1.82462	0.153844	0.611191	0.251712	0.801264	0.875771
LAT2	26.7469	0.318177	0.241982	1.31488	0.18855	0.326675
HUWE1	1279.76	-0.254245	0.0976134	-2.60461	0.00919786	0.0348953
ZW10	91.4701	-0.473986	0.1237	-3.83175	0.000127233	0.00127565
ALG9	212.248	0.538761	0.207265	2.59939	0.00933905	0.0352923
MYBPC2	0.64374	-1.64738	0.899856	-1.83072	0.0671422
NOX4	11.7426	-0.207355	0.415728	-0.498775	0.617938	0.744998
ACOX3	281.218	-0.001077	0.211825	-0.00508442	0.995943	0.99776
MTMR2	277.701	-0.51712	0.144777	-3.57183	0.00035449	0.00285075
PPP1R15A	1773.19	0.144655	0.26125	0.553701	0.579784	0.713832
HSD17B14	210.624	-0.167535	0.308503	-0.543058	0.58709	0.720093
TRIP6	933.179	0.199004	0.125128	1.5904	0.111744	0.223837
ACHE	47.2384	-0.411405	0.413604	-0.994684	0.31989	0.476205
FTL	11453.5	-0.368188	0.136393	-2.69946	0.00694513	0.0282997
SRRT	1652.6	0.331481	0.192977	1.71772	0.0858478	0.183721
BAX	532.049	-0.312054	0.174269	-1.79064	0.0733504	0.163758
NLK	234.339	-0.217059	0.146408	-1.48257	0.13819	0.261341
PIGS	297.439	-0.796017	0.178357	-4.46305	8.08027e-06	0.00014636
ADAMTS2	40.3249	-0.40547	0.361407	-1.12192	0.261896	0.412796
TMPRSS11E	41.4435	0.117978	0.57097	0.206627	0.836301	0.900084
ATXN7L3	928.383	0.0749574	0.126892	0.590718	0.554709	0.694283
PGS1	296.699	-0.072087	0.129109	-0.558341	0.576611	0.711021
PSMC5	1418.54	0.161659	0.108721	1.48691	0.137037	0.259724
UIMC1	167.728	0.687121	0.159336	4.3124	1.61495e-05	0.000253797
CETP	4.79423	-0.500892	0.39224	-1.277	0.201602	0.342356
MMP2	1254.94	-0.214397	0.298826	-0.717466	0.473087	0.622108
MT3	0.819823	-0.181347	1.19121	-0.152237	0.879
LPCAT2	283.274	-0.115912	0.234262	-0.494797	0.620744	0.747069
GNAO1	17.2931	-0.14638	0.521235	-0.280832	0.778839	0.860812
OGFOD1	317.61	-0.222569	0.169725	-1.31135	0.18974	0.328223
SH3BP2	1007.8	0.0167699	0.217868	0.0769729	0.938645	0.965159
NOP14	494.329	0.0594169	0.111458	0.533088	0.593973	0.725573
ADD1	2145.38	0.191011	0.187015	1.02136	0.307082	0.462367
L2HGDH	86.1114	-0.47407	0.185919	-2.54988	0.010776	0.0390822
TXNDC16	55.8311	-1.40511	0.302659	-4.64255	3.44141e-06	7.4235e-05
RTRAF	930.611	0.305562	0.149233	2.04756	0.0406034	0.105186
NID2	27.2613	-1.16865	0.390989	-2.98895	0.00279934	0.0141031
GMCL1	281.453	-0.473806	0.146058	-3.24395	0.00117883	0.00727587
SF3B2	1412.78	-0.212316	0.0795656	-2.66843	0.00762057	0.0304443
KLHL42	239.396	-0.121657	0.157192	-0.773937	0.438968	0.592151
GNAS	16294.3	0.340587	0.166237	2.04881	0.0404811	0.104959
DNM1L	827.123	0.154513	0.164046	0.941891	0.346249	0.503686
PTHLH	10.2686	-1.66136	0.497591	-3.3388	0.000841412	0.00558927
PHACTR3	18.1545	0.265045	0.448651	0.59076	0.554681	0.694283
ERGIC2	466.425	-0.329562	0.22756	-1.44824	0.14755	0.273922
TFAP2C	147.713	-0.459996	0.183179	-2.51118	0.0120328	0.0425208
AURKA	98.3328	-1.93158	0.233682	-8.26584	1.38711e-16	7.40561e-14
CASS4	4.11306	-0.416036	0.371172	-1.12087	0.262343	0.41323
PIR	355.786	-0.141446	0.291764	-0.484795	0.627822	0.751962
AAMDC	97.1255	0.242515	0.20573	1.17881	0.238475	0.386401
RFX2	153.413	0.110892	0.251758	0.44047	0.659597	0.775996
METTL2A	196.924	-0.691507	0.167215	-4.13543	3.5429e-05	0.000463717
SULT2B1	24.3662	-0.954786	0.531417	-1.79668	0.0723862	0.162152
ALG6	147.728	-0.168731	0.157293	-1.07272	0.283398	0.436769
CNOT3	702.994	-0.149107	0.152585	-0.977204	0.328468	0.485403
GP6	3.57178	0.387744	0.490123	0.791115	0.428877	0.582422
PTPN4	150.416	0.00737864	0.195158	0.0378086	0.96984	0.983711
DDX18	561.325	-0.111736	0.124103	-0.90035	0.367934	0.525308
KHSRP	2416.72	-0.232926	0.112461	-2.07118	0.038342	0.100853
GNA11	819.639	0.369758	0.147022	2.51498	0.0119039	0.0421913
ASAP3	210.192	0.474274	0.255966	1.85288	0.0638993	0.148273
EDEM2	258.489	-0.172551	0.0946488	-1.82307	0.0682928	0.155612
DNMT3B	94.1039	-0.437949	0.253133	-1.73011	0.0836099	0.180276
REM1	10.7363	-1.00872	0.433946	-2.32452	0.0200976	0.0621222
TPX2	264.264	-3.17499	0.339668	-9.34732	8.98933e-21	3.4555e-17
FER1L4	6177.83	0.383035	0.337154	1.13608	0.255922	0.406884
PDRG1	187.705	-0.760055	0.144308	-5.2669	1.38744e-07	5.36553e-06
EPB41L1	1229.19	-0.0642272	0.182696	-0.351552	0.725174	0.823555
SLC15A1	134.153	-0.348418	0.323742	-1.07622	0.281828	0.435146
DOCK9	364.61	-0.507338	0.160419	-3.16259	0.00156374	0.0090093
ANKRD10	939.381	0.381331	0.221886	1.71859	0.085689	0.183462
TGDS	85.3239	-0.168707	0.142315	-1.18545	0.235838	0.383357
DOCK3	36.2661	-0.0696694	0.487343	-0.142958	0.886324	0.93191
C3orf18	33.9708	0.587264	0.266742	2.20162	0.0276922	0.0789212
COQ9	488.498	0.441671	0.121646	3.63079	0.000282558	0.00237359
TMEM40	433.37	0.0265236	0.295489	0.0897617	0.928477	0.95858
KIF9	45.6219	-0.243306	0.210394	-1.15643	0.247505	0.396884
ARHGAP28	37.8165	0.153454	0.410248	0.374052	0.708366	0.811951
CRLS1	486.808	-0.189163	0.143166	-1.32129	0.186406	0.323947
DEFB127	0
PPP1R13B	619.185	0.904015	0.199903	4.52227	6.11796e-06	0.000118895
ATRN	519.259	-0.700388	0.142886	-4.90171	9.50057e-07	2.60486e-05
SMOX	106.951	-0.601257	0.221714	-2.71186	0.00669065	0.0274715
SIGLEC1	40.9443	0.188975	0.381913	0.494812	0.620733	0.747069
FKBP1A	2300.35	-0.224103	0.123174	-1.8194	0.0688505	0.156528
NSFL1C	673.294	-0.548942	0.132615	-4.13936	3.48272e-05	0.000457227
SLC4A11	805.626	1.1448	0.363516	3.14923	0.00163701	0.00933632
DNAAF9	366.328	0.606314	0.211106	2.87208	0.00407776	0.0187698
ZNF343	100.929	0.0592815	0.147978	0.40061	0.688707	0.797166
EBF4	467.041	1.40195	0.312881	4.48079	7.43677e-06	0.000138235
CPXM1	59.5335	-0.787462	0.425191	-1.85202	0.0640232	0.148489
MAVS	1352.06	0.265759	0.212489	1.2507	0.211045	0.353397
LZTS3	273.76	-0.0714055	0.239876	-0.297677	0.76595	0.852444
F11	0.152991	0.724287	2.92806	0.24736	0.804629
XRN2	560.127	-0.333305	0.151638	-2.19803	0.0279466	0.0795048
KIZ	204.282	0.640401	0.228833	2.79855	0.0051333	0.0224385
DYNLL1	1701.62	-0.348042	0.142891	-2.43572	0.0148621	0.0496609
TESC	1004.7	1.20443	0.369395	3.26056	0.00111193	0.00694095
SNX5	817.798	0.0333235	0.135039	0.246769	0.805087	0.878343
RPL6	16192.1	0.49383	0.190162	2.59689	0.00940707	0.0354669
SIRPG	10.6111	-1.07338	0.474817	-2.26062	0.0237829	0.0703133
MAPKAPK5	324.808	-0.729722	0.170245	-4.2863	1.81674e-05	0.000277787
P2RX7	9.89074	-0.118372	0.42373	-0.279357	0.779971	0.861641
ESF1	191.681	-0.251865	0.133865	-1.88148	0.0599064	0.14125
RBBP9	195.497	-0.373949	0.152822	-2.44695	0.014407	0.0485964
ANAPC5	1020.03	0.266861	0.155425	1.71697	0.0859838	0.183909
SLC23A2	1368.95	0.528611	0.238907	2.21262	0.0269237	0.077258
SLC8B1	504.887	-0.0575669	0.172495	-0.333731	0.738583	0.833122
TMEM230	1242.86	-0.00904137	0.117252	-0.0771107	0.938535	0.965159
DZANK1	55.3109	0.680941	0.226271	3.0094	0.0026176	0.0133911
KDM2B	381.426	-0.415259	0.168811	-2.4599	0.0138975	0.047318
CFAP61	0.475884	-0.662811	0.702973	-0.942868	0.345748
LHX5	11.0236	-0.24371	0.501334	-0.486123	0.62688	0.751396
TASP1	59.8676	-0.506883	0.149157	-3.39832	0.000678006	0.00470953
OAS1	1149.84	-0.178116	0.216379	-0.823165	0.410414	0.564731
GCN1	1389.91	-0.270188	0.192002	-1.40722	0.159363	0.289862
RPLP0	21270.1	-0.14199	0.146879	-0.966713	0.333687	0.491228
PXN	1869.64	0.334133	0.15667	2.13272	0.0329479	0.0900154
SIRT4	3.99409	-0.0303409	0.362248	-0.0837572	0.933249	0.961927
RPH3A	0.571903	0.480447	1.03175	0.465663	0.641456
KIF16B	302.469	0.868083	0.245273	3.53925	0.000401264	0.00313508
TRMT6	169.018	-0.50266	0.11259	-4.46453	8.02435e-06	0.000145636
CHGB	2.75703	-2.569	0.700171	-3.66911	0.000243396	0.00210819
PEBP1	4707.01	-0.606955	0.194046	-3.1279	0.00176062	0.00985986
TBX5	6.39793	1.01684	0.604885	1.68104	0.0927548	0.194744
BRAP	293.42	-0.381905	0.144637	-2.64043	0.00828005	0.0323132
ERP29	1034.45	-0.461994	0.180587	-2.55829	0.0105187	0.0383916
NOS1	0.38965	0.291048	1.29143	0.225369	0.821692
FUS	1881.26	0.372309	0.200539	1.85654	0.0633762	0.147451
IGBP1	764.572	0.387458	0.128061	3.02558	0.00248159	0.01287
FXYD5	981.079	0.40817	0.330529	1.2349	0.216867	0.360383
ZNF302	316.469	0.381218	0.231844	1.64428	0.100118	0.206019
GRAMD1A	799.121	0.111758	0.211713	0.527875	0.597586	0.728458
FXYD3	5144.18	0.189252	0.176624	1.0715	0.283947	0.437436
HEPH	26.8969	-0.964332	0.364142	-2.64823	0.00809143	0.0317548
CDIP1	284.216	1.48997	0.273179	5.45418	4.91984e-08	2.26218e-06
CMTM1	6.1096	-0.691801	0.384782	-1.7979	0.0721924	0.161793
KCNH4	41.5808	1.05667	0.344474	3.06749	0.00215864	0.0115963
GANAB	1853.46	-0.394429	0.120933	-3.26156	0.001108	0.0069232
GMIP	403.48	0.0103929	0.145183	0.0715851	0.942932	0.967802
RBM41	263.688	0.325791	0.178267	1.82755	0.0676167	0.154585
BIRC5	183.211	-2.90762	0.317432	-9.15981	5.19888e-20	1.24903e-16
LAG3	28.9575	-0.47133	0.41497	-1.13582	0.256033	0.406994
MLF2	1466.74	-0.0953875	0.107174	-0.890022	0.373454	0.530289
OTUB2	34.1935	-0.390776	0.188967	-2.06796	0.038644	0.101467
DDX24	672.017	0.366937	0.125609	2.92126	0.00348616	0.0166304
ZBTB25	134.257	0.220753	0.186354	1.18459	0.236178	0.383721
NECAP1	214.739	-0.100259	0.112512	-0.891096	0.372877	0.529782
ARHGAP4	466.007	-1.03855	0.397068	-2.61555	0.00890851	0.034105
ANKRD24	83.5349	1.40752	0.375102	3.75236	0.000175176	0.001636
DHX32	316.829	-0.0758646	0.118531	-0.640038	0.522148	0.665807
RCOR1	301.021	-0.294974	0.136276	-2.16453	0.030424	0.0848037
GPATCH2L	215.93	-0.149033	0.192307	-0.774973	0.438356	0.591491
LTBP4	1626.04	0.935671	0.31219	2.99711	0.00272548	0.0138216
BLVRB	333.403	-0.671246	0.153294	-4.37882	1.19324e-05	0.000200297
SLC9A1	1251.08	0.410012	0.167083	2.45394	0.0141299	0.0479225
SPTLC1	533.662	0.0382985	0.169098	0.226487	0.820823	0.888924
PAPOLA	1616.52	-0.165504	0.146348	-1.13089	0.2581	0.409263
CCNK	581.758	-0.14496	0.110561	-1.31112	0.189816	0.328317
PCBP4	642.613	0.314865	0.248013	1.26955	0.204245	0.345325
RGS1	107.799	0.407937	0.350299	1.16454	0.244205	0.39287
YPEL3	1561.08	0.274936	0.197343	1.39319	0.163563	0.29532
MRPS33	288.69	-0.0762792	0.164801	-0.462857	0.643467	0.763374
NDUFB2	570.213	-0.15293	0.164234	-0.931167	0.351767	0.508917
NUDC	857.59	-0.134717	0.125258	-1.07551	0.282144	0.435464
MAEA	879.685	-0.00189435	0.101103	-0.0187368	0.985051	0.991967
ICAM1	123.153	-0.514394	0.312741	-1.64479	0.100013	0.20594
STRN4	1113.93	0.0450518	0.142522	0.316105	0.751923	0.841821
IRAK3	64.4434	1.16433	0.278168	4.18572	2.84258e-05	0.000392488
LYZ	311.192	-1.52926	0.441997	-3.45989	0.000540404	0.00394477
SI	0.133138	-0.743258	2.925	-0.254105	0.799415
MUL1	226.705	-0.519318	0.159318	-3.25962	0.00111561	0.0069572
TFAP4	190.94	-0.405691	0.159286	-2.54693	0.0108675	0.0393063
PDCD7	265.67	-0.478351	0.121568	-3.93485	8.32481e-05	0.000907561
SPG21	836.991	-0.251277	0.10064	-2.49678	0.0125326	0.0437719
FETUB	0.00603144	0.602499	2.92867	0.205724	0.837006
DNAJB11	500.467	-0.416432	0.123774	-3.36447	0.00076692	0.00518766
P3H2	132.682	0.341879	0.325653	1.04983	0.293798	0.448632
THPO	0.322053	0.46254	0.921012	0.502209	0.615521
CHRD	32.8132	-0.337745	0.401023	-0.842208	0.399671	0.554519
FLT3LG	84.4164	0.385166	0.242167	1.5905	0.111722	0.223837
RAB11FIP3	503.718	0.24452	0.19214	1.27261	0.203157	0.344246
GNPTG	846.267	0.362675	0.141724	2.55902	0.0104967	0.0383329
ZNF268	238.102	0.202124	0.18575	1.08815	0.276529	0.429798
GOLGA3	833.001	0.0321063	0.115559	0.277834	0.781139	0.862282
PABPC4	3352.12	0.668761	0.196082	3.41062	0.000648165	0.00454496
CD209	11.1514	-0.789063	0.476479	-1.65603	0.0977157	0.202359
CERS4	140.307	0.228122	0.459505	0.496451	0.619576	0.746271
MCOLN1	327.824	-0.0501604	0.223262	-0.224671	0.822235	0.890029
USP48	524.482	0.09342	0.116197	0.803981	0.421408	0.575288
EFNB1	1601.71	0.10885	0.221579	0.491245	0.623253	0.748729
PDPR	342.022	0.113888	0.197376	0.577009	0.563933	0.701143
AARS1	634.268	-0.610751	0.108113	-5.64921	1.61188e-08	8.75148e-07
GLG1	948.195	-0.523299	0.14037	-3.728	0.000193002	0.00175972
KIF4A	77.7223	-3.01515	0.349274	-8.63262	5.99637e-18	5.4881e-15
TNRC6A	952.894	1.12959	0.242718	4.65391	3.25696e-06	7.12159e-05
PLEKHG2	250.899	0.283246	0.253664	1.11662	0.264156	0.415442
DLL3	2.81772	-0.994495	0.536187	-1.85475	0.0636313	0.147904
NAT14	153.907	0.0331135	0.25135	0.131743	0.895188	0.937235
PITPNM2	109.667	0.283114	0.24145	1.17256	0.240972	0.389299
EXOC1	521.189	0.320473	0.170342	1.88135	0.0599246	0.14125
RBM27	290.884	-0.0207636	0.14523	-0.14297	0.886314	0.93191
POU4F3	1.32705	1.21338	0.538043	2.25517	0.0241225	0.0709681
OSBPL8	366.435	-0.535459	0.192286	-2.78469	0.00535787	0.0231568
DTX2	587.509	0.109388	0.201926	0.541722	0.58801	0.720806
NLRC4	2.74447	-0.588173	0.445039	-1.32162	0.186294	0.323805
PUS7	132.436	-0.70295	0.177826	-3.95301	7.71732e-05	0.000852082
LAMB4	4.12377	0.936039	0.623318	1.5017	0.133173	0.254458
NRCAM	18.9278	-3.00203	0.461924	-6.49897	8.08708e-11	8.49365e-09
LAMB1	1931.76	0.27145	0.231577	1.17218	0.241125	0.389457
SLC26A4	1.63735	-0.596309	0.506415	-1.17751	0.238992	0.386979
SLC26A3	0.125948	-0.141243	2.92758	-0.0482457	0.96152
DLD	551.157	-0.374142	0.172149	-2.17336	0.029753	0.0834092
WDR7	100.86	-0.291515	0.16816	-1.73356	0.0829957	0.179331
TXNL1	588.152	0.061218	0.139432	0.439052	0.660624	0.776919
IL5RA	0.607335	-0.33127	0.973803	-0.340181	0.73372
ABCC6	4.88031	-1.16015	0.565382	-2.05197	0.0401729	0.104355
CMTM6	1385.94	-0.375399	0.156656	-2.39632	0.0165604	0.0538554
ITGA6	1444.12	0.177142	0.229262	0.772664	0.439722	0.592793
RAPGEF4	74.063	0.498286	0.244087	2.04142	0.0412087	0.106256
MAP3K20	159.255	-0.503361	0.184069	-2.73463	0.00624498	0.0260799
SMPX	0.0986783	-0.0856874	2.44328	-0.0350706	0.972023
FH	391.865	-0.266849	0.107218	-2.48884	0.012816	0.044519
SEL1L3	571.711	-0.119505	0.226576	-0.527438	0.59789	0.728597
TF	37.5389	-0.375621	0.514884	-0.729525	0.46568	0.615612
CDV3	713.9	-0.544351	0.133325	-4.08288	4.44816e-05	0.000551216
MYO15A	20.4684	-0.187951	0.39962	-0.470324	0.638123	0.759542
ALKBH5	530.234	-0.268253	0.143899	-1.86418	0.0622964	0.145531
APOH	0.172392	-0.889732	2.58819	-0.343766	0.731022
NLRP1	860.849	1.1459	0.34567	3.31501	0.000916396	0.00596449
PITPNM3	69.3066	0.260641	0.3861	0.67506	0.499638	0.645684
SPAG7	408.926	0.363288	0.128763	2.82138	0.00478178	0.0212401
ORC6	119.937	-0.796907	0.240525	-3.3132	0.000922344	0.005989
ZFHX4	22.0962	1.43733	0.548831	2.61889	0.00882173	0.0338733
SLC17A6	0.00532116	0.582348	2.92867	0.198844	0.842385
CPA1	0.297959	-0.450133	1.17016	-0.384677	0.700477
ZC3HC1	110.641	-0.070003	0.111166	-0.629718	0.528879	0.671942
ESR1	13.499	0.144422	0.460152	0.313858	0.753629	0.842935
RGS17	42.8954	0.370407	0.378773	0.977914	0.328117	0.485183
ANGPT2	133.245	-0.61202	0.238548	-2.5656	0.0102997	0.0378141
TMEM101	241.628	-0.454185	0.151123	-3.0054	0.00265229	0.0135397
CD200	41.0768	0.00411673	0.310588	0.0132546	0.989425	0.994704
CCDC80	65.9335	-1.64962	0.374935	-4.39975	1.08375e-05	0.000186146
CMA1	0.729979	-1.29991	1.29212	-1.00603	0.314399
PSME1	1548.76	0.213747	0.141409	1.51155	0.130648	0.250854
PPP2R3C	117.135	-0.063378	0.180436	-0.351249	0.725402	0.823716
HAUS4	126.049	-0.585646	0.171005	-3.42473	0.000615403	0.00437751
JPH4	32.5446	1.59828	0.33416	4.78297	1.72724e-06	4.28355e-05
MYH7	0.138373	-0.159859	1.70812	-0.0935877	0.925437
CEBPE	0.248617	-1.1481	1.53216	-0.749334	0.453656
SLC7A8	593.545	0.165284	0.258499	0.639399	0.522563	0.666167
OSGEP	281.09	0.514369	0.172868	2.97551	0.00292502	0.0145645
SLC22A17	246.305	0.534517	0.253723	2.1067	0.0351437	0.0944783
RNF31	722.299	0.752653	0.239443	3.14336	0.00167023	0.00947233
SCFD1	338.784	0.311717	0.124273	2.50833	0.0121305	0.0427795
G2E3	145.783	-0.202976	0.176466	-1.15023	0.25005	0.399856
HECTD1	907.376	0.212703	0.128162	1.65964	0.0969866	0.201392
HNRNPC	4046.12	0.100413	0.109569	0.916435	0.359439	0.516522
RPGRIP1	5.41938	-0.106407	0.424203	-0.250839	0.801938	0.876002
SUPT16H	775.931	-0.225692	0.0683251	-3.30321	0.000955837	0.00613998
TOX4	476.686	-0.199802	0.117534	-1.69996	0.0891393	0.188809
GEMIN2	41.0885	-0.362121	0.146899	-2.4651	0.0136974	0.0468274
TGM1	18.6666	0.65821	0.353128	1.86394	0.0623296	0.145537
TINF2	245.037	-0.126198	0.132784	-0.950396	0.341911	0.499471
DAZL	0.0335855	0.168615	2.92843	0.0575784	0.954084
TBL1Y	5.52982	-0.0730084	0.745368	-0.0979495	0.921972	0.954096
SEMA6A	706.036	0.481022	0.243134	1.97842	0.0478811	0.11916
TRPM7	379.664	-0.0143293	0.124074	-0.11549	0.908057	0.944827
TYRO3	124.118	-0.747463	0.172769	-4.32638	1.51577e-05	0.00024275
WDR76	40.6147	-2.03086	0.268728	-7.5573	4.11527e-14	9.98059e-12
CAPN3	204.296	1.70212	0.364668	4.66759	3.04749e-06	6.75579e-05
SNAP23	676.178	0.217211	0.115452	1.88139	0.0599185	0.14125
TBX15	21.1296	0.000236381	0.512285	0.000461425	0.999632	0.999736
PHGDH	395.684	-0.604626	0.322337	-1.87576	0.0606888	0.142666
COL9A3	71.7032	0.47235	0.356697	1.32423	0.185426	0.322846
EZR	4603.22	0.133625	0.125371	1.06584	0.286498	0.440448
MYL6	3832.56	-0.309862	0.143923	-2.15296	0.0313215	0.0865189
AGO1	295.397	-0.39772	0.134361	-2.96009	0.00307549	0.0151295
TEKT2	5.35303	0.0220151	0.567116	0.0388194	0.969034	0.9831
CLSPN	46.6214	-2.19473	0.298319	-7.357	1.88083e-13	4.15512e-11
RFFL	283.261	-0.784236	0.157745	-4.97154	6.64236e-07	1.96293e-05
UNC13D	883.924	-0.224619	0.352468	-0.637275	0.523946	0.667389
MFSD11	168.883	-0.563805	0.151587	-3.71934	0.00019974	0.00180875
DPYSL2	125.089	-0.649264	0.272931	-2.37886	0.0173665	0.0557049
TGFB2	14.8639	-1.07588	0.415475	-2.58952	0.00961111	0.0359598
GPATCH2	171.952	-0.0366633	0.148047	-0.247646	0.804409	0.878002
NUP50	721.732	-0.141514	0.120254	-1.17679	0.239279	0.387311
CDC45	48.0532	-1.9948	0.342128	-5.83059	5.52334e-09	3.62316e-07
COMT	2644.15	0.0382597	0.151258	0.252944	0.800312	0.87522
ADA2	387.832	1.05648	0.397328	2.65897	0.00783794	0.0310097
VNN3P	0.956513	-0.121594	0.980909	-0.123961	0.901346	0.940697
ECHDC1	515.717	-0.393422	0.141803	-2.77443	0.0055299	0.0237137
LRRFIP2	248.744	-0.141196	0.123883	-1.13975	0.254392	0.40498
SEC22C	150.684	-0.438113	0.154409	-2.83734	0.00454904	0.0204282
XYLB	41.7781	-0.889155	0.216016	-4.11615	3.85251e-05	0.000493637
[truncated: 37,953 more rows]

## Sheet: FGFR3 & chr9Del
row	baseMean	log2FoldChange	lfcSE	stat	pvalue	padj
TSPAN6	1498.84	-0.0228557	0.2933	-0.0779259	0.937887	0.987744
TNMD	0.211172	-0.643275	1.96044	-0.328129	0.742814
DPM1	264.134	0.086476	0.204592	0.422675	0.672532	0.926204
SCYL3	226.622	-0.0649604	0.203707	-0.318891	0.749809	0.948229
C1orf112	68.9746	0.0940773	0.296845	0.316924	0.751301	0.948687
FGR	119.533	0.583838	0.373356	1.56376	0.117875	0.540153
CFH	1009.05	0.0707669	0.383342	0.184605	0.853539	0.96956
FUCA2	476.822	0.213039	0.19314	1.10303	0.270014	0.72764
GCLC	1305.29	0.140843	0.28408	0.495786	0.620046	0.908187
NFYA	415.753	-0.0398443	0.166825	-0.238839	0.81123	0.962992
STPG1	158.382	-0.639312	0.277247	-2.30593	0.0211145	0.24523
NIPAL3	349.556	-0.185876	0.162096	-1.1467	0.251504	0.713026
LAS1L	342.494	-0.208352	0.131263	-1.58728	0.112449	0.530049
ENPP4	136.652	-0.143606	0.347156	-0.413665	0.679119	0.927151
SEMA3F	3072.98	0.204563	0.238652	0.857159	0.391357	0.814574
CFTR	3.05532	-3.4681	1.22745	-2.82545	0.0047215
ANKIB1	565.294	0.0563763	0.161775	0.348485	0.727476	0.942358
CYP51A1	448.838	0.38778	0.33943	1.14245	0.253269	0.714588
KRIT1	372.051	0.124081	0.202116	0.613907	0.539277	0.880807
RAD52	165.076	-0.470984	0.379479	-1.24114	0.214556	0.667233
MYH16	0.693695	0.359021	1.12184	0.320028	0.748947
BAD	377.991	0.216322	0.211344	1.02356	0.306045	0.758362
LAP3	348.471	-0.064952	0.24704	-0.262921	0.792611	0.958462
CD99	845.113	0.168687	0.340889	0.494846	0.620709	0.908187
HS3ST1	618.599	0.314356	0.362999	0.865998	0.386491	0.812943
AOC1	54.1336	-1.96008	0.730344	-2.68378	0.00727959	0.135821
WNT16	3.50136	3.42295	0.977915	3.50026	0.000464813	0.025682
HECW1	5.98974	-1.4723	0.924198	-1.59305	0.111148	0.528964
MAD1L1	342.338	-0.504739	0.306229	-1.64824	0.0993034	0.507604
LASP1	1933.53	-0.127884	0.219728	-0.582009	0.560561	0.887386
SNX11	172.636	0.0571134	0.164034	0.348179	0.727705	0.942358
TMEM176A	125.434	-1.4295	0.447297	-3.19586	0.00139417	0.0511884
M6PR	742.964	0.204532	0.170129	1.20222	0.229279	0.68668
KLHL13	33.1904	-0.721546	0.475016	-1.51899	0.128764	0.556105
CYP26B1	12.8526	-0.135515	0.593274	-0.228419	0.819321	0.964355
ICA1	553.52	-0.0848662	0.192411	-0.441068	0.659164	0.922574
DBNDD1	151.156	-0.655979	0.374485	-1.75168	0.0798281	0.463523
ALS2	161.736	0.267328	0.186799	1.4311	0.152402	0.590112
CASP10	229.66	0.0945833	0.281028	0.336562	0.736447	0.944681
CFLAR	862.274	-0.143493	0.201553	-0.711937	0.476503	0.857698
TFPI	230.78	-0.0632312	0.372141	-0.169912	0.865079	0.973501
NDUFAF7	144.69	-0.0154984	0.232552	-0.0666449	0.946864	0.988864
RBM5	1526.96	-0.189881	0.352331	-0.538926	0.589938	0.89767
MTMR7	18.2512	0.011295	0.333951	0.0338225	0.973019	0.993417
SLC7A2	82.9715	-1.09555	0.479858	-2.28308	0.0224258	0.253624
ARF5	1535.51	0.0974596	0.16259	0.599421	0.548892	0.883607
SARM1	172.785	-0.226278	0.32507	-0.696091	0.486372	0.859243
POLDIP2	852.242	0.124694	0.163615	0.76212	0.445988	0.842669
PLXND1	412.677	0.390379	0.391892	0.996139	0.319183	0.770056
AK2	930.97	0.101959	0.211051	0.483101	0.629024	0.911532
CD38	11.6235	-0.21674	0.726771	-0.298223	0.765533	0.951763
FKBP4	1316.5	-0.290971	0.182974	-1.59024	0.111781	0.529402
KDM1A	1018.96	0.059899	0.142871	0.419251	0.675033	0.926788
RBM6	1521.27	0.0596089	0.396295	0.150416	0.880437	0.976211
CAMKK1	107.697	0.0248421	0.343795	0.0722584	0.942396	0.988864
RECQL	188.629	-0.108571	0.250013	-0.434263	0.664097	0.923949
VPS50	185.286	0.156295	0.22441	0.696469	0.486135	0.859243
HSPB6	41.7318	-1.24166	0.720363	-1.72366	0.0847697	0.475933
ARHGAP33	85.4354	0.139454	0.432279	0.322602	0.746997	0.948059
NDUFAB1	355.871	-0.0388857	0.219621	-0.177058	0.859463	0.971657
PDK4	89.8878	0.00133449	0.41719	0.00319875	0.997448	0.998978
SLC22A16	0.123899	-0.600561	2.07472	-0.289466	0.772225
ZMYND10	9.12112	1.1877	0.62255	1.9078	0.0564167	0.404326
ABCB5	0.141192	-0.923733	2.77511	-0.332864	0.739237
ARX	1.14241	-2.62564	1.76539	-1.48729	0.136939
SLC25A13	205.184	-0.175308	0.179839	-0.974803	0.329658	0.776047
ST7	147.593	-0.0720894	0.163641	-0.440534	0.65955	0.922806
CDC27	377.852	0.043492	0.185764	0.234125	0.814888	0.963933
SLC4A1	0.299559	-0.537333	1.49253	-0.360016	0.718835
CALCR	0.768247	0.413216	0.82699	0.499662	0.617313
HCCS	163.986	-0.00355189	0.223063	-0.0159232	0.987296	0.997439
DVL2	268.534	-0.183764	0.184644	-0.995237	0.319621	0.77031
PRSS22	544.166	0.999872	0.403531	2.47781	0.0132192	0.188427
UPF1	1323.15	-0.0329147	0.169562	-0.194116	0.846085	0.968502
SKAP2	404.145	-0.075139	0.253951	-0.295881	0.767321	0.951763
SLC25A5	1573.01	-0.0249583	0.24321	-0.10262	0.918264	0.983733
MCUB	67.298	-0.555678	0.394241	-1.40949	0.158691	0.598682
HOXA11	88.1159	-0.623551	0.534357	-1.16692	0.243243	0.705314
POLR2J	728.238	0.107718	0.265934	0.405054	0.685438	0.928401
DHX33	301.598	-0.317476	0.241235	-1.31605	0.188159	0.637514
MEOX1	11.8583	-1.2819	0.701613	-1.82707	0.0676894	0.434622
THSD7A	31.8337	0.775311	0.532928	1.45482	0.14572	0.578465
LIG3	317.51	-0.395202	0.220866	-1.78933	0.0735618	0.45034
RPAP3	225.193	0.276357	0.212214	1.30226	0.192828	0.643501
ACSM3	112.77	-0.289405	0.441171	-0.655993	0.511828	0.868325
REXO5	35.9821	-0.542764	0.288259	-1.8829	0.0597133	0.41397
CIAPIN1	314.216	0.0127371	0.153597	0.0829256	0.933911	0.98733
SPPL2B	871.651	-0.239679	0.302121	-0.79332	0.427591	0.833459
ATOSB	197.576	-0.0501668	0.210514	-0.238307	0.811643	0.963127
COPZ2	25.3034	-0.327663	0.442396	-0.740657	0.458902	0.849972
PRKAR2B	85.0477	-1.16141	0.47496	-2.44527	0.0144743	0.198053
MSL3	332.065	0.120024	0.24047	0.499123	0.617693	0.907519
CREBBP	780.388	-0.159776	0.211355	-0.75596	0.449673	0.844677
TSPOAP1	280.154	0.401446	0.49636	0.80878	0.418641	0.82881
MPO	0.935724	-1.99405	1.02023	-1.95451	0.0506407
PON1	1.1224	-0.730396	1.04716	-0.6975	0.48549
GCFC2	184.377	0.117163	0.281767	0.415816	0.677544	0.927151
WDR54	164.837	-0.00211307	0.198189	-0.0106619	0.991493	0.998161
CROT	1026.75	0.141697	0.215135	0.658642	0.510126	0.867461
ABCB4	13.042	-1.07035	0.667355	-1.60387	0.108742	0.521945
KMT2E	720.837	-0.0614373	0.149695	-0.410415	0.681501	0.927151
RHBDD2	771.856	-0.0568053	0.142487	-0.398671	0.690136	0.929281
SOX8	8.92778	-1.17623	0.558627	-2.10557	0.0352419	0.322273
IBTK	421.771	0.107183	0.220289	0.486557	0.626572	0.91081
ZNF195	469.213	-0.201091	0.283239	-0.709971	0.477722	0.857698
MYCBP2	354.48	-0.176019	0.190613	-0.923433	0.355781	0.794985
FBXL3	372.866	-0.173018	0.260445	-0.664314	0.506489	0.865508
ITGAL	58.429	-0.812049	0.460494	-1.76343	0.0778281	0.45859
PDK2	249.347	0.0975366	0.207121	0.470916	0.637701	0.914675
ITGA3	4772.08	0.48236	0.293734	1.64216	0.100556	0.509433
ZFX	282.108	0.000660893	0.171247	0.00385929	0.996921	0.998978
LAMP2	698.374	0.28885	0.319567	0.903879	0.366059	0.801029
ITGA2B	6.80302	-1.07019	0.650463	-1.64527	0.0999148	0.508164
ASB4	0.603062	0.914148	1.49788	0.610295	0.541667
GDE1	1036.15	0.156969	0.250197	0.62738	0.53041	0.876451
REX1BD	533.132	-0.117794	0.226509	-0.520039	0.603036	0.902721
CRLF1	21.5801	-0.0259725	0.404511	-0.0642073	0.948805	0.988864
OSBPL7	264.109	0.266597	0.302825	0.880364	0.378662	0.807823
TMEM98	311.103	-0.563276	0.393815	-1.43031	0.152629	0.590452
YBX2	8.4859	-1.73234	0.85694	-2.02155	0.0432233	0.356456
KRT33A	2.98714	-0.210959	0.976889	-0.215949	0.829027
MAP3K14	104.153	-0.220761	0.281072	-0.785426	0.432204	0.836338
ABCC8	2.13989	-0.42621	0.957156	-0.445288	0.656112
CACNG3	0.0817508	-0.0403069	3.90089	-0.0103327	0.991756
TMEM132A	426.421	0.0640139	0.407763	0.156988	0.875254	0.975567
AP2B1	1013.42	0.165835	0.220759	0.751201	0.452532	0.84681
TAC1	6.28356	-5.25095	1.1992	-4.37873	1.19372e-05	0.00283061
ZNF263	260.199	0.0560712	0.135775	0.412973	0.679627	0.927151
CX3CL1	205.212	-0.804888	0.612183	-1.31478	0.188582	0.63819
SPATA20	1592.44	0.0221917	0.279132	0.0795027	0.936633	0.987674
CACNA1G	5.896	-0.453443	0.630574	-0.719096	0.472082	0.856214
TNFRSF12A	334.175	0.717348	0.379442	1.89054	0.0586864	0.410132
DLX6	31.5348	-0.945168	0.661187	-1.4295	0.15286	0.590461
MAP3K9	121.718	-0.0985277	0.238108	-0.413794	0.679025	0.927151
RALA	346.474	0.288465	0.209079	1.37969	0.167682	0.612053
BAIAP2L1	904.905	-0.0187621	0.233386	-0.080391	0.935926	0.987466
KDM7A	141.058	0.00670287	0.233251	0.0287368	0.977075	0.994566
ETV1	41.2278	0.225211	0.40157	0.560827	0.574915	0.891895
AGK	261.992	0.116076	0.131339	0.883786	0.376812	0.807494
ALDH3B1	238.891	-0.558007	0.365643	-1.5261	0.126985	0.553349
TTC22	258.301	0.134819	0.244213	0.552052	0.580913	0.893185
PHTF2	228.21	0.182086	0.233317	0.780423	0.435142	0.837206
CCL26	0.320625	-0.00394375	1.48771	-0.00265089	0.997885
FARP2	448.739	0.0428498	0.271024	0.158104	0.874375	0.975505
USH1C	2.81033	-1.31562	1.22484	-1.07412	0.282771
GGCT	429.058	0.00405509	0.22294	0.0181891	0.985488	0.997431
DBF4	108.921	0.0525365	0.237631	0.221084	0.825027	0.965103
TBXA2R	13.9231	-0.834492	0.544158	-1.53355	0.125141	0.551067
IFRD1	277.348	-0.199169	0.245388	-0.811647	0.416994	0.827966
LGALS14	0
COX10	156.429	0.0361568	0.184441	0.196034	0.844583	0.968502
GTF2IRD1	561.145	0.298217	0.264242	1.12857	0.259078	0.718772
PAF1	459.118	-0.170542	0.181285	-0.94074	0.346838	0.787554
VPS41	472.323	-0.154521	0.214048	-0.721896	0.470358	0.855509
ARHGAP44	58.1653	-0.139887	0.360006	-0.388569	0.697595	0.932114
ELAC2	686.862	-0.0158764	0.179093	-0.0886493	0.929361	0.987032
SCIN	187.538	-0.869066	0.54161	-1.6046	0.108582	0.52168
ARSD	857.772	0.15983	0.22357	0.7149	0.474671	0.857572
PNPLA4	115.663	-0.177072	0.29204	-0.606328	0.544297	0.882119
MYH13	0.483836	-2.00697	1.93678	-1.03624	0.300089
ADIPOR2	348.769	-0.0339568	0.198193	-0.171332	0.863963	0.972984
CDKL3	7.85589	-0.0816525	0.367188	-0.222372	0.824024	0.964724
UPP2	0.356393	-1.0273	1.7615	-0.583194	0.559763
PRSS21	9.53554	-2.72874	1.26656	-2.15446	0.0312043	0.302013
MARK4	527.211	-0.17813	0.192473	-0.925479	0.354717	0.794985
PROM1	36.0569	-2.40344	0.726296	-3.30917	0.000935728	0.0404448
CCDC124	622.939	-0.0170816	0.260358	-0.065608	0.94769	0.988864
CEACAM21	2.90141	-0.717795	0.655669	-1.09475	0.273625
PAFAH1B1	708.032	-0.109547	0.151288	-0.724093	0.469008	0.855239
NOS2	16.4608	-0.927363	0.896739	-1.03415	0.301066	0.754565
DNAH9	3.55382	-0.972765	0.912035	-1.06659	0.286158	0.742715
BLTP2	1178.13	-0.188763	0.260582	-0.724391	0.468826	0.855239
SLC13A2	2.13356	-0.440181	1.40807	-0.312613	0.754575
GAS7	48.5282	-1.28074	0.500619	-2.55831	0.0105183	0.166631
TRAPPC6A	271.777	-0.287738	0.241414	-1.19188	0.233307	0.692176
MATK	20.4176	-2.04336	0.624399	-3.27253	0.0010659	0.0441704
CEACAM7	82.9318	-3.18072	1.24316	-2.55857	0.0105105	0.166631
CD79B	13.4067	-0.638262	0.554234	-1.15161	0.249481	0.71061
SCN4A	2.71081	-0.303635	0.988635	-0.307126	0.758748
ST7L	91.4521	-0.174244	0.173464	-1.0045	0.315138	0.766541
TKTL1	0.418093	-0.925583	3.89995	-0.237332	0.812399
PAX6	2.42749	-2.50575	1.51178	-1.65748	0.0974231
RPUSD1	361.285	0.262017	0.192841	1.35872	0.174235	0.62042
RHBDF1	577.599	0.408721	0.336946	1.21302	0.225123	0.681909
LUC7L	1454.29	0.275793	0.451943	0.610239	0.541703	0.882027
CACNA2D2	14.914	-0.769205	0.386953	-1.98785	0.0468282	0.371686
BAIAP3	339.265	0.765233	0.465536	1.64377	0.100225	0.508652
TSR3	483.187	0.0537259	0.195797	0.274396	0.78378	0.955522
PIGQ	603.694	0.0283225	0.254783	0.111163	0.911487	0.983257
CRAMP1	479.777	-0.0798427	0.284206	-0.280932	0.778762	0.955066
TEAD3	866.807	0.269717	0.204238	1.3206	0.186634	0.6355
SELE	19.2049	-1.90726	0.687238	-2.77525	0.00551597	0.115953
DNAJC11	462.039	-0.0487963	0.152819	-0.319308	0.749493	0.94821
FMO3	3.61357	-0.997433	0.754927	-1.32123	0.186424	0.635166
MYLIP	501.89	-0.168699	0.287261	-0.587269	0.557023	0.885315
NOX1	13.745	-2.86332	0.887171	-3.22747	0.00124891	0.0479161
E2F2	44.6972	-0.328992	0.586492	-0.560949	0.574832	0.891895
PSMB1	985.77	-0.0805168	0.174256	-0.46206	0.644039	0.917158
SYN1	13.0236	0.410098	0.508275	0.806843	0.419757	0.829126
JARID2	328.935	-0.553485	0.275766	-2.00708	0.0447413	0.362955
CDKL5	147.423	-0.31365	0.271124	-1.15685	0.247334	0.709107
CAMK1G	2.20628	-0.727699	0.737858	-0.986232	0.324019
CDK11A	803.609	0.213752	0.385396	0.554629	0.579148	0.892401
NADK	1012.5	0.287328	0.168928	1.70089	0.0889639	0.485523
TFAP2B	45.8976	0.375428	0.88287	0.425236	0.670665	0.925433
TFAP2D	0
DLEC1	34.0632	-0.722537	0.478076	-1.51134	0.130701	0.558006
CYTH3	127.997	0.0538255	0.288467	0.186591	0.851981	0.96956
ADAM22	32.3886	-0.71663	0.35257	-2.03259	0.0420942	0.350402
SYPL1	1418.87	0.250284	0.295899	0.845842	0.397641	0.818554
CYB561	774.806	0.038537	0.183429	0.210092	0.833596	0.96717
SPAG9	513.399	0.244599	0.218177	1.1211	0.262245	0.721449
CELSR3	177.693	1.38239	0.496059	2.78674	0.00532405	0.114193
AASS	326.649	-0.606182	0.385326	-1.57317	0.115681	0.536095
PLEKHG6	479.544	0.128481	0.248135	0.517786	0.604607	0.903266
SS18L2	198.628	-0.152475	0.23386	-0.651992	0.514406	0.869464
MPND	279.94	0.143324	0.198012	0.723814	0.46918	0.855254
MGST1	2156.02	0.581598	0.315851	1.84137	0.0655676	0.43008
CRY1	115.749	-0.0332887	0.310562	-0.107188	0.91464	0.983643
PGLYRP1	0.0847618	-0.55266	3.77625	-0.146352	0.883644
NFIX	283.039	-0.524227	0.368599	-1.42222	0.154964	0.594806
ST3GAL1	1222.84	0.25696	0.295529	0.869491	0.384579	0.811941
MMP25	14.7547	-1.55143	0.481715	-3.22065	0.00127902	0.0482046
IL32	492.732	-0.817443	0.490861	-1.66533	0.0958479	0.499605
PKD1	679.113	-0.16696	0.337451	-0.494768	0.620764	0.908187
MAPK8IP2	22.2182	0.843947	0.533709	1.58129	0.113813	0.532801
MED24	653.63	0.0301639	0.243809	0.123719	0.901538	0.981515
RHOBTB2	685.578	0.391398	0.403502	0.970004	0.332045	0.777732
HEATR5B	327.895	-0.191669	0.185931	-1.03086	0.302605	0.755539
SEC62	4017.62	-0.24734	0.541013	-0.45718	0.647541	0.918865
RPS20	13722	0.154827	0.263401	0.5878	0.556667	0.885315
CSDE1	3678.2	-0.0966272	0.151982	-0.635781	0.524919	0.875019
UBE3C	643.575	0.0555548	0.192892	0.28801	0.773339	0.953512
REV3L	121.143	0.0859073	0.209413	0.410229	0.681638	0.927151
TENM1	1.26595	-1.42509	1.07462	-1.32614	0.184794
PAX7	2.27849	-0.710754	1.54763	-0.459254	0.646052
MASP2	9.16689	-1.20233	0.51238	-2.34656	0.0189474	0.231834
IYD	25.8899	0.112522	0.622767	0.18068	0.856619	0.970475
FAM76A	93.2642	0.0391819	0.216727	0.180789	0.856533	0.970475
TRAF3IP3	27.9259	-0.0459434	0.448306	-0.102482	0.918374	0.983733
POMT2	217.586	0.305972	0.296603	1.03159	0.302266	0.755539
VTA1	438.712	0.297374	0.237588	1.25164	0.210703	0.662247
MLXIPL	43.7963	-2.54809	0.70523	-3.61314	0.000302516	0.0203341
BAZ1B	749.554	-0.185948	0.149675	-1.24235	0.214109	0.667143
RANBP9	435.06	0.272988	0.169089	1.61447	0.106426	0.520879
ETV7	131.983	-0.0501378	0.274607	-0.18258	0.855127	0.970033
SPRTN	88.7199	0.214845	0.165654	1.29695	0.194649	0.646359
METTL13	201.903	-0.0501785	0.206099	-0.243468	0.807643	0.96177
DYRK4	163.402	-0.124577	0.274571	-0.453716	0.650034	0.919929
ZNF207	1349.01	-0.0455522	0.177353	-0.256844	0.797299	0.959831
UQCRC1	1674.85	-0.0351092	0.154235	-0.227635	0.81993	0.964355
STARD3NL	187.187	0.210424	0.194517	1.08178	0.279352	0.734724
CD9	4575.47	0.197849	0.338863	0.583861	0.559314	0.88648
HHATL	1.36444	-1.32683	2.00004	-0.663403	0.507072
NCAPD2	584.629	-0.10108	0.256085	-0.39471	0.693057	0.930503
IFFO1	64.5164	-0.170266	0.454653	-0.374498	0.708034	0.93464
GIPR	91.019	-0.557246	0.58626	-0.950509	0.341853	0.784906
PHF7	34.3227	-0.532213	0.289226	-1.84013	0.0657491	0.430081
SEMA3G	57.3714	-0.999644	0.417118	-2.39655	0.0165503	0.213739
NISCH	1573.66	-0.174572	0.301339	-0.579322	0.562372	0.887619
STAB1	434.813	-0.129035	0.477334	-0.270325	0.78691	0.956682
FUZ	238.833	0.501868	0.242331	2.071	0.0383586	0.336189
SLC6A13	1.25323	0.103756	0.904779	0.114675	0.908702
IDS	913.523	0.0250001	0.211965	0.117944	0.906112	0.982168
PRSS3	28.7794	-1.23115	0.729809	-1.68695	0.0916125	0.490468
ZNF200	105.783	-0.0382693	0.237476	-0.161151	0.871975	0.975102
CD4	248.508	-0.692202	0.424843	-1.62931	0.103247	0.514235
LRRC23	66.4393	-0.00664369	0.315141	-0.0210816	0.983181	0.996784
BTK	12.0726	0.0088293	0.449309	0.0196509	0.984322	0.997112
HFE	163.377	0.23235	0.196601	1.18184	0.237271	0.697724
SCMH1	573.114	-0.450958	0.208715	-2.16064	0.0307229	0.299324
FYN	132.271	-0.345874	0.384243	-0.900144	0.368044	0.802607
HIVEP2	395.28	0.164851	0.214453	0.768706	0.442068	0.840377
FMO1	0.441767	-0.829818	1.42811	-0.58106	0.5612
ELOA	589.927	0.0445402	0.129484	0.343983	0.730859	0.943492
LYPLA2	1177.19	-0.0264264	0.174968	-0.151035	0.879948	0.976049
CLCN6	167.656	-0.340328	0.279868	-1.21603	0.223974	0.680096
MRC2	429.341	-0.386938	0.370897	-1.04325	0.296832	0.750343
NME1-NME2	49.8835	0.437274	0.477821	0.91514	0.360118	0.796609
SLC6A7	0.287936	-0.0964644	1.46108	-0.0660226	0.94736
TSPAN9	271.202	0.0339364	0.313149	0.108371	0.913701	0.983592
BTBD7	460.216	0.0137108	0.171542	0.0799266	0.936296	0.987605
APBA3	242.61	-0.287223	0.30387	-0.945216	0.344548	0.787164
MKS1	197.932	0.00198143	0.206456	0.00959734	0.992343	0.998161
ABHD5	377.313	0.324451	0.265105	1.22386	0.221006	0.675845
ANOS1	19.974	0.0185192	0.394444	0.0469502	0.962553	0.99102
AKAP8L	1428.22	0.3241	0.326313	0.993216	0.320605	0.77031
MBTD1	310.675	-0.253956	0.201949	-1.25753	0.208563	0.660387
UTP18	260.61	0.0483943	0.214712	0.225392	0.821675	0.964355
RNF216	347.517	-0.0477653	0.168267	-0.283865	0.776514	0.954232
TTC19	404.841	-0.0442399	0.145927	-0.303165	0.761764	0.951428
PTBP1	2906.83	-0.0283954	0.126316	-0.224796	0.822138	0.964355
DPF1	4.15377	-0.731673	0.72029	-1.0158	0.309723	0.761473
SYT7	260.876	-0.370012	0.659844	-0.560757	0.574963	0.891895
LARS2	157.24	0.141973	0.203296	0.698359	0.484953	0.858552
PIK3C2A	345.744	-0.0520441	0.18915	-0.275147	0.783203	0.955522
PLAUR	121.098	-0.0532369	0.417611	-0.12748	0.898561	0.981014
ANLN	139.684	0.311431	0.558373	0.557747	0.577017	0.891895
WIZ	765.411	-0.0325443	0.200677	-0.162172	0.87117	0.974827
RABGAP1	501.159	-0.621145	0.16253	-3.82172	0.000132523	0.0122301
DCN	480.705	-1.63136	0.52588	-3.10216	0.00192115	0.06177
QPCTL	138.875	-0.103593	0.200786	-0.515937	0.605899	0.903266
PPP5C	392.151	-0.0198792	0.14694	-0.135288	0.892384	0.979162
CEP68	206.796	-0.634191	0.16699	-3.79779	0.000145993	0.0126581
MAP4K3	517.368	0.329938	0.235511	1.40095	0.16123	0.602392
ZBTB32	2.79631	-0.876553	0.707304	-1.23929	0.215239
TYROBP	131.531	0.475457	0.411298	1.15599	0.247685	0.709572
LDAF1	593.427	-0.337025	0.219887	-1.53272	0.125345	0.551265
GABRA3	33.0203	0.226463	0.566661	0.399645	0.689418	0.929281
BRCA1	86.4569	-0.160641	0.367338	-0.437312	0.661885	0.923085
ERCC1	450.703	-0.106604	0.160922	-0.662457	0.507678	0.86622
CD22	6.89573	-1.08643	0.733422	-1.48132	0.138522	0.569327
SEMA3B	430.1	0.506028	0.49697	1.01823	0.308571	0.760427
MBTPS2	84.0083	-0.182076	0.319171	-0.570467	0.568361	0.889972
PRICKLE3	342.111	0.356507	0.205232	1.73709	0.0823715	0.47129
LTF	8.0621	-1.23189	0.808396	-1.52387	0.127541	0.554279
EXTL3	369.84	-0.175682	0.225986	-0.777404	0.436921	0.837939
NR1H4	22.775	-2.26574	0.97853	-2.31546	0.0205879	0.241745
ELOVL5	244.822	0.125538	0.330065	0.380344	0.70369	0.934077
ALOX5	1718.98	0.257298	0.32629	0.788557	0.430371	0.835478
KDM5D	488.163	0.477047	0.82699	0.576848	0.564042	0.888859
CALCOCO1	565.603	-0.168323	0.22097	-0.761749	0.44621	0.842808
UBR7	246.317	-0.0411367	0.180661	-0.227701	0.819879	0.964355
MAP4K5	405.883	-0.122474	0.191919	-0.638154	0.523374	0.873722
EHD3	357.547	0.141241	0.359776	0.392581	0.694629	0.931105
PSMC4	814.904	0.0509841	0.118667	0.42964	0.667457	0.924434
MAN2B2	514.345	0.125729	0.193647	0.649271	0.516163	0.87
SLC7A14	0.174471	-1.05153	2.27232	-0.462759	0.643537
CLDN11	27.3634	-0.370466	0.46645	-0.794225	0.427064	0.833383
SLC25A39	1388.68	0.164087	0.172351	0.952051	0.341071	0.784499
MVP	2176.64	0.0837642	0.192568	0.434985	0.663573	0.923708
NUB1	496.094	-0.162317	0.12412	-1.30774	0.190962	0.641778
PGM3	277.416	0.0572176	0.197046	0.290377	0.771528	0.952889
RWDD2A	61.0799	-0.285846	0.23048	-1.24022	0.214894	0.667921
CLK1	1358.23	0.146806	0.388911	0.37748	0.705817	0.934554
POLR3B	110.512	0.0778732	0.254079	0.306492	0.75923	0.950783
ANGEL1	204.128	-0.342624	0.253092	-1.35375	0.175816	0.62042
RNF14	321.217	-0.176712	0.20398	-0.866319	0.386315	0.812943
DNASE1L1	250.266	-0.0139674	0.207565	-0.0672916	0.94635	0.988864
DDX11	378.792	-0.0745193	0.351187	-0.212193	0.831957	0.96702
HEBP1	392.592	-0.0296199	0.29323	-0.101012	0.919541	0.983867
GPRC5A	1560.18	0.290667	0.504218	0.576471	0.564297	0.888883
MAMLD1	7.04498	0.14524	0.51231	0.283501	0.776793	0.954232
CD6	28.6664	-0.444809	0.58227	-0.763923	0.444913	0.841627
TACC3	623.281	-0.387186	0.389386	-0.99435	0.320053	0.77031
UFL1	508.536	0.0949254	0.231094	0.410765	0.681245	0.927151
POLA2	121.027	-0.186958	0.206628	-0.904805	0.365569	0.800594
ZC3H3	498.39	0.135948	0.263201	0.516518	0.605493	0.903266
CAPN1	4838.61	0.0516243	0.162527	0.317635	0.750762	0.94862
ACP3	27.2616	-0.0379939	0.625949	-0.0606981	0.9516	0.988864
MDH1	848.212	-0.244829	0.219725	-1.11425	0.265172	0.723859
SLC30A9	424.04	0.147704	0.223442	0.661038	0.508588	0.867032
MTMR11	136.992	0.633787	0.325913	1.94465	0.0518168	0.389947
COX15	299.853	-0.0969094	0.156558	-0.618999	0.535917	0.878605
CCDC88C	319.136	-0.362684	0.260597	-1.39174	0.164	0.606711
YAF2	151.724	-0.14431	0.257896	-0.559565	0.575776	0.891895
ZMYND11	746.002	-0.0264125	0.166869	-0.158283	0.874234	0.975505
WAS	51.0135	-0.131527	0.447904	-0.29365	0.769025	0.952188
DPEP1	1.60669	-3.09607	1.13429	-2.72951	0.00634276
BID	492.188	0.250085	0.264258	0.946366	0.343962	0.786666
MATR3	1805.76	0.0230285	0.185132	0.124389	0.901007	0.981515
NPC1L1	1.85516	1.28697	0.739268	1.74087	0.081706
XYLT2	369.46	0.0518253	0.229194	0.22612	0.821108	0.964355
RGPD5	291.102	-0.423255	0.394066	-1.07407	0.28279	0.738706
STMN4	0.211466	-0.977295	1.9006	-0.514202	0.607111
NUDCD3	656.867	-0.247494	0.163949	-1.50958	0.13115	0.558524
ISL1	4.49358	-2.53594	1.42194	-1.78344	0.0745141	0.452572
CHDH	49.3352	0.146345	0.367122	0.398627	0.690168	0.929281
IL20RA	358.764	0.473937	0.280459	1.68986	0.0910541	0.489473
CLCA1	0.195534	-0.802982	2.35488	-0.340987	0.733113
CLCA4	1063.64	1.08271	0.579296	1.86901	0.0616212	0.417816
GLT8D1	504.793	0.227865	0.221638	1.02809	0.303907	0.756025
ATP2C1	920.046	-0.0995812	0.167828	-0.593353	0.552945	0.884137
IGF1	15.6715	-2.22195	0.7599	-2.92401	0.00345558	0.0870165
SLC38A5	183.935	1.12078	0.626393	1.78926	0.0735736	0.45034
RALBP1	1757.88	-0.186683	0.314871	-0.592885	0.553258	0.884137
RUFY3	284.449	0.192094	0.271489	0.707558	0.47922	0.858183
CNTN1	17.6321	-0.73388	0.799757	-0.917629	0.358813	0.79561
SLC11A1	20.7263	-0.063856	0.400698	-0.159362	0.873384	0.975427
WWTR1	286.221	-0.325846	0.254455	-1.28056	0.200347	0.651722
AGPS	319.938	-0.106668	0.221733	-0.481062	0.630472	0.911821
ZNF285CP	0.0583006	-0.261076	3.90089	-0.0669274	0.946639
STEEP1	155.453	-0.134917	0.216516	-0.623129	0.5332	0.877055
ATP1A2	8.40085	-0.876293	0.790546	-1.10847	0.26766	0.726282
TTC27	126.52	0.0431579	0.19846	0.217464	0.827847	0.965792
ZNF582	27.3155	0.07771	0.343598	0.226165	0.821073	0.964355
VSIG2	2398.02	0.28313	0.233142	1.21441	0.224592	0.681151
PHLDB1	471.545	0.0798944	0.354964	0.225077	0.821919	0.964355
MARCO	2.48722	0.459597	0.996203	0.461349	0.644548
CYP24A1	732.051	-0.284797	0.546279	-0.52134	0.60213	0.902721
PRDM11	111.021	0.0390912	0.257002	0.152105	0.879104	0.975884
SYT13	1.04467	-2.01372	1.55413	-1.29572	0.195072
SNAI2	189.89	0.558075	0.298981	1.86659	0.0619587	0.418277
CD74	7924.69	-0.157035	0.383998	-0.408948	0.682578	0.927395
HGF	9.7156	-2.23454	0.688553	-3.24526	0.00117343	0.0463768
ZRANB1	281.082	-0.246781	0.212489	-1.16138	0.245487	0.707494
NCDN	271.6	0.0231361	0.190312	0.12157	0.90324	0.981621
ADGRA2	180.378	-0.666986	0.536849	-1.24241	0.214086	0.667143
CCT8L1P	0.136016	-0.600051	3.04494	-0.197065	0.843776
ZFP64	156.393	-0.247825	0.203594	-1.21725	0.223509	0.679483
MNAT1	116.195	0.0941463	0.236575	0.397955	0.690664	0.929281
SAMD4A	129.357	0.0212124	0.440786	0.0481241	0.961617	0.990941
RUNX3	31.3628	-0.607289	0.46336	-1.31062	0.189986	0.640276
MRE11	263.536	-0.249373	0.178043	-1.40063	0.161324	0.602392
PLEKHB1	57.7013	-1.03551	0.455604	-2.27282	0.0230372	0.255775
SERPINB1	473.639	-0.473375	0.245712	-1.92655	0.0540362	0.397945
CYP3A43	0.311183	-0.882242	1.80145	-0.489741	0.624317
SLC7A9	11.7615	-0.657287	0.544922	-1.2062	0.227739	0.685307
SPAST	207.432	0.00334484	0.231421	0.0144535	0.988468	0.997819
NRXN3	187.686	-0.336188	0.505942	-0.664479	0.506384	0.865508
OSBPL5	210.723	-0.29406	0.262252	-1.12129	0.262164	0.721343
AQR	443.927	0.280037	0.20063	1.39579	0.162778	0.604858
CPS1	6.35553	-1.76333	0.727274	-2.42458	0.0153261	0.203753
C8B	0.127855	-0.217263	3.5374	-0.061419	0.951026
FHL1	105.324	-1.59989	0.490404	-3.2624	0.00110472	0.0448556
RTF2	680.978	0.0519624	0.122625	0.423752	0.671747	0.926018
GABRA1	0.0480215	0.450067	3.89969	0.115411	0.908119
NLRP2	242.035	0.235419	0.981693	0.239809	0.810478	0.962717
SLC45A4	215.733	-0.296846	0.243935	-1.2169	0.223641	0.67964
RNF10	1956.89	0.0980996	0.246547	0.397894	0.690708	0.929281
ZNF839	176.117	-0.459464	0.3275	-1.40295	0.160633	0.602377
ZDHHC6	388.441	0.108071	0.21569	0.501047	0.616338	0.907519
GRAMD1B	13.9935	-0.972065	0.531254	-1.82976	0.0672863	0.433665
RNH1	1173.18	0.00244083	0.190859	0.0127887	0.989796	0.997971
NDUFS1	624.652	0.139635	0.196106	0.71204	0.47644	0.857698
RB1CC1	549.65	-0.0662694	0.22341	-0.296627	0.766751	0.951763
ERP44	591.77	-0.308243	0.216119	-1.42626	0.153792	0.592439
ALAS1	742.575	0.389565	0.255128	1.52694	0.126776	0.552861
BIRC3	103.775	-0.845292	0.454335	-1.8605	0.0628143	0.421055
AKAP11	408.255	-0.332207	0.24065	-1.38046	0.167446	0.611755
GLRX2	223.342	0.412553	0.235738	1.75005	0.080109	0.463784
SNAPC1	149.048	0.28651	0.260473	1.09996	0.27135	0.728568
DERA	180.484	0.221127	0.202304	1.09304	0.274376	0.730572
STRAP	642.368	0.391612	0.222085	1.76335	0.0778419	0.45859
ABCC2	35.9379	-0.890092	0.649004	-1.37147	0.170227	0.615353
DEF6	634.898	0.337137	0.32083	1.05083	0.293337	0.747375
PLEKHO1	271.567	-0.242931	0.379679	-0.639832	0.522282	0.873009
GCLM	232.498	0.0987721	0.341688	0.289071	0.772527	0.953471
UBR2	431.148	-0.0323388	0.132984	-0.243177	0.807868	0.961875
EHD2	468.486	0.00205787	0.380196	0.00541266	0.995681	0.998909
DEPDC1	48.2894	0.208177	0.569202	0.365736	0.714562	0.937647
CCDC28A	147.556	-0.296976	0.195312	-1.52052	0.12838	0.555928
RRAGD	65.5841	0.268441	0.393277	0.682574	0.494876	0.860476
HSF2	104.911	-0.330935	0.240048	-1.37862	0.168011	0.612657
PHF20	291.949	0.014062	0.218813	0.064265	0.948759	0.988864
HSD17B6	10.703	-0.446225	0.695906	-0.641216	0.521383	0.872523
NR1H3	399.145	-0.082395	0.37407	-0.220267	0.825664	0.965517
TYMP	964.341	0.400714	0.467702	0.856771	0.391571	0.814574
NCAPH2	473.492	0.591363	0.21293	2.77726	0.00548188	0.115953
TOMM34	561.357	-0.0340481	0.224074	-0.15195	0.879226	0.975884
SEC63	581.275	0.139383	0.18024	0.773319	0.439333	0.838963
KPNA6	597.535	-0.313709	0.153455	-2.04431	0.0409232	0.346225
VIM	1824.2	-0.591494	0.346095	-1.70905	0.0874414	0.482043
RTEL1-TNFRSF6B	95.8398	-0.0259361	0.445039	-0.0582783	0.953527	0.989158
FAS	85.0764	-0.213004	0.324866	-0.655669	0.512037	0.868325
RNASET2	1218.11	0.251224	0.263527	0.953314	0.340431	0.783629
CD44	1928.3	-0.204504	0.343436	-0.595464	0.551533	0.88379
KCNG1	299.816	-0.894246	0.579766	-1.54243	0.12297	0.547164
AGPAT4	62.7538	-0.57709	0.428355	-1.34722	0.177908	0.623396
SLAMF7	71.0073	0.664047	0.454169	1.46211	0.14371	0.576818
BTN3A1	261.884	-0.134258	0.289075	-0.464439	0.642333	0.9164
MIPEP	93.1865	-0.537433	0.30204	-1.77934	0.075184	0.453385
PRKCH	282.344	-0.385179	0.216762	-1.77697	0.0755737	0.453522
INSRR	0.369872	-1.03146	2.33647	-0.44146	0.65888
IFNGR1	820.914	-0.113759	0.244208	-0.465828	0.641338	0.915975
B4GALT7	335.341	0.174132	0.218428	0.797208	0.42533	0.832347
SH2D2A	44.6421	-0.623594	0.397404	-1.56917	0.116608	0.537922
VRK2	100.096	-0.11078	0.166311	-0.666102	0.505346	0.864984
TNFRSF1B	148.346	-0.774287	0.399242	-1.93939	0.0524534	0.392952
VEZT	397.719	-0.0873184	0.149438	-0.584311	0.559011	0.88637
POU2F2	108.677	-0.740755	0.538475	-1.37565	0.168929	0.614035
BRD9	581.929	0.204373	0.206373	0.99031	0.322023	0.771931
SNX1	893.889	0.414885	0.15891	2.61082	0.00903256	0.152837
TBPL1	112.087	0.0172212	0.201444	0.0854885	0.931873	0.987267
BMAL2	123.256	-0.150177	0.414879	-0.361978	0.717369	0.938064
BCLAF1	1017.44	-0.03629	0.162788	-0.222928	0.823592	0.964659
SLC39A9	451.055	0.15699	0.210649	0.745268	0.45611	0.848922
ANK1	17.4911	0.660284	0.51657	1.27821	0.201176	0.652418
IBSP	2.41192	-0.269998	1.00738	-0.268019	0.788685
TFB1M	134.914	-0.0904914	0.335541	-0.269688	0.7874	0.956703
RABEP1	189.394	-0.368761	0.183436	-2.0103	0.0443994	0.361855
HMGB3	515.911	0.299291	0.260843	1.1474	0.251216	0.712969
NUP160	318.181	-0.318763	0.167743	-1.90031	0.0573926	0.405992
BAK1	363.108	0.247694	0.239845	1.03273	0.301732	0.755236
MUSK	1.52175	-2.55279	1.00631	-2.53678	0.0111876
IKZF2	541.66	-0.121323	0.259564	-0.467412	0.640205	0.915753
GRN	3063.87	0.361966	0.192758	1.87783	0.0604049	0.415174
FAM13B	321.561	-0.424684	0.208032	-2.04144	0.0412075	0.346533
ARHGAP31	63.5833	-0.66732	0.307646	-2.16911	0.0300741	0.296623
CENPQ	53.0272	0.133555	0.313423	0.426118	0.670022	0.925433
SARS1	690.28	0.0645034	0.154047	0.418726	0.675416	0.927034
RANBP3	726.747	0.144846	0.154061	0.940187	0.347122	0.787554
ARID4A	226.287	-0.214479	0.18831	-1.13897	0.254715	0.715312
EIPR1	201.58	0.0464528	0.195158	0.238027	0.81186	0.963231
PNPLA6	1425.53	0.18931	0.354598	0.533872	0.59343	0.899311
IFT88	78.2498	-0.821185	0.21847	-3.7588	0.000170733	0.0142318
ALG1	217.088	0.113737	0.291909	0.389634	0.696807	0.932034
ZCCHC8	359.467	0.154954	0.267078	0.580183	0.561791	0.887485
ABCF2	407.93	-0.0241637	0.154419	-0.156481	0.875654	0.975567
CHPF2	683.846	0.336993	0.175994	1.9148	0.0555184	0.402133
LRRC7	8.591	0.251635	0.548114	0.459091	0.646168	0.918188
FUT8	229.923	0.402619	0.32784	1.22809	0.219412	0.674107
UBA6	605.426	0.291916	0.219811	1.32803	0.184168	0.633366
GAB2	107.995	-0.218344	0.316604	-0.689644	0.490418	0.859786
ATP6V0A1	230.7	0.215788	0.209754	1.02877	0.30359	0.75578
PIAS1	324.183	0.457307	0.195904	2.33434	0.0195779	0.236684
SLC4A7	329.001	-0.3005	0.362788	-0.828308	0.407496	0.822946
APBA2	77.9221	-3.43411	0.489616	-7.01388	2.31801e-12	1.97877e-08
MAP2K3	555.029	-0.0481957	0.182757	-0.263715	0.792	0.958462
CLXN	18.8551	-0.125699	0.62559	-0.200929	0.840754	0.968502
TMSB10	7462.32	-0.239733	0.308875	-0.776148	0.437661	0.838315
ASTE1	65.2053	-0.171156	0.192681	-0.888287	0.374386	0.805431
RNF19A	836.204	-0.0935795	0.248993	-0.375832	0.707041	0.934554
PEX3	93.3397	0.484231	0.262773	1.84277	0.0653622	0.429699
GABARAPL2	486.321	0.121752	0.223979	0.543585	0.586727	0.896153
MYOC	1.29881	-0.203219	1.12739	-0.180255	0.856952
SH3YL1	1304.5	-0.216049	0.203382	-1.06229	0.288106	0.744412
FAM136A	436.985	-0.230285	0.164834	-1.39707	0.162393	0.604563
VCL	1048.44	0.207047	0.228827	0.904819	0.365561	0.800594
DEPDC1B	39.0367	0.34518	0.586802	0.588239	0.556372	0.885315
DAPK2	78.6025	0.167824	0.495216	0.338891	0.734692	0.944585
NSMAF	310.101	-0.179549	0.177949	-1.00899	0.312978	0.764227
ADSS2	565.524	0.0338659	0.14533	0.233028	0.81574	0.963933
STAP1	1.25608	-1.45963	0.82677	-1.76546	0.0774863
TIMP2	519.016	-1.22673	0.460942	-2.66135	0.00778285	0.140739
RFC1	297.671	0.0591791	0.209486	0.282497	0.777563	0.954304
TBC1D23	252.325	0.207992	0.146473	1.42001	0.155606	0.595296
CUL3	603.941	0.304669	0.178446	1.70735	0.0877569	0.482691
MYOM2	20.3497	-0.311078	0.519539	-0.598758	0.549334	0.88371
OTC	0.0574967	-0.409588	3.90081	-0.105001	0.916375
CYP46A1	2.92368	-0.802037	0.844577	-0.949632	0.3423
ZZZ3	306.664	-0.306272	0.149129	-2.05374	0.0400013	0.343187
SLC18A1	1.74763	-0.61956	2.31157	-0.268026	0.788679
USP2	18.3589	-0.10502	0.503543	-0.208561	0.834791	0.967421
CASR	5.51693	-0.548827	1.14651	-0.478692	0.632158	0.912482
TUBG2	459.652	-0.26588	0.376528	-0.706137	0.480103	0.858183
RPL26L1	147.547	0.368071	0.224035	1.64292	0.100399	0.509094
FLT4	92.2857	0.200791	0.411039	0.488496	0.625199	0.910091
NSUN2	621.226	-0.0491879	0.155862	-0.315586	0.752317	0.948981
FBXO42	254.928	-0.0712141	0.191172	-0.372514	0.709511	0.935002
MFAP3	144.273	-0.0924149	0.210095	-0.439873	0.660029	0.922806
MRI1	484.353	-0.147825	0.285221	-0.518283	0.604261	0.903161
METTL1	177.562	-0.254407	0.295662	-0.860464	0.389533	0.814227
HOXC8	4.92182	0.770375	1.54798	0.497665	0.61872	0.907961
AGA	160.241	0.335126	0.17917	1.87044	0.0614226	0.417785
PI4K2B	235.396	-0.0782455	0.260023	-0.300917	0.763478	0.951428
BOD1L1	365.012	-0.340222	0.224782	-1.51356	0.130137	0.55797
MAT2B	597.015	-0.000672337	0.222115	-0.00302697	0.997585	0.998978
TLL1	4.15188	-1.10931	0.672837	-1.64871	0.0992069	0.507286
EDC4	698.395	0.015128	0.21971	0.0688544	0.945105	0.988864
TRIO	638.059	-0.440726	0.235453	-1.87182	0.0612312	0.41764
VCAN	171.647	-0.776029	0.526369	-1.47431	0.140399	0.573042
CLEC16A	357.035	-0.010954	0.239771	-0.0456852	0.963561	0.991256
MSR1	34.1191	-0.042218	0.486506	-0.086778	0.930848	0.987081
CDH1	3337.65	0.339503	0.273915	1.23945	0.21518	0.668201
MTREX	525.223	0.168406	0.188986	0.891104	0.372873	0.804364
DNAH5	29.4188	-1.30313	0.520789	-2.50222	0.0123416	0.181367
ZFYVE16	361.052	0.227608	0.219166	1.03852	0.299029	0.752222
RIPOR1	613.303	0.14417	0.285616	0.50477	0.61372	0.906327
C6	0.73556	-0.208789	1.75673	-0.118851	0.905394
RAI14	622.489	0.29699	0.326467	0.90971	0.362976	0.798336
SOX30	1.39031	-0.321081	0.812185	-0.39533	0.692599
PNKP	620.235	-0.0221128	0.289981	-0.0762561	0.939215	0.988189
BEST2	0.242885	-0.985464	1.60664	-0.613371	0.539631
PHLPP2	50.8341	-0.222417	0.23814	-0.933974	0.350317	0.790236
SPDL1	82.6939	0.0635511	0.274401	0.231599	0.81685	0.963933
STAU2	295.792	-0.157023	0.219631	-0.714943	0.474644	0.857572
SLC66A1	178.273	0.281518	0.173973	1.61818	0.105625	0.519313
CTNS	159.183	-0.0163515	0.181379	-0.0901512	0.928167	0.987032
RTN4R	37.3902	-0.406789	0.367721	-1.10624	0.268621	0.726579
PHF23	296.222	-0.0678243	0.162433	-0.417553	0.676274	0.927151
CDH10	1.15173	-2.34128	1.4703	-1.59238	0.1113
INPP4A	471.809	-0.378791	0.285596	-1.32632	0.184734	0.633582
RAB27B	331.841	0.00476047	0.369046	0.0128994	0.989708	0.997971
PSMA4	1142.84	0.505717	0.17277	2.92711	0.0034213	0.0864082
MYO16	1.04893	-0.609517	1.08811	-0.560163	0.575368
LSG1	412.029	-0.378277	0.187977	-2.01235	0.044183	0.361618
PARP3	370.668	0.064487	0.295726	0.218063	0.82738	0.965762
TNC	74.2126	-0.974229	0.625066	-1.5586	0.119091	0.541847
THAP3	333.716	0.102377	0.239861	0.426817	0.669512	0.925433
RIPOR3	66.2107	0.351317	0.474744	0.740012	0.459293	0.850165
TDP1	164.184	-0.35502	0.209783	-1.69232	0.0905854	0.489274
AIFM2	229.38	0.108157	0.229895	0.470463	0.638024	0.914685
C2orf83	0
SPATA7	90.8022	-0.462508	0.244625	-1.89068	0.0586671	0.410132
MED17	244.542	0.0147634	0.148385	0.0994941	0.920746	0.984141
RETSAT	325.762	-0.0789488	0.25778	-0.306265	0.759403	0.950783
CAPG	1523.06	0.0206479	0.285804	0.0722449	0.942407	0.988864
AP2S1	686.71	-0.0211402	0.195452	-0.108161	0.913868	0.983592
USH2A	2.65103	-0.323456	0.680071	-0.475621	0.634345
ZPBP	0.0351128	0.240249	3.90057	0.0615933	0.950887
TG	30.7749	0.975039	0.644777	1.51221	0.13048	0.558006
ADAM28	226.792	-0.460131	0.458785	-1.00293	0.315893	0.766916
BARX2	21.2465	-0.548563	0.824743	-0.665132	0.505966	0.865258
DCUN1D1	434.075	-0.0727426	0.221381	-0.328585	0.742469	0.945992
JADE2	338.062	-0.306848	0.23204	-1.32239	0.186038	0.634874
ZIC2	7.44715	1.6091	0.885264	1.81765	0.0691183	0.43885
LCP2	63.7895	-0.444289	0.384522	-1.15543	0.247913	0.709572
TRIT1	286.655	0.0385909	0.1579	0.244401	0.806921	0.961433
ADRB1	52.4175	-0.568854	0.450531	-1.26263	0.206723	0.657718
GUCA2B	0.512499	1.42019	1.51979	0.934465	0.350064
CUL7	582.56	0.329245	0.256666	1.28278	0.199571	0.650491
CTNNA1	2542.23	-0.107086	0.154798	-0.691776	0.489078	0.859786
PHKA2	328.798	0.724256	0.311338	2.32627	0.0200043	0.239532
CNTLN	29.4338	-0.631832	0.416722	-1.5162	0.129469	0.557067
EPHA3	16.4429	-0.553756	0.529486	-1.04584	0.295636	0.748983
HSPA5	3518.95	-0.206489	0.327129	-0.631216	0.5279	0.87573
DSG2	1320.63	-0.186928	0.325836	-0.573686	0.566181	0.889685
GEMIN8	230.868	-0.0918884	0.158059	-0.581354	0.561002	0.887485
OFD1	1026.25	0.394325	0.357423	1.10324	0.269921	0.72764
GPM6B	25.8316	-0.686425	0.461766	-1.48652	0.137141	0.567616
MAGEC2	1.32655	-3.30834	3.89545	-0.849284	0.395723
PREX2	62.1581	-1.37161	0.449004	-3.0548	0.00225214	0.0671042
WDR37	197.105	0.082736	0.194748	0.424837	0.670955	0.92568
YTHDC2	348.35	-0.322192	0.24974	-1.29011	0.197013	0.648091
CTPS2	252.494	0.0104043	0.227538	0.0457256	0.963529	0.991256
ATP6V1H	382.879	0.216602	0.236862	0.914463	0.360474	0.79676
POLR2B	606.796	0.129178	0.135188	0.955546	0.339301	0.782348
ATOSA	539.749	0.370713	0.302668	1.22482	0.220643	0.675461
ARAP2	262.159	0.197317	0.240585	0.820156	0.412127	0.826068
TPR	1101.63	0.120614	0.20165	0.598137	0.549749	0.88379
CP	351.59	1.2682	0.980183	1.29384	0.195719	0.646709
KATNIP	293.419	-0.182664	0.275708	-0.662526	0.507634	0.86622
DTNBP1	113.519	-0.0650142	0.246574	-0.26367	0.792034	0.958462
XK	30.8374	-1.32962	0.487817	-2.72565	0.00641755	0.125554
ANO2	8.02295	-1.17268	0.589265	-1.99006	0.0465841	0.370438
C12orf4	112.347	0.426142	0.218813	1.94751	0.0514731	0.38908
SCML1	79.6981	0.479957	0.414808	1.15706	0.247249	0.70903
WWC3	267.33	0.347841	0.230078	1.51184	0.130575	0.558006
ARHGAP6	366.751	0.120667	0.45296	0.266397	0.789934	0.958462
FAM184B	2.81759	-0.777003	0.793625	-0.979056	0.327552
MAP4	1283.53	-0.0486702	0.191768	-0.253797	0.799653	0.959831
GOPC	420.668	0.00484505	0.168265	0.0287941	0.977029	0.994566
ROS1	0.200534	0.31381	3.54905	0.0884209	0.929542
USP28	198.91	-0.273029	0.217851	-1.25328	0.210103	0.66146
HDAC9	18.5948	-0.256076	0.54109	-0.473259	0.636028	0.914127
TSPAN17	434.487	0.0237326	0.190542	0.124553	0.900877	0.981515
NOP16	257.569	-0.0914573	0.197846	-0.462265	0.643891	0.917158
CC2D2A	63.3771	0.262439	0.258656	1.01463	0.310284	0.761986
RRM2B	277.026	-0.150123	0.255179	-0.588306	0.556327	0.885315
ZNF800	253.245	0.15923	0.200604	0.793754	0.427339	0.833459
TNFRSF17	1.88652	-2.72193	1.59822	-1.7031	0.0885487
SNX29	128.575	-0.127859	0.222267	-0.575252	0.565121	0.889409
LMO3	41.868	0.47278	0.599441	0.788701	0.430287	0.835478
MRPS10	367.621	0.147178	0.191493	0.768585	0.44214	0.84042
GUCA1A	0.199647	-0.902861	2.62282	-0.344233	0.730671
RSF1	450.014	-0.175302	0.224197	-0.781914	0.434265	0.836763
VPS13D	494.458	-0.272302	0.173357	-1.57076	0.116239	0.537368
CELF2	87.0767	-1.70595	0.44425	-3.84005	0.000123007	0.012011
FAM120A	1723.36	-0.639651	0.195192	-3.27704	0.001049	0.043896
R3HDM1	190.09	0.0338254	0.190766	0.177314	0.859262	0.971657
COL9A2	802.473	0.0159404	0.500026	0.0318791	0.974568	0.994001
KITLG	95.4022	-0.164861	0.420028	-0.392501	0.694688	0.931105
ERCC8	77.073	0.601533	0.233909	2.57166	0.0101213	0.163482
ADAMTS6	6.23909	0.0437162	0.634757	0.0688708	0.945092	0.988864
H6PD	659.132	-0.619425	0.251604	-2.4619	0.0138203	0.19293
VAMP3	794.97	0.043485	0.15781	0.275552	0.782892	0.955522
PER3	188.767	-0.0622041	0.384353	-0.161841	0.871431	0.974847
UTS2	7.88308	0.735064	0.719069	1.02224	0.306665	0.759237
TNFRSF9	9.46976	-0.445702	0.713919	-0.624303	0.532428	0.876712
EPN3	1241.23	0.332117	0.258095	1.2868	0.198163	0.648503
LTBP1	389.311	-0.467588	0.291272	-1.60533	0.108421	0.52168
RCN1	1979.58	-0.220777	0.206147	-1.07097	0.284183	0.740654
ELN	80.4901	-1.097	0.59519	-1.84311	0.0653128	0.429654
RFC2	197.789	-0.0656139	0.230574	-0.284567	0.775976	0.954232
ARID1B	917.888	-0.105267	0.179276	-0.587177	0.557085	0.885331
CLPTM1L	749.546	0.110174	0.209126	0.526831	0.598311	0.900711
NEDD4L	1246.26	-0.00773499	0.260461	-0.0296973	0.976308	0.994476
FOXP3	16.3792	-0.0644994	0.531604	-0.12133	0.90343	0.981621
PPP1R3F	54.1737	-0.348052	0.318014	-1.09446	0.273755	0.730416
HEXB	421.929	0.291388	0.19835	1.46906	0.141817	0.575251
PTCD2	70.6635	-0.0858283	0.288888	-0.297099	0.766391	0.951763
NEXMIF	1.20605	-2.54591	0.939438	-2.71003	0.00672768
JKAMP	240.011	-0.0133989	0.198563	-0.0674793	0.9462	0.988864
DKK3	218.953	-0.951721	0.42124	-2.25933	0.0238628	0.260826
ARHGEF5	278.782	0.484177	0.233116	2.07698	0.0378035	0.333301
NFE2L3	204.682	0.273764	0.298243	0.917921	0.35866	0.79561
MCUR1	307.578	0.129542	0.27378	0.473161	0.636098	0.914129
LIMA1	1060.19	0.228777	0.245367	0.932389	0.351136	0.791179
LETMD1	539.815	-0.332315	0.208724	-1.59212	0.111357	0.529071
SLC4A8	7.74261	-1.00051	0.607775	-1.64618	0.0997268	0.508098
LAMC3	197.163	-0.651851	0.524999	-1.24162	0.214376	0.667143
PTGER3	2.60011	-0.580179	0.882572	-0.657373	0.510941
TNIP3	1.08806	0.214079	0.974223	0.219743	0.826071
MAPK9	288.937	-0.282042	0.159478	-1.76854	0.0769713	0.456613
COL23A1	5.7024	-1.0451	0.673548	-1.55163	0.120751	0.543637
BCAR1	828.448	0.219541	0.222857	0.985118	0.324566	0.773488
FHIP1B	361.409	-0.151478	0.319766	-0.473714	0.635704	0.914087
HERPUD1	691.895	0.410133	0.243679	1.68309	0.0923581	0.491224
HOMER3	640.52	0.328719	0.222108	1.48	0.138875	0.570227
RAD51	51.7267	-0.032799	0.472755	-0.0693786	0.944688	0.988864
POLQ	49.2076	0.454993	0.532855	0.853877	0.393173	0.815697
PIK3CB	206.807	0.0774823	0.253583	0.305549	0.759948	0.950783
CYBA	5645.63	-0.375915	0.406722	-0.924257	0.355353	0.794985
THOC3	434.141	-0.130962	0.264768	-0.49463	0.620861	0.908231
HEBP2	1740.18	0.211142	0.221291	0.954139	0.340013	0.782984
MPHOSPH9	57.6661	-0.180487	0.371939	-0.485259	0.627493	0.911331
PLEKHA5	402.004	0.117781	0.219181	0.537369	0.591013	0.89798
PRSS8	361.43	0.449688	0.466467	0.96403	0.335031	0.77949
SIKE1	320.658	0.0798407	0.227083	0.351592	0.725144	0.941832
RRP12	345.303	-0.0580225	0.228967	-0.253409	0.799952	0.959831
FNIP2	127.945	0.333254	0.298855	1.1151	0.264807	0.723367
MSMO1	653.181	0.490033	0.341721	1.43401	0.151568	0.588427
TTC17	701.23	-0.349315	0.261333	-1.33666	0.181332	0.629011
ALX4	0.230157	-0.26499	1.40845	-0.188143	0.850764
FSTL4	259.675	0.05094	0.443284	0.114915	0.908512	0.982842
FOXN3	506.692	-0.124196	0.204296	-0.607923	0.543239	0.882119
METTL24	4.17341	-0.374758	0.525201	-0.713551	0.475505	0.857698
AKR7A2	312.174	0.21334	0.25419	0.839294	0.401305	0.819854
MRTO4	496.489	-0.141188	0.15322	-0.921471	0.356804	0.79561
NNAT	25.5973	0.540632	0.692395	0.780815	0.434911	0.837147
USE1	222.828	-0.220161	0.182449	-1.2067	0.227548	0.685174
MCF2L2	8.62048	-0.794493	0.559115	-1.42098	0.155322	0.595243
NRIP2	15.8156	-0.434106	0.403098	-1.07692	0.281514	0.736911
LAMA3	207.337	-0.272496	0.441365	-0.617395	0.536974	0.879233
AP5M1	406.09	-0.383581	0.25528	-1.50259	0.132944	0.56154
ANAPC4	496.048	-0.0145655	0.332034	-0.0438674	0.96501	0.991611
KCNQ1	554.795	0.142225	0.304339	0.467325	0.640267	0.915753
TRAPPC3	443.584	0.0580458	0.134605	0.431229	0.666302	0.923972
THRAP3	904.46	-0.0989668	0.113273	-0.873698	0.382282	0.810328
PHPT1	709.785	-1.1758	0.27655	-4.25166	2.12187e-05	0.0044179
ENTPD2	22.0627	0.321143	0.432154	0.743121	0.457408	0.849072
LY75	341.442	0.197745	0.275298	0.718295	0.472575	0.856505
ARID4B	440.206	-0.0945466	0.167367	-0.564906	0.572138	0.891088
OPN3	208.485	0.15975	0.334099	0.478151	0.632543	0.912579
SDCCAG8	196.37	-0.0253726	0.247235	-0.102626	0.91826	0.983733
PTPRN	0.579723	0.119143	0.870457	0.136874	0.89113
HHAT	127.712	-0.055121	0.247475	-0.222734	0.823743	0.964659
KIF1B	287.264	-0.178424	0.18797	-0.949214	0.342512	0.78556
FOXC1	414.458	-0.583089	0.359006	-1.62418	0.104338	0.516776
TBC1D22A	249.866	-0.0122236	0.200383	-0.061001	0.951358	0.988864
SYNE2	451.867	-0.155305	0.263954	-0.58838	0.556278	0.885315
PLEKHH1	602.267	0.183839	0.423316	0.434284	0.664082	0.923949
ATP9A	682.365	-0.374112	0.226474	-1.6519	0.0985552	0.505697
SPO11	0
CBLN4	0.144082	-0.592658	2.22827	-0.265972	0.790261
CHRDL2	1.0754	0.200495	1.55332	0.129076	0.897298
FAM168A	334.445	-0.329015	0.183896	-1.78914	0.0735927	0.45034
RELT	51.9433	0.103767	0.312491	0.332064	0.739841	0.945992
GALC	208.538	0.230561	0.242767	0.949721	0.342254	0.785074
NOP58	891.47	0.165013	0.260685	0.632997	0.526736	0.875243
SZRD1	1054.48	-0.0682538	0.200535	-0.340358	0.733587	0.94425
KCNH2	11.5351	-1.94879	0.716657	-2.71928	0.00654249	0.127366
CUL1	552.712	0.137841	0.141655	0.973074	0.330517	0.7771
FAM114A2	123.565	-0.248486	0.203605	-1.22044	0.2223	0.677543
CYFIP2	335.957	-0.714145	0.305064	-2.34097	0.0192339	0.233557
TAB2	561.192	-0.0363353	0.202038	-0.179844	0.857275	0.970821
GINM1	357.902	0.0953664	0.192758	0.494748	0.620778	0.908187
EIF2AK2	520.066	-0.040731	0.175894	-0.231565	0.816876	0.963933
USP36	372.448	0.0425991	0.20547	0.207325	0.835756	0.967421
KMT2C	529.068	-0.194327	0.175696	-1.10604	0.268709	0.726588
MCOLN3	12.0244	-1.56608	0.618546	-2.53188	0.0113454	0.173878
CCDC85A	7.16537	-0.885658	0.85119	-1.04049	0.29811	0.75146
PUM2	1481.77	-0.0799501	0.153011	-0.522513	0.601313	0.902721
MRPL43	610.527	0.0124282	0.154289	0.0805509	0.935799	0.987466
ITIH4	93.7705	0.0443618	0.599432	0.0740063	0.941005	0.988517
ITIH1	0.406015	-1.50093	1.66252	-0.902805	0.36663
HPF1	108.532	0.189767	0.177811	1.06724	0.285864	0.742178
ZFR	687.009	0.0424919	0.175417	0.242233	0.8086	0.962033
ZNF280C	44.2589	-0.0360311	0.176917	-0.203661	0.838618	0.967674
NPFFR2	2.56478	-1.798	0.950251	-1.89214	0.0584729
PHF21B	4.43692	-4.4483	1.45079	-3.06612	0.00216855	0.0659739
TRAF1	165.917	-1.00654	0.444484	-2.26451	0.023543	0.258956
RC3H2	261.793	-0.544834	0.192215	-2.8345	0.0045898	0.104622
IL17RB	29.3733	0.0554107	0.417086	0.132852	0.89431	0.980037
TRAF3IP2	296.225	-0.0453441	0.232365	-0.195142	0.845282	0.968502
GYG2	35.0852	-0.285393	0.509077	-0.560609	0.575064	0.891895
DCBLD2	158.946	-0.259695	0.382919	-0.678199	0.497646	0.861722
SERPINB3	113.546	-2.43967	1.31594	-1.85394	0.0637484	0.424981
SOAT1	251.36	-0.408809	0.291441	-1.40272	0.160702	0.602392
PKP2	125.147	-0.468733	0.341079	-1.37427	0.169359	0.61438
MSH4	0.690717	-1.97697	1.46623	-1.34834	0.177549
F7	0.532446	-1.40297	1.3609	-1.03092	0.302579
GDI2	1871.02	-0.275188	0.263561	-1.04412	0.296432	0.750109
PRDM1	102.098	-0.604136	0.338469	-1.78491	0.0742766	0.45238
ATG5	345.468	0.119364	0.222504	0.536457	0.591643	0.898436
TMCC3	39.2536	-0.450543	0.356559	-1.26359	0.206378	0.657614
PITHD1	369.837	-0.0616871	0.168503	-0.366089	0.714299	0.937556
MTA3	356.518	-0.030374	0.240015	-0.12655	0.899296	0.981214
USP13	53.4948	-0.539941	0.384038	-1.40596	0.159737	0.600437
ATP11B	471.522	-0.115683	0.301639	-0.383516	0.701337	0.932527
LAMC2	436.594	0.243953	0.363918	0.670352	0.502634	0.863804
CDK14	72.8705	-0.484748	0.4273	-1.13444	0.256608	0.71762
SEC61A1	2401.31	0.0376872	0.152431	0.247241	0.804722	0.961308
PPP1R12A	639.342	-0.335462	0.289935	-1.15703	0.247262	0.70903
RASGRF1	11.1219	0.242718	0.627136	0.387026	0.698737	0.932114
CAMK2B	6.33795	0.234301	0.730558	0.320715	0.748427	0.948059
CROCC	894.451	0.0304464	0.398813	0.0763426	0.939146	0.988189
POLR3E	345.455	-0.137423	0.139569	-0.984623	0.324809	0.773488
ATP2B4	699.966	0.619792	0.25336	2.44629	0.0144336	0.198053
ZC3H11A	1412.55	0.0105576	0.172565	0.0611804	0.951216	0.988864
RIOK2	155.716	0.0545983	0.228492	0.23895	0.811144	0.962992
YIPF1	230.903	0.240717	0.17154	1.40327	0.160536	0.602377
NDC1	253.73	-0.062396	0.281748	-0.221461	0.824734	0.965025
DGKG	22.7436	0.0870531	0.563168	0.154578	0.877154	0.975567
FLYWCH1	728.321	0.0770107	0.350809	0.219523	0.826242	0.965723
UNKL	116.744	0.20266	0.29588	0.684938	0.493383	0.859786
TBXAS1	41.309	1.04224	0.457267	2.27927	0.0226509	0.254253
PARP12	444.558	0.176642	0.241715	0.730785	0.46491	0.853801
ALDH18A1	577.452	-0.0550628	0.172744	-0.318754	0.749913	0.948229
TARBP1	395.211	-0.268219	0.346681	-0.773676	0.439122	0.838963
GATB	179.63	0.160617	0.205701	0.780825	0.434905	0.837147
MXD1	209.249	0.70159	0.305783	2.2944	0.0217675	0.249539
CDK17	207.229	-0.114473	0.174309	-0.656724	0.511358	0.868198
DNAJC25	85.0972	-0.318125	0.197256	-1.61275	0.106799	0.520879
SLC2A3	85.1911	-0.508778	0.431536	-1.17899	0.2384	0.698674
PSD	42.0527	0.720213	0.393379	1.83084	0.0671248	0.433114
CTDP1	316.371	-0.0376845	0.190172	-0.19816	0.84292	0.968502
YBX3	2666.76	-0.0348879	0.17697	-0.197141	0.843718	0.968502
STYK1	144.195	0.367944	0.266987	1.37814	0.168161	0.612811
WNK1	909.68	-0.0196586	0.158914	-0.123706	0.901548	0.981515
RPS17P5	0
CCAR1	1487.36	0.040107	0.29554	0.135708	0.892052	0.979107
OGFR	1044.52	0.114072	0.273651	0.41685	0.676788	0.927151
GNA15	536.271	0.0810214	0.220351	0.367692	0.713103	0.937317
CREB3L3	2.95904	-1.13508	1.07582	-1.05508	0.291388
PIGV	156.806	-0.468275	0.192453	-2.43319	0.0149664	0.201516
PTPRU	1637.68	0.134642	0.247085	0.54492	0.585809	0.895471
SNRNP40	205.764	-0.374806	0.180429	-2.07731	0.0377729	0.333301
RIMBP2	0.846945	-2.37377	1.16699	-2.0341	0.0419417
COL11A1	9.13665	-0.945736	0.784084	-1.20617	0.227753	0.685307
QSER1	255.868	-0.393606	0.202226	-1.94637	0.0516106	0.389371
MPC1	231.102	-0.275475	0.182375	-1.51049	0.13092	0.558507
ACAA1	1209.8	-0.00271129	0.202078	-0.0134171	0.989295	0.997971
BCAT1	55.0593	-1.33743	0.617473	-2.16597	0.0303138	0.296929
HDAC7	1378.71	0.247297	0.266391	0.928322	0.353241	0.793632
LZTS1	28.9552	-0.392037	0.502534	-0.78012	0.43532	0.837339
PRDM6	22.2101	-0.575596	0.552776	-1.04128	0.297744	0.751326
WNT8A	0.0418662	0.17295	3.90059	0.0443393	0.964634
SPAG4	307.355	0.732091	0.305096	2.39954	0.0164156	0.212482
NCKAP1	1413.99	0.390466	0.217528	1.79501	0.0726517	0.447791
MRPS35	427.637	-0.0454076	0.302459	-0.150128	0.880664	0.976336
GUCY1B1	44.7172	-0.123923	0.386938	-0.320266	0.748767	0.948064
SFSWAP	833.795	-0.0286078	0.294393	-0.0971757	0.922587	0.985258
TNK2	1766.41	-0.0148286	0.367787	-0.0403183	0.967839	0.991861
MON2	384.241	-0.348655	0.257205	-1.35555	0.175241	0.62042
CDH3	521.146	0.38149	0.373712	1.02081	0.307343	0.759607
ARSF	0.715343	1.18981	1.06273	1.11957	0.262896
GPBP1	785.109	0.0314	0.192672	0.162971	0.870541	0.974727
DGAT2	453.557	-0.27771	0.307497	-0.903129	0.366457	0.801368
ZNF112	34.895	-0.213865	0.221416	-0.965897	0.334096	0.778705
CS	1022.9	-0.169074	0.138187	-1.22351	0.221136	0.67605
LTK	15.5526	-2.34464	0.687777	-3.409	0.000652005	0.0324539
MRPS24	383.102	0.0530294	0.216758	0.244648	0.806729	0.961433
ELMO2	400.203	0.0919206	0.206861	0.444358	0.656783	0.921567
WAPL	372.369	0.211289	0.175628	1.20305	0.228958	0.68668
VMP1	1519.17	-0.0973035	0.299343	-0.325057	0.745138	0.94699
APPBP2	326.085	-0.0498621	0.151752	-0.328577	0.742476	0.945992
POLD1	332.387	0.451899	0.30962	1.45953	0.14442	0.577571
SEZ6	0.33643	-0.27925	1.856	-0.150458	0.880403
EIF4B	3600.39	-0.378741	0.17416	-2.17467	0.0296546	0.294528
SLC6A16	4.46583	-0.683391	0.96073	-0.711325	0.476883	0.857698
BICRA	428.055	0.222375	0.326765	0.680535	0.496166	0.861618
SPHK2	268.929	-0.20738	0.259558	-0.798975	0.424305	0.831848
RPL18	10928.8	-0.530685	0.237603	-2.23349	0.0255165	0.270082
CA11	67.0392	0.598275	0.456449	1.31072	0.189954	0.640276
ISOC2	533.079	-0.275745	0.22614	-1.21935	0.22271	0.678261
U2AF2	1659.54	0.0321901	0.178966	0.179867	0.857257	0.970821
EPN1	1274.98	-0.137733	0.226866	-0.607113	0.543776	0.882119
MED29	553.473	-0.132495	0.147725	-0.896905	0.36977	0.803088
AHRR	38.1222	0.394729	0.551552	0.715669	0.474195	0.857289
GSC2	0.403618	0.250915	3.36774	0.0745054	0.940608
ZNF275	175.063	-0.209049	0.180477	-1.15831	0.246736	0.708584
MTMR1	357.001	-0.117454	0.164398	-0.714452	0.474948	0.857698
GPC1	2378.82	0.238988	0.313173	0.763118	0.445393	0.841917
ADCK1	96.2498	-0.30551	0.224838	-1.3588	0.174209	0.62042
HAGH	298.848	0.251417	0.178259	1.4104	0.158421	0.598338
RNF4	493.853	-0.060169	0.168633	-0.356805	0.721238	0.939618
CASP8	347.625	0.324992	0.184558	1.76092	0.0782521	0.459434
LIMCH1	1110.71	0.0698217	0.326049	0.214145	0.830434	0.966302
INTS13	277.489	0.329413	0.302714	1.0882	0.276507	0.732704
TM7SF3	674.377	-0.241946	0.300402	-0.805406	0.420585	0.829126
DLX3	57.4198	-0.381542	0.446807	-0.85393	0.393144	0.815697
SPA17	53.723	-0.235851	0.244745	-0.963659	0.335217	0.779597
TSPAN32	7.04855	-1.06159	0.769696	-1.37924	0.167821	0.612357
CCN5	5.89711	-0.347913	0.889145	-0.391289	0.695584	0.931858
DMRT3	0.620971	-1.52879	2.39693	-0.63781	0.523597
ST3GAL6	11.1218	-0.704729	0.425835	-1.65494	0.0979375	0.504248
ATP2C2	294.9	1.54816	0.456517	3.39125	0.00069574	0.0339167
NGFR	29.1715	-0.992483	0.832724	-1.19185	0.23332	0.692176
CDON	21.7178	-0.262955	0.561093	-0.468649	0.639321	0.915234
TAF2	278.59	0.0752037	0.186862	0.402455	0.687349	0.928701
HIPK2	233.429	-0.563242	0.205824	-2.73652	0.00620933	0.123846
TNPO3	383.999	0.0320039	0.170921	0.187244	0.85147	0.969337
BORCS8-MEF2B	23.4964	0.298494	0.553165	0.539611	0.589466	0.897285
RFXANK	568.836	0.0153495	0.218806	0.070151	0.944073	0.988864
TMEM161A	324.511	0.00349673	0.213394	0.0163862	0.986926	0.997439
LPAR2	464.364	-0.142871	0.216701	-0.6593	0.509703	0.867356
CTSA	1223.49	0.392879	0.187103	2.0998	0.0357462	0.32497
SUGP2	798.607	0.0683498	0.316362	0.21605	0.828949	0.965919
SLC12A2	215.962	-0.459398	0.360624	-1.2739	0.2027	0.653827
SNX24	69.47	0.0491073	0.249447	0.196865	0.843933	0.968502
EYA2	223.782	-0.412458	0.523397	-0.78804	0.430673	0.835745
CNN2	2212.18	-0.0306946	0.257749	-0.119087	0.905207	0.981867
ABCA7	704.607	0.198912	0.455886	0.436319	0.662605	0.923373
SNCAIP	25.1542	-0.85123	0.667678	-1.27491	0.202341	0.653485
DDX20	166.685	0.0998266	0.164584	0.60654	0.544156	0.882119
BTBD1	447.433	0.316258	0.247284	1.27892	0.200924	0.652285
FAR2	107.199	-1.81481	0.499781	-3.6312	0.000282106	0.0195241
BCAS1	2317.19	-0.00355188	0.306572	-0.0115858	0.990756	0.998122
POU1F1	0.50738	0.369187	0.977922	0.377522	0.705786
CHI3L2	8.41165	-0.124494	0.629067	-0.197902	0.843122	0.968502
SBNO2	1168.37	-0.0482006	0.252995	-0.19052	0.848901	0.968727
PMS1	162.665	0.348117	0.230409	1.51086	0.130824	0.558387
HMG20B	1329.65	0.0979539	0.213903	0.457936	0.646999	0.918554
CALCRL	95.427	-0.443562	0.418436	-1.06005	0.289124	0.744412
TAF11	257.508	-0.00957524	0.169543	-0.0564768	0.954962	0.989444
ANKS1A	591.595	-0.869346	0.285988	-3.0398	0.00236738	0.0691927
AP3D1	1424.15	0.0743758	0.168447	0.441538	0.658823	0.92237
ZNF76	540.167	-0.174635	0.293305	-0.595405	0.551573	0.88379
SLC9A3R2	590.783	-0.15089	0.326091	-0.462724	0.643562	0.917158
NTHL1	132.497	0.0901924	0.250799	0.359619	0.719132	0.938521
BLTP3A	159.313	-0.568394	0.190113	-2.98977	0.00279187	0.0773791
GNAI3	712.429	0.326348	0.221639	1.47243	0.140905	0.574113
IPO5	978.597	-0.316943	0.196434	-1.61348	0.106639	0.520879
OAT	263.508	-0.183191	0.349308	-0.524439	0.599973	0.901703
WDR3	288.391	-0.248928	0.262863	-0.946989	0.343645	0.786562
PKN2	613.6	-0.0138293	0.202106	-0.0684258	0.945447	0.988864
WDR18	451.268	-0.206958	0.2581	-0.801852	0.422638	0.830442
TRAM2	114.642	0.122796	0.240664	0.510238	0.609884	0.90456
NTN1	26.5626	-3.20504	0.728411	-4.40005	1.08225e-05	0.00260243
GLP2R	2.1796	-1.0687	0.813326	-1.31398	0.188852
MCM10	41.5507	-0.497248	0.598366	-0.83101	0.405968	0.822506
DGKA	1857.63	0.110092	0.376578	0.292349	0.77002	0.952856
ERBB3	3171.63	0.0492565	0.324327	0.151873	0.879287	0.975884
ROPN1	0.117407	0.338177	3.90013	0.0867091	0.930903
ANKRD44	66.3209	-0.0574678	0.328795	-0.174783	0.86125	0.972514
KARS1	1241.41	-0.061355	0.151865	-0.404009	0.686206	0.928401
ADAT1	241.616	0.346599	0.236897	1.46308	0.143446	0.576805
PDIA5	118.08	-0.343642	0.259622	-1.32362	0.185629	0.634705
TBC1D22B	150.974	0.288499	0.127909	2.25549	0.0241023	0.262868
NDUFB4	983.31	-0.203604	0.187725	-1.08459	0.278103	0.733842
SPEN	601.724	-0.136162	0.209878	-0.64877	0.516487	0.870056
MYLK	136.239	-0.430704	0.382504	-1.12601	0.26016	0.719655
ZC3H15	537.804	0.33313	0.137893	2.41587	0.0156978	0.20661
MAP2K4	282.95	0.0220107	0.165217	0.133223	0.894017	0.980037
PACC1	83.0324	0.116705	0.227918	0.512046	0.608619	0.904289
SNAP91	35.7288	-0.958057	0.89298	-1.07288	0.283327	0.739654
SLK	1259.34	0.39598	0.245967	1.60989	0.107421	0.521381
CYB5R4	202.366	-0.191872	0.339008	-0.565979	0.571408	0.890764
COL17A1	840.446	0.453802	0.493758	0.919078	0.358055	0.79561
GSTO2	267.16	0.00867159	0.22667	0.0382564	0.969483	0.992267
SEC61A2	51.2649	0.01346	0.291043	0.0462475	0.963113	0.991153
PRKCQ	27.7415	-2.1931	0.573724	-3.82257	0.000132066	0.0122301
TLE2	1153.87	-0.0531077	0.337858	-0.157189	0.875096	0.975567
ASB1	154.989	-0.0965382	0.242049	-0.398837	0.690013	0.929281
FAM107B	637.692	-0.200099	0.289511	-0.691163	0.489463	0.859786
ME1	48.0717	-0.230523	0.333697	-0.690817	0.48968	0.859786
TBC1D1	868.415	-0.534727	0.25981	-2.05815	0.0395757	0.341595
CDK13	692.774	-0.0406718	0.208533	-0.195037	0.845364	0.968502
MTHFD2	231.894	0.066791	0.418856	0.159461	0.873306	0.975427
SLC9A7	131.067	-0.0592262	0.373297	-0.158657	0.873939	0.975505
FOXJ2	145.968	-0.160402	0.194217	-0.825892	0.408865	0.823463
YBX1	5705.74	0.00653671	0.201171	0.0324933	0.974079	0.993719
PDE4A	228.646	-0.290915	0.334866	-0.868752	0.384983	0.81206
PPP2R5A	403.656	0.315673	0.204952	1.54023	0.123504	0.54861
CTNNA2	0.493787	-1.04005	1.90877	-0.544878	0.585837
ELAVL1	944.919	-0.0931585	0.18962	-0.491291	0.62322	0.909186
TIE1	73.6097	-0.188877	0.393464	-0.480036	0.631202	0.912008
DIP2B	239.555	0.0558693	0.197211	0.283298	0.776949	0.954232
SMARCD1	546.151	0.0461795	0.124969	0.369527	0.711735	0.936186
KDM4A	641.71	-0.034326	0.187769	-0.18281	0.854947	0.970033
NFYC	484.067	-0.106353	0.12814	-0.829974	0.406553	0.822506
ZMYND12	19.3265	-0.0403634	0.397525	-0.101537	0.919124	0.983867
SLC9A3	59.3846	-0.528476	0.307482	-1.71872	0.0856647	0.478378
NGEF	63.5113	0.46415	0.4047	1.1469	0.251423	0.712989
ASPM	75.2934	0.302222	0.581233	0.519967	0.603087	0.902721
CD84	14.6909	-0.429655	0.494179	-0.869432	0.384611	0.811941
ELOVL1	1204.77	0.0780609	0.147647	0.5287	0.597014	0.900082
SPI1	149.58	-0.195478	0.47339	-0.412932	0.679657	0.927151
POLR1H	252.439	-0.0964806	0.169125	-0.57047	0.568359	0.889972
MPPED2	116.841	-1.33683	0.454294	-2.94266	0.00325405	0.0840084
CLDN18	2.40333	-1.63681	1.27971	-1.27905	0.200881
ZBTB11	246.293	-0.139682	0.209591	-0.666449	0.505124	0.864828
ATXN3	235.452	-0.205829	0.269576	-0.763526	0.44515	0.841627
GOLGA5	331.815	0.0403769	0.149558	0.269975	0.787179	0.956682
FGFR2	362.147	-1.22884	0.358841	-3.42447	0.000616007	0.0313943
LRRC40	146.153	0.309746	0.180729	1.71387	0.0865535	0.479626
ISOC1	297.891	-0.15015	0.224344	-0.669287	0.503313	0.864232
EML1	57.0375	-0.49357	0.434506	-1.13593	0.255984	0.716805
TRMT11	130.241	0.108826	0.240837	0.451866	0.651366	0.92006
THUMPD1	566.683	-0.125009	0.162491	-0.769332	0.441696	0.840252
MSANTD3	112.731	-0.529194	0.233779	-2.26365	0.0235955	0.259232
KIF26A	17.3851	-0.843799	0.655478	-1.2873	0.197989	0.648503
ATG2B	298.27	0.0892986	0.24645	0.36234	0.717098	0.938064
ARFGEF1	681.079	0.0146179	0.179083	0.0816262	0.934944	0.98733
ACSM2B	0.0729117	-0.271804	3.9008	-0.069679	0.944449
ZFAT	67.5232	0.0451153	0.263691	0.171092	0.864152	0.973068
MTFR1	204.791	0.00245008	0.232776	0.0105255	0.991602	0.998161
STAG3	16.0158	-0.312937	0.634447	-0.493244	0.621841	0.908725
FECH	146.14	0.0323049	0.258609	0.124918	0.900589	0.981515
MYO9A	252.389	-0.379073	0.280085	-1.35342	0.175922	0.62042
DDX3Y	484.472	0.262468	0.811692	0.323359	0.746424	0.947891
PFKP	837.064	0.281673	0.212031	1.32845	0.184029	0.633198
IDI1	310.692	0.0843852	0.354893	0.237776	0.812055	0.963259
SP100	669.302	0.198116	0.215252	0.920392	0.357368	0.79561
KLF6	1962.13	0.240163	0.308473	0.778554	0.436243	0.837698
PLPP1	776.647	0.0441905	0.285528	0.154768	0.877004	0.975567
NEO1	283.297	-0.161235	0.325773	-0.49493	0.620649	0.908187
TRAM1	1657.99	0.227635	0.27768	0.819775	0.412344	0.826189
PHKA1	114.699	-0.0481512	0.239696	-0.200885	0.840789	0.968502
TNFRSF1A	1626.23	0.220425	0.196983	1.11901	0.263138	0.722408
CACNB1	198.952	0.209176	0.420666	0.49725	0.619013	0.907961
EVI5	140.295	-0.197897	0.206873	-0.956612	0.338763	0.782178
STOML1	99.9122	0.283523	0.176403	1.60725	0.107999	0.521641
PKM	11385.2	0.563526	0.198198	2.84326	0.00446552	0.102611
DHX29	261.091	0.0342638	0.195625	0.175151	0.860961	0.972451
DNTTIP2	513.213	0.262012	0.205934	1.27231	0.203263	0.654467
METTL22	109.568	0.350013	0.307347	1.13882	0.254777	0.715312
TP53BP1	585.547	0.244821	0.227285	1.07715	0.281412	0.73678
TRO	76.8272	-1.28424	0.575115	-2.23301	0.0255481	0.270082
RRP15	149.397	0.0271812	0.321219	0.0846191	0.932564	0.98733
RHOA	2772.42	0.019018	0.175477	0.108379	0.913695	0.983592
DHX8	352.859	0.130928	0.149953	0.873129	0.382593	0.810328
PMS2P4	61.6484	0.118528	0.258172	0.459107	0.646157	0.918188
PRKCZ	446.366	0.0327918	0.198974	0.164805	0.869097	0.974727
ZFY	170.988	-0.291782	0.847786	-0.34417	0.730718	0.943492
IARS2	655.313	0.174947	0.26495	0.660302	0.50906	0.867211
SYT1	30.6079	1.14891	0.848351	1.35428	0.175646	0.62042
NAV3	10.1407	0.48017	0.705946	0.68018	0.496391	0.861618
IDH3G	488.764	0.0817692	0.161618	0.50594	0.612899	0.906298
ROGDI	386.501	0.358236	0.207576	1.72581	0.0843817	0.475865
PDZD4	23.4746	-1.27848	0.475323	-2.68971	0.00715135	0.134655
ATP2B3	0.56297	-1.02427	1.40697	-0.727997	0.466615
ROCK1	445.258	-0.164324	0.202003	-0.813476	0.415945	0.827966
CBFB	624.182	0.149683	0.193268	0.774487	0.438643	0.838963
PDK3	257.496	0.262814	0.262328	1.00185	0.316414	0.767178
HYAL2	461.367	0.170149	0.234652	0.72511	0.468384	0.854899
HDAC4	91.7837	-0.300301	0.182376	-1.6466	0.0996394	0.508047
RASSF1	115.489	-0.28191	0.239582	-1.17668	0.239325	0.699896
FGFR3	6793.59	1.22472	0.357525	3.42554	0.000613575	0.031364
IFI35	253.673	0.130803	0.272454	0.480093	0.631161	0.912008
HEATR6	242.494	-0.194939	0.234982	-0.829594	0.406769	0.822692
COASY	723.891	0.0167854	0.185508	0.0904835	0.927903	0.986923
PLEKHH3	1304.47	0.487884	0.294309	1.65773	0.0973727	0.503009
MEF2A	398.916	0.0821263	0.160896	0.510431	0.609749	0.904531
OTUD5	636.246	0.00165683	0.162043	0.0102246	0.991842	0.998161
TFE3	459.743	0.00566599	0.170892	0.0331553	0.973551	0.993587
TBC1D25	174.599	0.147038	0.21481	0.684502	0.493658	0.859786
ACSL4	315.001	-0.249627	0.294027	-0.848992	0.395886	0.817495
INPP5A	347.472	-0.0448304	0.176544	-0.253933	0.799547	0.959831
GPKOW	161.67	0.152543	0.211289	0.721963	0.470317	0.855509
GRIPAP1	523.75	0.0819657	0.204614	0.400586	0.688725	0.929266
FTSJ1	281.951	0.0703215	0.185867	0.378343	0.705176	0.934364
PRR11	216.682	-0.411252	0.454837	-0.904173	0.365904	0.800804
REEP1	3.9163	-0.875414	0.83654	-1.04647	0.295344	0.748909
ATP11A	162.906	-0.15071	0.313951	-0.480045	0.631196	0.912008
POLR1A	434.578	-0.402976	0.196336	-2.05248	0.0401231	0.343366
LAPTM4A	1970.13	0.189915	0.294831	0.644147	0.51948	0.871719
TTC7A	195.341	0.107652	0.243169	0.442706	0.657979	0.922036
IP6K2	1283.53	0.157483	0.211769	0.743655	0.457085	0.849072
STON1-GTF2A1L	2.68891	-2.88297	1.4762	-1.95297	0.050823
SRBD1	92.3844	0.0301709	0.181489	0.166241	0.867967	0.974665
KIF2A	320.174	0.066069	0.203305	0.324975	0.7452	0.94699
RASGRP2	28.4752	-0.15677	0.44567	-0.351764	0.725016	0.941737
PSME4	740.951	0.193272	0.141385	1.367	0.171627	0.616881
IFT80	306.964	-0.099057	0.264717	-0.374199	0.708256	0.93464
SIRT2	414.836	0.0893023	0.185001	0.482712	0.6293	0.911532
ERLEC1	389.915	0.0776778	0.231574	0.335434	0.737297	0.944681
PPP2R5B	224.147	0.364697	0.263924	1.38183	0.167025	0.611103
PYGM	9.18616	-0.950063	0.584756	-1.62472	0.104223	0.516667
PAGE1	0.274086	-1.49888	3.89922	-0.384404	0.700679
PITX1	548.319	0.145208	0.409237	0.354827	0.722719	0.940615
TRPC7	0.0776266	-0.522749	3.346	-0.156231	0.875851
MAST4	1128.71	-0.631812	0.242688	-2.60339	0.00923061	0.155265
ADGRF5	142.82	-0.326097	0.363481	-0.897151	0.369639	0.803088
SDK2	47.2162	-1.54911	0.630775	-2.45589	0.0140535	0.194732
ADAM7	0
NUP133	287.527	-0.238475	0.171623	-1.38953	0.164673	0.607358
NUCKS1	3378	-0.337197	0.275698	-1.22307	0.221304	0.676111
VPS35	1750.32	-0.146755	0.182151	-0.80568	0.420428	0.829126
DNAJA2	902.544	0.164928	0.137109	1.20289	0.229018	0.68668
BCL3	599.429	-0.420296	0.301928	-1.39204	0.163911	0.606512
KCNAB2	105.114	0.214728	0.390941	0.549259	0.582828	0.894197
ABCC9	32.8104	-0.873296	0.342099	-2.55276	0.0106873	0.168039
GAL	4.82657	-3.40004	1.32924	-2.55789	0.0105309	0.166631
CLEC2D	231.217	-0.731699	0.39307	-1.8615	0.0626737	0.420774
FUNDC1	176.796	0.0964754	0.193081	0.499663	0.617312	0.907519
MAOB	11.9804	-1.08222	0.753348	-1.43655	0.150847	0.587323
RORA	65.7579	-0.398625	0.452107	-0.881705	0.377936	0.807691
DRD4	21.9737	-0.6841	0.622061	-1.09973	0.271449	0.728568
TGFBR3	485.995	-0.246635	0.277344	-0.889276	0.373855	0.805276
PLA2G10	76.1557	-0.375819	0.381365	-0.985458	0.324399	0.773488
HES2	48.5328	-0.51533	0.644691	-0.799343	0.424091	0.831574
ATP1B3	943.666	0.690681	0.259371	2.66291	0.00774687	0.140555
NEDD4	160.33	0.186436	0.206447	0.903068	0.36649	0.801368
PIGB	127.734	0.519689	0.262376	1.9807	0.0476246	0.374353
MAPK6	587.507	0.931741	0.291173	3.19995	0.0013745	0.0507548
GNB5	250.708	0.533433	0.252278	2.11446	0.0344756	0.318099
RAB27A	125.918	0.20137	0.22558	0.892679	0.372029	0.803803
HDHD5	275.359	0.24767	0.180397	1.37291	0.169779	0.614769
UFD1	469.387	-0.0899997	0.20684	-0.435117	0.663477	0.923708
LRP6	184.925	-0.234674	0.219297	-1.07012	0.284564	0.740762
GUCY2C	0.970768	-1.60119	0.995785	-1.60797	0.107842
SCT	2.92119	-1.07306	0.953394	-1.12551	0.260372
PHRF1	808.013	0.0177895	0.250012	0.0711546	0.943275	0.988864
ELP1	326.604	-0.768604	0.241399	-3.18396	0.00145277	0.0523392
NUCB2	203.465	-0.0314948	0.300811	-0.1047	0.916614	0.983643
PFN2	1057.17	0.376749	0.236402	1.59368	0.111007	0.528505
PTPN3	376.076	-0.122445	0.334426	-0.366133	0.714265	0.937556
SPTB	10.3143	-0.371091	0.51953	-0.714282	0.475053	0.857698
DAPP1	178.692	-0.0571913	0.271686	-0.210505	0.833273	0.96717
FGF10	1.7141	-2.46184	1.54412	-1.59433	0.110862
SLC44A1	1014.4	-0.599979	0.269716	-2.22448	0.0261158	0.273376
TMEM260	227.939	-0.237294	0.191932	-1.23634	0.216331	0.670117
SMG6	333.602	-0.617369	0.182836	-3.37663	0.000733808	0.0348008
EXOC5	404.091	-0.0613376	0.242062	-0.253396	0.799962	0.959831
CLTCL1	29.5005	-1.48128	0.597409	-2.4795	0.0131565	0.188427
FGF22	1.51387	-0.154419	0.824032	-0.187394	0.851352
FSTL3	127.716	-0.650999	0.342077	-1.90308	0.0570305	0.405992
DGCR2	1144.79	0.0732862	0.180254	0.406571	0.684323	0.927994
RNF126	767.179	0.112169	0.192972	0.58127	0.561058	0.887485
MNT	412.469	-0.218764	0.197689	-1.10661	0.268464	0.72649
ZXDC	319.307	-0.398342	0.191797	-2.0769	0.0378111	0.333301
JMJD6	165.477	-0.0881416	0.178059	-0.495013	0.620591	0.908187
POLB	264.802	0.241445	0.236821	1.01952	0.307955	0.760005
ST6GALNAC1	59.8864	0.396334	0.542578	0.730464	0.465106	0.853801
WIPI1	129.653	0.130786	0.215592	0.606635	0.544093	0.882119
FRMPD1	0.73648	-2.27195	1.30103	-1.74627	0.0807639
GBA2	556.992	-0.606059	0.254351	-2.38277	0.017183	0.219749
NDST1	393.836	-0.684803	0.326277	-2.09884	0.0358309	0.325394
ASNS	265.428	-0.395578	0.343704	-1.15093	0.249762	0.710935
AP3M2	218.448	0.0354104	0.187349	0.189008	0.850087	0.968861
CNGB1	9.26821	-0.0721033	0.76481	-0.0942761	0.92489	0.985929
ST6GALNAC2	255.773	0.345518	0.492774	0.701169	0.483198	0.858205
CHAT	0.302161	-1.17667	1.94292	-0.605622	0.544766
PABPC1	26129.9	-0.424093	0.219963	-1.92802	0.053853	0.397482
TESK2	86.585	-0.448464	0.342751	-1.30843	0.190729	0.641765
CFAP20	174.596	0.191842	0.206169	0.930508	0.352108	0.792348
CSNK2A2	364.954	0.0761584	0.181049	0.420651	0.67401	0.926788
PTPN21	142.83	-0.153532	0.263845	-0.581903	0.560632	0.887417
EIF2B3	109.029	-0.102714	0.199651	-0.514468	0.606925	0.903986
CAMK2A	1.0012	-1.69026	1.20935	-1.39766	0.162216
TCOF1	1411.21	0.402356	0.436594	0.92158	0.356748	0.79561
CDC42	1541.03	0.262097	0.254219	1.03099	0.302546	0.755539
OSBPL3	475.29	-0.162208	0.363049	-0.446795	0.655023	0.920893
EPHA8	0.749907	-1.74429	1.80013	-0.96898	0.332555
SLC12A3	1.53179	-2.59583	1.13348	-2.29013	0.0220136
RAD18	76.5262	0.293972	0.270462	1.08692	0.27707	0.733383
ATP2B1	648.067	-0.0873651	0.288626	-0.302693	0.762124	0.951428
TRPM5	20.5152	-1.46895	0.646194	-2.27324	0.0230118	0.255775
NCK2	645.775	0.00929279	0.176282	0.0527155	0.957959	0.990417
MAP4K4	709.308	-0.217912	0.250768	-0.868978	0.384859	0.812022
MGAT4A	232.529	0.00214988	0.316631	0.00678985	0.994583	0.998536
RPL31	9199.26	-0.336593	0.210447	-1.59942	0.109727	0.524753
WDR1	2650.41	-0.0658858	0.150282	-0.438413	0.661087	0.922873
SNX13	318.655	0.0232996	0.205465	0.113399	0.909714	0.98301
MS4A12	0.0110289	-0.16872	3.9009	-0.0432515	0.965501
ARHGAP10	182.278	-0.151142	0.260619	-0.579935	0.561959	0.887503
RPS6KA2	274.092	-0.619401	0.300256	-2.06291	0.0391212	0.339907
ING3	95.567	0.204289	0.178886	1.142	0.253454	0.714588
VASH1	145.083	-0.00864862	0.32862	-0.026318	0.979004	0.995387
LMCD1	107.326	-0.44595	0.435792	-1.02331	0.306162	0.7584
BUD23	769.495	-0.0362723	0.131496	-0.275843	0.782669	0.955522
SEL1L	550.758	0.0970707	0.234395	0.414133	0.678776	0.927151
TRIP13	97.6453	0.223343	0.517534	0.431552	0.666067	0.923972
ATP6AP1	1612.18	0.194749	0.168284	1.15727	0.247163	0.70903
TCF3	960.917	0.0801776	0.179131	0.447592	0.654448	0.920729
TRIB2	898.296	0.451275	0.350005	1.28934	0.19728	0.648181
DAZAP1	1612.08	0.0684306	0.182126	0.375732	0.707116	0.934554
MBD3	1082.64	-0.196052	0.199466	-0.982883	0.325665	0.774106
PRLH	0
HLTF	242.591	-0.410252	0.296096	-1.38554	0.165888	0.608474
FAM50A	827.749	0.20033	0.203257	0.985602	0.324328	0.773488
FAM3A	552.901	-0.0914474	0.168286	-0.543406	0.58685	0.89618
CPSF1	1633.22	0.283584	0.36458	0.777837	0.436665	0.837939
MYO3B	78.4921	-1.04901	0.656477	-1.59794	0.110056	0.525446
CYBRD1	154.186	-0.298284	0.447886	-0.665982	0.505423	0.864984
CDH19	2.24431	-3.49563	1.54743	-2.259	0.0238836
PDCD2	496.287	0.0175056	0.165226	0.105949	0.915622	0.983643
SLC6A15	0.33965	-0.271088	1.91201	-0.141782	0.887252
RDH11	1022.23	0.0131638	0.25536	0.0515501	0.958887	0.990417
PRKACA	775.998	-0.284996	0.164349	-1.73409	0.0829017	0.472522
ADGRL1	553.425	-0.248842	0.4118	-0.604278	0.545659	0.882197
SPP2	0.0176397	-0.211293	3.90084	-0.0541661	0.956803
ACTN1	703.029	0.165864	0.239643	0.692128	0.488857	0.859786
ZFYVE26	250.025	-0.19277	0.223129	-0.863939	0.387622	0.81326
RPS6KA6	101.363	-0.268032	0.279323	-0.959577	0.337268	0.7813
EPN2	285.796	-0.496655	0.240905	-2.06162	0.0392439	0.340453
PTPN18	960.912	-0.0440153	0.298023	-0.147691	0.882587	0.976628
LIMS2	119.796	-0.643673	0.440059	-1.46269	0.143551	0.576805
ASIC4	0.502334	-0.580886	1.52326	-0.381344	0.702948
SPEG	128.444	-2.17157	0.704213	-3.08369	0.00204452	0.0642839
LNX1	166.782	0.441264	0.236956	1.86222	0.062572	0.420587
ALDH3A2	533.203	0.476012	0.252303	1.88667	0.0592049	0.412069
TFRC	851.125	0.176394	0.292652	0.602744	0.546679	0.882197
SREBF1	2206.1	-0.0588191	0.339162	-0.173425	0.862317	0.972738
TRPC5	0.358457	0.0375943	1.34405	0.0279709	0.977685
AFF4	622.494	-0.112817	0.170365	-0.662209	0.507837	0.866251
UBE2D1	310.868	0.348846	0.264236	1.32021	0.186766	0.635508
PALS1	198.687	-0.152005	0.20503	-0.741377	0.458465	0.849873
RHOBTB1	127.776	-0.50375	0.407322	-1.23674	0.216185	0.670117
SMC1A	451.777	-0.465695	0.241631	-1.9273	0.0539428	0.397482
HSD17B10	536.536	-0.0235776	0.171274	-0.13766	0.890509	0.978758
MARK2	791.996	0.035168	0.170818	0.20588	0.836885	0.967547
HMMR	70.1898	0.435051	0.53556	0.81233	0.416603	0.827966
CHFR	527.169	0.34431	0.258589	1.33149	0.183027	0.631503
TRHDE	65.9047	-0.173177	0.720678	-0.240297	0.8101	0.962681
P4HA2	253.447	0.232533	0.189384	1.22784	0.219507	0.674156
FCGR2B	24.0788	-0.132161	0.546714	-0.241738	0.808984	0.962225
NFATC3	164.121	-0.340543	0.24375	-1.3971	0.162384	0.604563
TRNT1	286.922	-0.232281	0.165026	-1.40754	0.159267	0.599958
ACADVL	5491.99	0.143125	0.360036	0.397531	0.690976	0.929281
STK10	263.493	0.11189	0.24129	0.463714	0.642853	0.916737
FBXW11	281.998	-0.0401769	0.225735	-0.177983	0.858736	0.971544
ACAP1	92.7068	0.113373	0.488504	0.232083	0.816474	0.963933
CRMP1	30.5273	-0.245183	0.372063	-0.658982	0.509907	0.867356
EVC	71.4493	-0.690035	0.46192	-1.49384	0.135218	0.564049
DERL2	390.006	0.0525664	0.156686	0.335488	0.737257	0.944681
SIDT1	211.414	-0.62537	0.299917	-2.08515	0.0370561	0.330888
NDE1	171.678	-0.551785	0.324986	-1.69787	0.0895316	0.486493
IRAG1	96.9488	-1.11801	0.455726	-2.45324	0.0141574	0.195242
TMEM38A	30.1569	0.31339	0.311318	1.00665	0.314101	0.765941
AP1M1	488.81	0.141167	0.156024	0.904776	0.365584	0.800594
PVR	223.564	0.216394	0.262345	0.824846	0.409459	0.82387
XRCC1	288.167	-0.0915654	0.174524	-0.524657	0.599822	0.901703
SCARB1	311.564	-0.247277	0.256149	-0.965364	0.334362	0.778943
CYP2W1	36.1782	-0.167395	0.683994	-0.244732	0.806664	0.961433
MCM2	256.292	-0.566195	0.463459	-1.22167	0.221831	0.676661
MOV10L1	2.06612	-2.02879	0.959848	-2.11366	0.0345447
PANX2	136.941	0.421085	0.349739	1.204	0.228591	0.68668
SELENOO	690.671	0.20449	0.289778	0.70568	0.480387	0.858183
TP63	1745.08	-0.27582	0.335058	-0.823203	0.410393	0.824716
ALPK1	238.046	-0.266278	0.270352	-0.984931	0.324658	0.773488
LLGL2	1609.1	0.606991	0.302255	2.0082	0.0446215	0.362601
PDE8A	428.504	0.340277	0.274092	1.24147	0.214433	0.667143
CLCN4	15.2788	0.18839	0.435664	0.432421	0.665436	0.923972
NLE1	176.036	0.0029095	0.209591	0.0138818	0.988924	0.997971
SDHA	875.875	0.0354548	0.208474	0.170069	0.864956	0.973501
SMARCE1	1254.77	0.142876	0.151066	0.945784	0.344259	0.787032
FNDC8	0.280428	-0.841536	1.5527	-0.541981	0.587831
GSDMB	882.932	0.0859318	0.386986	0.222054	0.824272	0.964822
KDM5A	389.274	-0.338343	0.219403	-1.54211	0.123048	0.547368
ADAM11	15.1891	-1.42406	0.505958	-2.81458	0.00488414	0.108543
PPP2R3A	70.3415	-0.0867028	0.328765	-0.263723	0.791994	0.958462
FERMT2	92.2492	-0.203842	0.329548	-0.61855	0.536213	0.87866
ABCB11	8.20492	-1.3404	1.39673	-0.959668	0.337222	0.7813
DHRS9	10.4523	-2.29236	0.994509	-2.30502	0.0211657	0.245657
CD5L	0.141231	-0.0599678	2.73983	-0.0218875	0.982538
PTGS2	316.54	-0.657551	0.534657	-1.22986	0.218751	0.673047
IGF2BP2	86.6545	-1.81063	0.805624	-2.24748	0.0246092	0.265618
MAP3K13	305.272	0.0595117	0.15732	0.378284	0.70522	0.934364
ST6GAL1	97.7183	-1.47267	0.478023	-3.08076	0.00206471	0.0646804
TBX21	3.35374	-0.182985	0.611485	-0.299246	0.764752	0.951763
VDAC1P1	0.464146	0.0561497	1.17328	0.0478572	0.96183
FRY	558.23	-0.125869	0.326014	-0.386085	0.699434	0.932269
PICALM	1035.25	0.0431381	0.133132	0.324026	0.745919	0.94755
NSF	396.759	0.178629	0.20997	0.850738	0.394915	0.816565
GLI2	5.8065	-0.934636	0.689184	-1.35615	0.175052	0.62042
CLASP1	523.845	-0.415783	0.165634	-2.51024	0.0120648	0.179289
MRPS34	702.648	-0.0416345	0.232884	-0.178778	0.858112	0.971223
NOTCH3	1967.83	0.276207	0.267932	1.03088	0.302596	0.755539
CLNS1A	594.77	-0.110421	0.221044	-0.499545	0.617395	0.907519
PPP2R2C	9.12419	-1.286	0.642937	-2.0002	0.0454791	0.365613
TEAD2	121.87	-0.842768	0.59319	-1.42074	0.155393	0.595296
EED	210.397	-0.115745	0.207573	-0.557612	0.577109	0.891895
CDHR2	0.881266	1.12999	0.950896	1.18835	0.234697
SNCB	0.38385	-1.7217	2.08491	-0.825793	0.408922
TSG101	450.685	-0.0619269	0.176582	-0.350699	0.725814	0.941873
NCBP3	660.475	-0.179243	0.32436	-0.552604	0.580535	0.893167
ATP2A3	448.395	-0.71707	0.413155	-1.7356	0.082635	0.472007
CA12	1722.84	1.09251	0.419399	2.60495	0.0091888	0.15502
MGLL	240.852	-0.410595	0.37585	-1.09244	0.274638	0.730723
NTN4	603.009	0.405036	0.355799	1.13838	0.254961	0.715498
BCS1L	316.279	0.234659	0.312038	0.75202	0.452039	0.846607
NUAK1	81.7707	-0.239263	0.395161	-0.605484	0.544858	0.882158
DPP8	343.374	0.185201	0.223006	0.830475	0.40627	0.822506
SLC24A1	130.579	0.156272	0.235819	0.662677	0.507537	0.86622
ZNF532	359.506	-0.489053	0.257273	-1.90091	0.0573137	0.405992
SCARF1	178.176	-0.726225	0.412723	-1.7596	0.0784764	0.459948
LMAN1	812.815	-0.178371	0.208891	-0.853894	0.393164	0.815697
HACD3	972.848	0.503882	0.327527	1.53844	0.12394	0.549141
IPCEF1	49.3704	-0.519132	0.451004	-1.15106	0.249708	0.7109
ZZEF1	564.208	-0.280372	0.215498	-1.30104	0.193244	0.644135
NOX3	0.0184056	-0.16872	3.9009	-0.0432515	0.965501
ENO1	5940.93	0.148892	0.218691	0.680831	0.495978	0.861603
SLC12A1	0.056062	0.521179	3.89965	0.133648	0.893681
MYDGF	513.751	0.0812708	0.263049	0.308957	0.757354	0.950453
ANO8	304.266	0.294375	0.332933	0.884185	0.376596	0.807154
TUBE1	146.314	0.0807329	0.307782	0.262306	0.793086	0.958462
ARHGEF10L	1641.12	-0.108976	0.301439	-0.361521	0.71771	0.938064
TXK	19.6951	-0.773398	0.428814	-1.80357	0.0712982	0.444338
WSCD2	143.175	1.06937	0.499485	2.14094	0.0322791	0.307191
KCNQ2	0.39296	-0.381486	1.57883	-0.241626	0.80907
TACR2	5.57127	-0.212446	0.422238	-0.503144	0.614863	0.907009
ACTR6	183.902	0.321694	0.178415	1.80306	0.0713781	0.444434
TIPIN	42.5078	0.360267	0.287452	1.25331	0.210093	0.66146
SRI	973.614	0.110059	0.270654	0.40664	0.684272	0.927994
EIF4G3	1043.1	-0.18597	0.190728	-0.975056	0.329533	0.775968
NUP37	153.437	0.240905	0.255254	0.943786	0.345279	0.787315
SEMA3A	14.5416	-0.637933	0.585374	-1.08979	0.275807	0.731502
GTSE1	75.6722	0.527051	0.517666	1.01813	0.308616	0.760427
SEMA3C	1461.59	0.416825	0.296226	1.40712	0.159393	0.600068
TTC38	193.661	0.493566	0.208548	2.36668	0.0179483	0.224657
ACAT1	118.146	-0.190835	0.32713	-0.58336	0.559651	0.886808
GRAMD4	248.91	-0.150951	0.291264	-0.518261	0.604276	0.903161
CELSR1	677.213	-0.35391	0.326006	-1.08559	0.277658	0.733383
WNT8B	2.14475	-0.277939	0.825886	-0.336535	0.736468
ZNF638	1109.18	-0.102945	0.27435	-0.375234	0.707486	0.934611
SLC25A40	120.465	-0.17877	0.266729	-0.670232	0.50271	0.863804
TIMM21	154.124	-0.429006	0.133066	-3.22401	0.00126408	0.0480528
ADD2	7.58268	-2.43491	0.856135	-2.84407	0.00445407	0.102486
FGF4	0.361906	-1.51533	2.88872	-0.524568	0.599884
RASAL2	163.415	-0.464944	0.216055	-2.15197	0.0314	0.302706
VPS9D1	403.18	0.0473918	0.374607	0.126511	0.899328	0.981214
ZNF37A	163.263	-0.0139822	0.218079	-0.0641155	0.948878	0.988864
MARK3	999.976	0.384514	0.246389	1.5606	0.118619	0.541494
SLC25A3	2288.81	-0.0998169	0.16563	-0.602648	0.546743	0.882198
FNDC3B	736.968	-0.0771688	0.279178	-0.276415	0.78223	0.955522
FOSL2	2521	-0.200256	0.203235	-0.985342	0.324456	0.773488
CACNG5	0.401259	-1.15041	1.94448	-0.591629	0.554099
CACNG4	122.072	-0.054043	0.711891	-0.0759147	0.939487	0.988245
FRYL	464.849	-0.318934	0.175423	-1.81808	0.0690512	0.43885
TMEM131	449.12	0.104121	0.178748	0.582502	0.560229	0.887118
FSCN1	1798.71	0.335433	0.358291	0.936203	0.349169	0.789166
ACTB	31968	0.207692	0.247993	0.837489	0.402318	0.81994
MOCOS	202.599	-0.480824	0.285414	-1.68465	0.0920558	0.490715
PLD1	149.836	-0.228155	0.337458	-0.6761	0.498977	0.861815
ATP12A	2.41658	-1.0959	1.6149	-0.678617	0.497381
WDR62	53.4191	0.792115	0.455224	1.74006	0.0818491	0.46956
DLG1	599.019	-0.130978	0.167068	-0.783979	0.433052	0.836365
RAB7A	1989.58	-0.000833245	0.156967	-0.00530842	0.995765	0.998909
BCAP29	265.078	0.428662	0.192649	2.22509	0.0260751	0.273117
SEC31B	85.0912	-0.271361	0.483736	-0.56097	0.574818	0.891895
SART3	558.369	-0.379703	0.238534	-1.59182	0.111426	0.529161
ARHGAP15	24.2562	-0.54829	0.458018	-1.19709	0.23127	0.68953
TUBA3D	0.721654	-0.26879	1.00297	-0.267993	0.788704
PAX2	0.681243	-1.68822	1.28346	-1.31536	0.188389
EXOSC7	294.089	0.137774	0.137877	0.999255	0.317671	0.768844
KIFAP3	140.456	-0.0336163	0.229374	-0.146557	0.883482	0.976746
MKRN2	296.999	-0.395987	0.155157	-2.55217	0.0107056	0.168147
MCM6	206.666	0.0348981	0.338748	0.103021	0.917946	0.983733
REXO2	290.473	0.208282	0.156474	1.3311	0.183158	0.631656
RBM7	180.917	-0.162444	0.219816	-0.738997	0.459909	0.850707
RBMS2	271.289	-0.145227	0.221869	-0.654565	0.512748	0.868381
BAZ2A	952.27	-0.272812	0.198288	-1.37584	0.168872	0.614035
PTPN23	808.852	0.0201251	0.20325	0.0990166	0.921125	0.984222
MLH1	200.058	0.0577579	0.144173	0.400616	0.688703	0.929266
UNG	512.051	-0.375839	0.254538	-1.47655	0.139795	0.572218
FMO4	32.4655	-0.228448	0.321182	-0.711271	0.476916	0.857698
KLHL20	92.2407	0.0842205	0.173812	0.484549	0.627997	0.911531
RGS11	28.4738	-1.57325	0.65765	-2.39223	0.0167464	0.215619
SLC46A1	173.916	-0.206518	0.28988	-0.712425	0.476202	0.857698
PLXNA2	639.453	0.64246	0.354633	1.81162	0.0700447	0.440794
SPAG5	193.389	-0.00871268	0.389936	-0.0223439	0.982174	0.996648
ANKRD13A	455.598	-0.267158	0.259589	-1.02916	0.303405	0.75578
TPD52	618.467	0.0616343	0.258099	0.238801	0.81126	0.962992
ACACB	145.913	-0.646974	0.336478	-1.92278	0.0545077	0.398982
TRAF4	2216.49	0.0834153	0.201345	0.414291	0.678661	0.927151
PAG1	188.383	-0.184517	0.325006	-0.567733	0.570217	0.890547
GPATCH1	160.511	0.0909684	0.223396	0.407206	0.683857	0.92781
ICAM3	110.945	-0.352687	0.340879	-1.03464	0.300838	0.754419
NT5C2	1334.91	0.269891	0.21098	1.27922	0.200819	0.652194
MCAM	362.555	-0.187948	0.41788	-0.449766	0.652879	0.920061
GPC4	89.1725	0.658044	0.394993	1.66596	0.0957208	0.499463
MBNL3	268.437	-0.165062	0.253572	-0.650946	0.515081	0.869555
CAMSAP3	608.592	-0.162718	0.275129	-0.591423	0.554237	0.884427
RAP1GAP	415.5	-0.0805275	0.376115	-0.214103	0.830466	0.966302
XAB2	922.12	-0.0014886	0.198916	-0.00748353	0.994029	0.998459
ARHGEF1	1228.01	0.187692	0.355453	0.528037	0.597474	0.900403
STXBP2	1295.98	0.0548719	0.188378	0.291286	0.770832	0.952889
MAP2K7	679.834	0.0633196	0.242143	0.261496	0.79371	0.958545
NMRK2	0.0550395	-0.461336	3.90078	-0.118268	0.905855
DGKD	400.353	-0.429426	0.302547	-1.41937	0.155791	0.595625
CTTNBP2	11.997	-1.0074	0.600291	-1.67818	0.0933115	0.493107
ACTL6B	0.0288718	0.250506	3.90055	0.0642232	0.948793
RARB	41.5444	-0.913676	0.40333	-2.26533	0.0234924	0.258892
TOP2B	2045.7	0.156291	0.222235	0.70327	0.481888	0.858205
TM9SF3	1771.76	0.105231	0.215594	0.488096	0.625482	0.910236
NFKB2	921.856	0.55856	0.375265	1.48844	0.136634	0.566341
UBE2T	91.4736	0.120246	0.36502	0.329423	0.741836	0.945992
PPP1R12B	211.243	-1.06402	0.34641	-3.07155	0.00212949	0.0655076
DNAJC10	672.907	-0.291129	0.202282	-1.43922	0.150088	0.585703
GTF3C1	864.519	0.232055	0.21991	1.05523	0.291322	0.745911
IL4R	1068.73	0.0510927	0.278192	0.18366	0.854281	0.969823
USP33	521.104	-0.0567894	0.180081	-0.315354	0.752493	0.949052
PAK3	4.21177	-2.72099	1.15191	-2.36215	0.0181694	0.226263
CAPN6	1.83766	-2.27878	0.97211	-2.34416	0.01907
DCX	0.273007	-0.457633	2.21704	-0.206416	0.836466
SNRPA	777.113	-0.0375433	0.20338	-0.184597	0.853545	0.96956
SPAG6	1.293	-2.2536	1.33348	-1.69001	0.0910267
EXOSC5	319.848	-0.310693	0.229378	-1.3545	0.175577	0.62042
DYNC1I2	1153.49	0.333552	0.297583	1.12087	0.262343	0.721486
APBB1IP	45.0799	-1.14063	0.448572	-2.5428	0.0109969	0.170526
LRCH4	761.096	0.308841	0.268638	1.14966	0.250285	0.711591
FAM76B	216.354	-0.0671125	0.308851	-0.217297	0.827977	0.965792
SIRT6	359.647	0.169982	0.222231	0.764888	0.444338	0.841347
TYR	0
POLD3	131.809	-0.206884	0.196838	-1.05104	0.293241	0.747375
ACTN2	1.57032	-0.45447	1.02645	-0.442757	0.657941
CAPZB	2007.85	-0.0813331	0.125902	-0.646005	0.518276	0.87109
GPR137B	242.927	0.174782	0.216138	0.808659	0.418711	0.82881
NAALAD2	8.95506	-0.401903	0.379988	-1.05767	0.290205	0.74495
JADE1	272.483	-0.118118	0.277516	-0.425626	0.67038	0.925433
SLC25A43	156.14	0.526655	0.308398	1.70771	0.08769	0.482634
UBE2A	460.122	0.119393	0.165338	0.722116	0.470223	0.855509
FGFR1	90.716	-1.50026	0.46084	-3.2555	0.00113194	0.0452591
FKBP6	1.55035	-2.48417	0.949557	-2.61614	0.00889298
SMC1B	8.0367	-1.79284	0.891911	-2.01011	0.0444194	0.361855
FBLN1	5616.99	-0.457204	0.540241	-0.846297	0.397387	0.818209
ITGA8	80.9391	-1.29733	0.469557	-2.76288	0.00572933	0.118526
CST7	22.0982	-0.90872	0.625285	-1.45329	0.146143	0.578745
MAP2	13.9503	-0.0858604	0.421152	-0.20387	0.838455	0.967674
PIAS2	209.484	-0.391671	0.227938	-1.71832	0.0857378	0.478378
AMPH	4.27859	-0.921088	0.804891	-1.14436	0.252473	0.713773
ARAF	424.419	-0.00647412	0.198444	-0.0326244	0.973974	0.993719
MCCC1	441.185	-0.0586392	0.237739	-0.246654	0.805176	0.961433
LAMP3	68.4857	-0.458274	0.389237	-1.17736	0.23905	0.699573
FAP	8.99926	0.622284	0.484385	1.28469	0.198901	0.649546
NEBL	224.918	0.05461	0.39978	0.1366	0.891347	0.979012
ACER3	276.437	0.0532963	0.246027	0.216628	0.828498	0.965855
UBE2K	717.05	0.330339	0.220729	1.49658	0.134503	0.563384
PIK3C3	221.55	-0.0091864	0.206384	-0.0445113	0.964497	0.991611
N4BP2	108.846	-0.0432515	0.237804	-0.181878	0.855678	0.970033
TIGAR	130.578	-0.406975	0.326816	-1.24527	0.213031	0.665571
TULP3	163.557	0.058079	0.204516	0.283982	0.776424	0.954232
SYNJ2	238.272	0.126054	0.243822	0.516993	0.605161	0.903266
ADCY2	15.2039	-2.17036	0.931011	-2.33119	0.0197432	0.23788
PPP2R5C	849.169	-0.0175809	0.128572	-0.136739	0.891237	0.979012
PMS2P1	0.251029	-1.29621	3.89965	-0.33239	0.739594
RBFOX1	1.01461	-1.36171	1.48167	-0.91904	0.358075
GNB1	2058.76	0.0237483	0.154124	0.154086	0.877542	0.975567
HOXA9	88.8975	-0.577587	0.667742	-0.864986	0.387047	0.81326
EDN1	62.8968	0.68501	0.401964	1.70416	0.0883516	0.484498
MLLT10	293.214	-0.0345012	0.201333	-0.171364	0.863937	0.972984
ZCWPW1	79.7309	-0.731726	0.334813	-2.18548	0.0288538	0.290118
ADCYAP1R1	1.1433	-1.66017	1.21555	-1.36578	0.172008
FGF20	2.99303	-3.75117	1.25666	-2.98504	0.00283537
P2RY10	7.27121	-0.603087	0.602834	-1.00042	0.317107	0.76794
ITM2A	59.053	-1.35419	0.569475	-2.37797	0.0174084	0.221306
NRDC	999.68	0.130059	0.246072	0.528541	0.597124	0.900082
VDAC3	769.014	-0.199448	0.155265	-1.28456	0.198945	0.649567
PCM1	774.086	-0.179041	0.204358	-0.876114	0.380968	0.810064
TNRC6C	309.904	-0.528718	0.394806	-1.33918	0.18051	0.627925
CBFA2T2	447.142	0.0571464	0.239897	0.238212	0.811717	0.963127
BRINP1	45.116	-1.49105	0.788049	-1.89208	0.0584805	0.409364
ITCH	544.75	-0.20149	0.227507	-0.885644	0.37581	0.806412
PKD2L2	0.459753	-1.20095	1.5028	-0.799139	0.42421
TP53INP2	211.16	0.298569	0.271564	1.09944	0.271576	0.728568
SDF4	1686.68	-0.0795349	0.151443	-0.525179	0.599459	0.901485
MYH7B	26.5165	0.131182	0.612181	0.214287	0.830323	0.966302
BPIFB2	4.03201	-4.62649	2.19056	-2.11201	0.0346853	0.319064
TP73	63.7137	-0.185668	0.496471	-0.373975	0.708423	0.93464
TOLLIP	1140.29	-0.119695	0.182506	-0.655845	0.511924	0.868325
UBE2D4	205.283	-0.161124	0.184112	-0.875141	0.381497	0.810181
CLUL1	4.23405	-0.692941	0.673623	-1.02868	0.303631	0.75578
RUNX1T1	9.6774	-0.709148	0.655219	-1.08231	0.279116	0.734373
CDH17	1.6231	-1.7721	1.0805	-1.64008	0.100989
THOC1	307.252	-0.135634	0.286065	-0.474139	0.635401	0.913994
FKBP7	61.8906	-0.378627	0.310673	-1.21873	0.222946	0.678617
OSBPL6	6.13906	-0.75635	0.639984	-1.18183	0.237275	0.697724
SLC1A3	69.8068	0.751696	0.498359	1.50834	0.131467	0.559036
XRCC5	2123.99	0.182607	0.176185	1.03645	0.299992	0.753214
LXN	122.334	-0.432617	0.384427	-1.12536	0.260438	0.719945
SP140	11.2868	0.276014	0.524746	0.525996	0.598891	0.901005
MKNK1	446.579	0.0188078	0.293389	0.0641051	0.948887	0.988864
TNS1	280.29	-0.158202	0.390603	-0.40502	0.685462	0.928401
REXO1	670.637	0.0831723	0.241675	0.344149	0.730734	0.943492
SAR1A	653.282	0.10581	0.135597	0.780321	0.435202	0.837206
CDC14A	96.1039	0.114619	0.250138	0.458224	0.646791	0.918538
RAPGEF3	393.117	0.814534	0.540387	1.50732	0.13173	0.559567
CEACAM1	235.077	0.517886	0.321584	1.61043	0.107305	0.521381
SENP1	145.3	0.315689	0.171946	1.83598	0.0663611	0.431613
DUSP13	1.44632	-0.272665	0.829307	-0.328786	0.742318
CIC	942.887	-0.0594976	0.228925	-0.2599	0.794941	0.958842
LIPE	176.888	-0.100288	0.226838	-0.442112	0.658408	0.922074
FDFT1	1256.83	-0.232695	0.247188	-0.941371	0.346515	0.787554
PAFAH1B3	599.708	0.0299711	0.219783	0.136367	0.891531	0.979012
OPHN1	102.974	-0.0730906	0.232796	-0.313968	0.753545	0.949238
AFM	0.0132324	-0.16872	3.9009	-0.0432515	0.965501
KIF22	593.334	-0.00214803	0.24421	-0.00879581	0.992982	0.998161
SCGN	0.493617	-0.0460495	1.62108	-0.0284067	0.977338
CARMIL1	168.684	-0.0695142	0.267381	-0.259982	0.794877	0.958842
PGM1	236.498	0.445445	0.325497	1.36851	0.171153	0.616282
DDX1	732.032	0.0176158	0.141326	0.124647	0.900803	0.981515
DNM2	3992.09	0.174034	0.238717	0.729039	0.465978	0.854083
EPB41L2	149.54	0.190236	0.278122	0.684	0.493975	0.859786
RIMS1	0.60721	-2.29535	1.87681	-1.22301	0.221327
MOXD1	19.5274	-1.91436	0.650529	-2.94278	0.00325283	0.0840084
STX7	493.82	-0.013336	0.269805	-0.0494285	0.960578	0.990941
RABL2B	201.52	-0.353165	0.164692	-2.1444	0.032001	0.305808
KEAP1	837.451	-0.0705406	0.181634	-0.388368	0.697744	0.932114
DDX43	5.7158	1.81046	0.918047	1.97207	0.0486011	0.377338
PTPRH	38.1885	-0.172849	0.614272	-0.281389	0.778412	0.954798
DCT	0.487424	-1.9683	1.60569	-1.22583	0.220263
SLC35C2	610.898	0.0511236	0.159479	0.320566	0.748539	0.948059
CRYBG3	102.14	-0.374967	0.290908	-1.28895	0.197414	0.648181
EPHA6	3.12614	-1.82151	1.14535	-1.59036	0.111754	0.529402
SCTR	2.00435	-2.63121	1.34454	-1.95697	0.0503512
RFX3	89.7097	-0.530083	0.278279	-1.90486	0.0567985	0.405878
RIF1	323.621	-0.247861	0.196219	-1.26318	0.206523	0.657702
RAB21	806.887	-0.388976	0.282661	-1.37612	0.168784	0.613902
SLC4A4	61.9435	-1.21992	0.59393	-2.05398	0.0399774	0.343187
SMARCA2	590.96	-0.909367	0.224519	-4.05028	5.11555e-05	0.00693157
RDH8	0.106848	-0.802198	3.90041	-0.20567	0.837049
SESN1	291.785	0.259232	0.222774	1.16365	0.244564	0.706695
MID2	101.334	-0.00856519	0.326757	-0.0262127	0.979088	0.995413
DNAAF6	0
COL5A3	86.2061	0.158873	0.409424	0.38804	0.697986	0.932114
SRCAP	205.983	-0.463302	0.261794	-1.76972	0.0767731	0.456547
PUM3	232.935	-0.552975	0.227203	-2.43383	0.01494	0.201516
CPB2	1.23103	-1.76921	1.79533	-0.985456	0.3244
CHRNA3	8.20237	-0.384219	0.731035	-0.525582	0.599179	0.901222
KCNN2	9.65562	-0.568336	0.611635	-0.929209	0.352781	0.793072
CNOT4	173.396	-0.0604885	0.105671	-0.572421	0.567037	0.889794
PSEN1	649.409	-0.0641552	0.120712	-0.531472	0.595092	0.899593
CPOX	189.596	0.241555	0.183392	1.31715	0.187789	0.637272
CLDND1	436.32	-0.31604	0.269835	-1.17123	0.241505	0.70266
MOK	106.015	0.34451	0.340997	1.0103	0.312351	0.762967
HSP90AA1	11868	-0.208818	0.238107	-0.87699	0.380492	0.809438
RBL1	72.8689	-0.00998296	0.323925	-0.0308187	0.975414	0.994046
DLGAP4	955.492	0.247762	0.192244	1.28879	0.197472	0.648181
IGSF9B	28.0912	-1.29607	0.612046	-2.11761	0.0342081	0.317238
CFHR2	0
CROCCP3	7.18746	-1.22522	0.827991	-1.47975	0.13894	0.570255
NDC80	81.706	-0.211786	0.514418	-0.4117	0.680559	0.927151
AP4E1	84.6381	0.316532	0.169502	1.86743	0.0618419	0.417983
RSBN1	217.583	-0.0168943	0.203429	-0.0830474	0.933814	0.98733
MAGI3	87.7304	0.114108	0.255712	0.446238	0.655425	0.920893
CXCL2	11.0684	-1.88121	0.827225	-2.27412	0.0229586	0.255568
AFP	0.110425	-0.396118	3.90059	-0.101553	0.919111
COL4A4	22.2304	-1.4143	0.622573	-2.2717	0.0231045	0.255997
TCF7	117.072	-0.438231	0.427809	-1.02436	0.305665	0.758225
OSTM1	189.657	0.356279	0.21706	1.64139	0.100716	0.509491
CDH7	1.8505	-0.349085	1.32804	-0.262857	0.792661
IMPG2	3.69201	-1.14749	0.549984	-2.08641	0.0369414	0.330383
PCNP	960.2	0.0234008	0.165892	0.14106	0.887822	0.978066
EXD2	219.383	-0.091201	0.157124	-0.58044	0.561618	0.887485
ARG2	160.599	0.655058	0.331797	1.97427	0.0483509	0.376762
MEF2C	93.4513	-0.565197	0.357752	-1.57986	0.114139	0.533306
PTPRC	58.4448	-0.453471	0.397469	-1.1409	0.253913	0.71465
CACNA1S	0.291896	-1.20645	2.56862	-0.469688	0.638578
PKP1	379.638	0.0226478	0.548257	0.0413087	0.96705	0.991861
UBA5	347.178	-0.245237	0.178479	-1.37403	0.169431	0.61438
STK17B	293.432	0.32804	0.287884	1.13949	0.2545	0.71521
CDC14B	314.873	-0.551257	0.245884	-2.24194	0.0249655	0.267568
ZNF510	114.275	-0.601119	0.202052	-2.97507	0.00292926	0.0794797
LRP2	1.91977	0.429832	0.957216	0.449044	0.6534
ZNF506	358.913	-0.0753243	0.185522	-0.406013	0.684733	0.928255
JMJD4	258.805	-0.0730007	0.176306	-0.414058	0.678832	0.927151
DUSP12	99.6036	0.0491613	0.235838	0.208453	0.834875	0.967421
AACS	209.737	-0.0909734	0.188016	-0.48386	0.628485	0.911532
DELE1	468.72	-0.0075999	0.176535	-0.0430505	0.965661	0.991835
SLC13A1	0.00731906	-0.177425	3.9009	-0.0454832	0.963722
CADPS2	117.448	-0.0620506	0.324578	-0.191173	0.84839	0.968608
PCDHB4	10.8357	-1.60189	0.62089	-2.57999	0.00988046	0.161395
PCDHA6	1.54003	-2.2432	1.35202	-1.65915	0.0970861
PCDHGA2	3.4033	-1.02982	0.588706	-1.74929	0.0802408	0.464075
HSPB11	139.752	0.167851	0.171843	0.97677	0.328683	0.775777
PHLPP1	379.987	-0.107375	0.210012	-0.511282	0.609153	0.904315
ATP8B1	2205.13	-0.149314	0.259944	-0.574408	0.565692	0.889628
IL12RB2	5.01536	-1.03902	0.682382	-1.52264	0.127849	0.554848
SMARCD3	215.799	-0.364794	0.348179	-1.04772	0.294768	0.748449
WDR70	198.279	-0.0297836	0.198259	-0.150226	0.880587	0.976314
FYB1	91.241	-0.933434	0.493725	-1.89059	0.0586788	0.410132
MPP4	0.293011	0.165861	1.42775	0.116169	0.907518
STRADB	81.8922	0.0629035	0.248301	0.253336	0.800009	0.959831
BZW1	1798.05	0.302686	0.269821	1.1218	0.261947	0.721244
PGR	11.3285	-2.60998	0.673134	-3.87735	0.000105599	0.0113618
C1QTNF3	63.2475	0.0256545	0.380442	0.0674334	0.946237	0.988864
ME2	288.137	-0.146771	0.150415	-0.975776	0.329175	0.775923
C5orf22	191.313	0.549965	0.231711	2.3735	0.0176205	0.222773
CCNT2	796.096	-0.155193	0.273389	-0.567666	0.570262	0.890547
FAM135A	155.761	0.150795	0.291497	0.517314	0.604937	0.903266
COL19A1	2.87292	-0.468753	1.08726	-0.431133	0.666371
EPB41L3	76.1689	-1.46645	0.469325	-3.12461	0.00178044	0.059139
COBLL1	601.992	0.13874	0.235339	0.589534	0.555503	0.885315
DLG3	440.746	-0.0334457	0.174189	-0.192009	0.847735	0.968502
KCNK2	3.18603	-4.21589	1.2648	-3.33325	0.000858386	0.0386681
SERTAD4	57.5571	0.51835	0.46159	1.12297	0.261452	0.721172
TRAF5	290.371	-0.0986184	0.392223	-0.251434	0.801478	0.960319
MRPL22	237.083	-0.149392	0.213799	-0.698749	0.484709	0.858517
GEMIN5	140.974	-0.280961	0.170093	-1.6518	0.0985744	0.505697
OPRK1	0.606135	-1.96893	1.53565	-1.28215	0.19979
NFE2L1	1257.7	0.0509693	0.177254	0.287549	0.773692	0.95353
SEMA5B	13.6082	-1.10119	0.536967	-2.05076	0.04029	0.343764
GSK3B	696.538	0.0668374	0.255352	0.261747	0.793517	0.958462
ITGB5	544.779	0.214336	0.362699	0.590948	0.554555	0.88477
ERC1	206.583	-0.540975	0.25907	-2.08814	0.0367848	0.3295
XPO1	1642.29	0.0136652	0.189898	0.071961	0.942633	0.988864
LINC01587	0.730743	-0.346386	0.848065	-0.408443	0.682949
RNF13	442.468	0.0557048	0.210273	0.264917	0.791073	0.958462
TRPM3	0.302153	-0.619092	2.36265	-0.262033	0.793296
PALB2	145.865	0.423328	0.218831	1.9345	0.0530515	0.394946
DOP1A	241.759	-0.30491	0.276732	-1.10183	0.270538	0.72768
LYRM2	339.658	0.37273	0.249908	1.49147	0.135839	0.564691
BCKDHB	276.222	0.0686033	0.288912	0.237454	0.812305	0.963318
KAT6A	390.848	-0.262416	0.186606	-1.40626	0.159647	0.600437
TUT7	305.646	-0.581602	0.222185	-2.61765	0.0088538	0.151768
ULK2	168.683	-0.318972	0.23512	-1.35664	0.174896	0.62042
GRHL2	920.215	-0.0495421	0.215199	-0.230215	0.817925	0.964146
TNPO1	623.77	0.117295	0.260525	0.450224	0.652549	0.920061
PLOD1	676.966	0.000939531	0.204143	0.00460232	0.996328	0.998909
P2RX5	5.85275	-0.739781	0.750986	-0.98508	0.324585	0.773488
ITGAE	117.963	0.24562	0.181602	1.35252	0.176209	0.620805
DIS3	501.876	-0.199174	0.198348	-1.00416	0.3153	0.766798
PIBF1	183.039	-0.011189	0.276797	-0.0404232	0.967756	0.991861
TDRD3	172.689	-0.292384	0.214093	-1.36569	0.172038	0.618097
NUFIP1	81.3406	0.242989	0.185823	1.30764	0.190996	0.641778
PDS5B	196.505	-0.30873	0.223769	-1.37968	0.167684	0.612053
OXCT1	51.5396	0.134513	0.480664	0.279848	0.779594	0.955522
RRAGB	147.715	0.152864	0.275366	0.555129	0.578806	0.892401
EPYC	0.0500016	-0.34246	3.9008	-0.0877924	0.930042
CYLD	274.557	-0.162094	0.216115	-0.750038	0.453232	0.847154
SLC27A5	67.7465	-0.239587	0.30757	-0.778969	0.435998	0.837698
ZNF324	106.836	0.0677447	0.164013	0.413045	0.679574	0.927151
ZNF671	55.4744	-1.32629	0.474072	-2.79766	0.00514746	0.112185
ZNF416	40.5573	-0.138044	0.189532	-0.72834	0.466406	0.854246
ZNF586	124.962	-0.148152	0.176518	-0.839303	0.401299	0.819854
ZNF446	213.659	-0.0472304	0.20673	-0.228464	0.819285	0.964355
ZNF264	279.043	0.100707	0.252389	0.399015	0.689882	0.929281
RPS5	5517.5	-0.197333	0.184474	-1.06971	0.284751	0.740762
FAT1	1735	0.439814	0.272502	1.61398	0.106531	0.520879
YTHDC1	870.31	-0.148207	0.135097	-1.09704	0.272624	0.729175
CHMP2B	600.241	0.270392	0.262745	1.0291	0.303431	0.75578
SMAP2	286.417	-0.354605	0.145671	-2.43429	0.0149212	0.201516
PPIE	419.078	0.0184924	0.108604	0.170274	0.864795	0.973501
ZMPSTE24	469.517	0.326851	0.235504	1.38788	0.165174	0.608068
STARD7	926.113	-0.109745	0.17309	-0.63403	0.526061	0.875214
NOA1	313.606	0.0664344	0.19601	0.338933	0.73466	0.944585
REST	345.556	0.186103	0.176876	1.05217	0.292722	0.747143
HAL	3.50804	-1.85644	0.564347	-3.28953	0.00100354	0.0425149
SSH1	441.069	0.0374555	0.220681	0.169726	0.865225	0.973501
GSTP1	6747.32	-0.369026	0.213095	-1.73175	0.0833183	0.474006
APLP2	4496.82	0.483235	0.210123	2.29977	0.0214611	0.248056
FAM234B	143.263	-0.051374	0.401973	-0.127805	0.898304	0.980952
SLCO1A2	8.48018	-2.48599	1.32448	-1.87696	0.0605237	0.415636
WBP11	595.024	-0.0465307	0.13593	-0.342314	0.732115	0.943827
EIF3I	2340.5	-0.232746	0.171955	-1.35353	0.175886	0.62042
NKAIN1	2.28314	-0.282426	0.791047	-0.357027	0.721071
COL16A1	179.196	-0.818738	0.53042	-1.54357	0.122694	0.546739
TXLNA	614.075	-0.172768	0.184008	-0.938912	0.347776	0.787916
APOB	1.06571	0.133695	1.76788	0.0756244	0.939718
NCOA1	369.408	-0.39879	0.14794	-2.69563	0.00702564	0.133722
AGBL5	265.323	-0.0636218	0.155884	-0.408134	0.683175	0.92769
EFR3B	9.95991	-0.2422	0.457838	-0.529008	0.5968	0.900082
KIF3C	151.568	0.554857	0.313169	1.77175	0.0764367	0.45534
RAB10	1716.39	0.266055	0.179968	1.47835	0.139315	0.571213
GCKR	2.17238	-0.752742	0.954098	-0.788958	0.430137
HADHA	1430.64	-0.169703	0.150729	-1.12588	0.260216	0.719676
MAPRE3	191.714	-0.268588	0.250551	-1.07199	0.283725	0.739887
CAD	431.433	-0.117868	0.24934	-0.472721	0.636412	0.914129
CD59	2441.91	0.380952	0.296183	1.2862	0.198372	0.64869
CD82	328.102	-0.219825	0.422747	-0.519991	0.60307	0.902721
BCORL1	122.219	-0.205621	0.266216	-0.772384	0.439887	0.839308
ATRX	749.632	-0.162942	0.234531	-0.694757	0.487208	0.859343
AK6	152.098	0.462686	0.207361	2.23131	0.0256604	0.270933
FCN1	7.49775	-0.261442	0.697151	-0.375015	0.707649	0.93464
MYNN	241.955	0.01716	0.210574	0.0814916	0.935051	0.98733
MECOM	1786.34	-0.0460306	0.264048	-0.174327	0.861609	0.972514
SCAMP1	501.7	0.441764	0.288113	1.5333	0.125202	0.551067
PREP	534.174	-0.0720345	0.191177	-0.376795	0.706326	0.934554
HACE1	123.252	-0.164708	0.277956	-0.592568	0.553471	0.884137
SEH1L	307.616	-0.386288	0.181532	-2.12794	0.0333422	0.312432
WDR47	93.2106	0.248684	0.200577	1.23985	0.215032	0.667937
WDFY1	415.153	0.319344	0.196192	1.62771	0.103587	0.514729
OVGP1	134.674	-0.354481	0.396517	-0.893988	0.371328	0.803695
SLC25A24	401.247	0.136178	0.263797	0.516223	0.605699	0.903266
MAP3K4	252.187	0.175037	0.24787	0.706165	0.480085	0.858183
PILRA	12.0284	-0.516079	0.44679	-1.15508	0.248057	0.709572
IGSF9	407.892	0.280167	0.404542	0.692552	0.488591	0.859786
ABCB1	40.6247	-1.58423	0.428737	-3.69511	0.000219796	0.0167526
ZNF213	284.861	0.067309	0.214113	0.314361	0.753247	0.949238
AKR1B1	655.925	0.853147	0.369628	2.30813	0.0209921	0.244865
CPNE3	978.512	-0.119694	0.240355	-0.497989	0.618492	0.907961
RRN3	515.297	-0.0861727	0.123745	-0.696371	0.486197	0.859243
CTTN	3560.68	-0.153981	0.243058	-0.633517	0.526396	0.875243
WNT11	10.5962	-1.34148	0.806565	-1.6632	0.096273	0.500051
MTIF2	326.574	0.158346	0.155649	1.01733	0.308999	0.760888
DDHD2	263.809	-0.143727	0.30092	-0.477626	0.632916	0.912579
TTC39A	186.666	0.390741	0.27023	1.44596	0.148189	0.582822
EPS15	508.613	0.00365707	0.174343	0.0209763	0.983265	0.99681
ORC1	21.7005	-0.307669	0.446352	-0.689297	0.490636	0.859786
MGST2	905.794	-0.217674	0.206322	-1.05502	0.291415	0.745912
CHERP	690.045	-0.238168	0.106163	-2.24341	0.0248701	0.267385
ATG16L1	199.077	0.285329	0.134417	2.12272	0.0337775	0.314784
USP40	836.669	-0.20858	0.302228	-0.690143	0.490104	0.859786
POMGNT1	782.895	0.166871	0.221797	0.752359	0.451835	0.846539
RAD54L	36.7547	0.527215	0.420803	1.25288	0.21025	0.661783
MAST2	506.295	-0.172503	0.364413	-0.473373	0.635947	0.914087
DNAJA1	1296.35	-0.442621	0.240695	-1.83893	0.0659254	0.430081
B4GALT1	1137.84	-0.389581	0.276968	-1.40659	0.159549	0.600391
CHMP5	542.84	-0.074005	0.170127	-0.434999	0.663563	0.923708
NFX1	375.042	-0.575099	0.161577	-3.55928	0.000371879	0.0223587
AQP6	0.261818	-1.11114	1.46636	-0.757756	0.448597
DIMT1	228.065	0.167459	0.172493	0.970815	0.331641	0.777547
IPO11	108.827	0.295015	0.215747	1.36741	0.171497	0.616545
FOLH1	21.0528	0.243279	0.425143	0.57223	0.567166	0.889794
EIF2AK1	1285.77	-0.0325709	0.18175	-0.179207	0.857776	0.971085
NME8	1.76953	-3.36065	1.08524	-3.09669	0.00195693
EPDR1	39.7622	0.354867	0.466826	0.760169	0.447153	0.843483
SNX10	72.3083	0.570322	0.426576	1.33698	0.18123	0.629011
SEPHS1	475.223	-0.248195	0.173096	-1.43386	0.151613	0.588427
MRPL28	478.776	-0.0612225	0.186587	-0.328117	0.742823	0.946085
HBQ1	0.840435	-2.41505	1.74096	-1.38719	0.165383
ITPKC	656.28	0.390619	0.22295	1.75204	0.0797661	0.463523
CEACAM6	306.334	-2.14503	1.17003	-1.83331	0.0667563	0.432851
FAT2	436.789	-0.130311	0.522419	-0.249438	0.803022	0.960861
RBM22	413.494	-0.161365	0.150871	-1.06956	0.284817	0.740762
TMED2	1705.92	0.27594	0.300584	0.918013	0.358612	0.79561
ERO1B	128.551	-0.279204	0.24543	-1.13761	0.255281	0.715579
ZFAND6	505.586	0.412066	0.181203	2.27406	0.0229625	0.255568
HSD17B2	1364.13	0.293708	0.352255	0.833792	0.404398	0.821941
TXLNG	188.597	-0.0893725	0.180172	-0.496041	0.619866	0.908187
PPEF1	1.82462	0.53427	0.796655	0.670641	0.502449
LAT2	26.7469	-0.0414252	0.326506	-0.126874	0.89904	0.9811
HUWE1	1279.76	-0.105416	0.135224	-0.779568	0.435645	0.837492
ZW10	91.4701	0.224088	0.177434	1.26294	0.206612	0.657702
ALG9	212.248	0.148114	0.286336	0.517273	0.604966	0.903266
MYBPC2	0.355133	-0.29129	1.06272	-0.274099	0.784009
NOX4	11.7426	-0.455554	0.551408	-0.826166	0.40871	0.823463
ACOX3	281.218	0.364994	0.279079	1.30785	0.190924	0.641778
MTMR2	277.701	0.463436	0.199968	2.31756	0.0204735	0.241745
PPP1R15A	1773.19	0.264249	0.347669	0.76006	0.447219	0.843483
HSD17B14	210.624	0.13548	0.411037	0.329605	0.741699	0.945992
TRIP6	933.179	-0.0379049	0.16914	-0.224103	0.822677	0.964478
ACHE	47.2384	1.48355	0.525308	2.82416	0.00474049	0.105658
FTL	11453.5	0.321154	0.18627	1.72413	0.0846836	0.475903
SRRT	1652.6	0.387531	0.257815	1.50314	0.132804	0.561365
BAX	532.049	-0.0458006	0.23667	-0.193521	0.846551	0.968502
NLK	234.339	-0.151632	0.197203	-0.768914	0.441944	0.840377
PIGS	297.439	-0.0649438	0.263872	-0.246118	0.805591	0.961433
ADAMTS2	40.3249	-0.931222	0.476306	-1.95509	0.0505721	0.386918
TMPRSS11E	36.9279	-0.530365	0.746356	-0.710606	0.477329	0.857698
ATXN7L3	928.383	0.097293	0.168928	0.575943	0.564653	0.889044
PGS1	296.699	0.0398613	0.171836	0.231973	0.816559	0.963933
PSMC5	1418.54	-0.00324224	0.146891	-0.0220724	0.98239	0.996648
UIMC1	167.728	-0.183968	0.235123	-0.782433	0.43396	0.836657
CETP	4.79423	-0.383184	0.531538	-0.720897	0.470973	0.855509
MMP2	1254.94	0.140551	0.399197	0.352084	0.724775	0.941639
MT3	0.819823	-0.670989	1.60147	-0.418983	0.675229
LPCAT2	283.274	0.580015	0.305214	1.90036	0.0573862	0.405992
GNAO1	17.2931	-1.81204	0.693788	-2.61181	0.00900653	0.1527
OGFOD1	317.61	-0.0961193	0.226011	-0.425286	0.670628	0.925433
SH3BP2	1007.8	0.768345	0.276921	2.7746	0.00552699	0.115953
NOP14	494.329	-0.0807881	0.148366	-0.544519	0.586084	0.895732
ADD1	2145.38	0.472168	0.244989	1.9273	0.0539417	0.397482
L2HGDH	86.1114	-0.424086	0.252535	-1.67932	0.0930898	0.492928
TXNDC16	55.8311	-0.172825	0.449753	-0.384266	0.700781	0.932527
RTRAF	930.611	0.0273284	0.203916	0.134018	0.893388	0.979754
NID2	27.2613	-0.00265425	0.543166	-0.00488662	0.996101	0.998909
GMCL1	281.453	-0.0187979	0.207025	-0.0908002	0.927651	0.986778
SF3B2	1412.78	0.0735303	0.110599	0.664838	0.506154	0.865369
KLHL42	239.396	-0.0217966	0.209816	-0.103884	0.917261	0.983643
GNAS	16294.3	0.103194	0.226778	0.455044	0.649078	0.919878
DNM1L	827.123	0.0362108	0.218946	0.165387	0.86864	0.974727
PTHLH	7.73916	-0.78068	0.636152	-1.22719	0.21975	0.674303
PHACTR3	18.1545	-0.121052	0.598516	-0.202254	0.839718	0.968225
ERGIC2	466.425	0.420912	0.303286	1.38784	0.165186	0.608068
TFAP2C	147.713	0.0244517	0.253574	0.0964281	0.923181	0.98547
AURKA	98.3328	-0.14108	0.405555	-0.34787	0.727938	0.942358
CASS4	4.11306	-1.73724	0.527756	-3.29174	0.000995688	0.0423126
PIR	355.786	-0.0999074	0.389255	-0.256663	0.797439	0.959831
AAMDC	97.1255	-0.2532	0.274927	-0.920972	0.357065	0.79561
RFX2	153.413	0.465236	0.331329	1.40415	0.160274	0.601662
METTL2A	196.924	-0.0887088	0.245105	-0.361921	0.717411	0.938064
SULT2B1	17.4703	-0.519992	0.661394	-0.786207	0.431746	0.835983
ALG6	147.728	0.00599674	0.210337	0.0285102	0.977255	0.994566
CNOT3	702.994	0.375722	0.199649	1.88191	0.0598483	0.414255
GP6	3.57178	-0.201384	0.657526	-0.306276	0.759395	0.950783
PTPN4	150.416	0.0420135	0.259618	0.161828	0.871441	0.974847
DDX18	561.325	-0.159291	0.165036	-0.96519	0.334449	0.778998
KHSRP	2416.72	-0.00594691	0.153911	-0.0386386	0.969179	0.992248
GNA11	819.639	-0.0417564	0.203543	-0.205148	0.837456	0.967674
ASAP3	210.192	-0.171027	0.347033	-0.492825	0.622136	0.908725
EDEM2	258.489	0.0228024	0.128385	0.177609	0.85903	0.971657
DNMT3B	94.1039	0.137524	0.341865	0.402275	0.687481	0.928736
REM1	10.7363	-0.239317	0.594634	-0.402462	0.687344	0.928701
TPX2	264.264	-0.571915	0.595096	-0.961047	0.336528	0.780672
FER1L4	6177.83	0.709334	0.446243	1.58957	0.111932	0.529659
PDRG1	187.705	-0.142905	0.223064	-0.640648	0.521751	0.872741
EPB41L1	1229.19	-0.151401	0.24277	-0.62364	0.532864	0.876791
SLC15A1	134.153	0.772821	0.425036	1.81825	0.0690263	0.43885
DOCK9	364.61	0.00790528	0.226998	0.0348253	0.972219	0.99328
ANKRD10	939.381	-0.24567	0.299815	-0.819404	0.412556	0.826254
TGDS	85.3239	0.219033	0.188222	1.16369	0.244548	0.706695
DOCK3	36.2661	-1.49416	0.640467	-2.33293	0.0196519	0.236947
C3orf18	33.9708	-0.245554	0.362829	-0.676778	0.498547	0.861722
COQ9	488.498	0.0196453	0.176642	0.111215	0.911446	0.983257
TMEM40	433.37	0.761385	0.3851	1.97711	0.0480293	0.375305
KIF9	45.6219	-0.252377	0.280569	-0.899517	0.368378	0.80272
ARHGAP28	37.8165	-1.88527	0.533201	-3.53576	0.000406598	0.0235317
CRLS1	486.808	0.204667	0.190786	1.07276	0.283379	0.739654
DEFB127	0
PPP1R13B	619.185	-0.20963	0.294336	-0.712214	0.476332	0.857698
ATRN	519.259	-0.111638	0.218071	-0.511934	0.608697	0.904289
SMOX	106.951	0.185915	0.306869	0.605845	0.544618	0.882119
SIGLEC1	40.9443	0.264341	0.507714	0.520649	0.602612	0.902721
FKBP1A	2300.35	-0.168828	0.16645	-1.01428	0.310449	0.761986
NSFL1C	673.294	0.086124	0.194384	0.443061	0.657721	0.922036
SLC4A11	805.626	-0.268016	0.505669	-0.530022	0.596096	0.900082
DNAAF9	366.328	0.0295525	0.294912	0.100208	0.920179	0.984103
ZNF343	100.929	0.0340449	0.196517	0.173241	0.862462	0.972738
EBF4	467.041	-1.23179	0.442492	-2.78374	0.00537353	0.114535
CPXM1	59.5335	-1.40358	0.564784	-2.48517	0.0129489	0.186491
MAVS	1352.06	-0.364148	0.283197	-1.28585	0.198496	0.648859
LZTS3	273.76	-0.0593771	0.31955	-0.185815	0.85259	0.96956
F11	0.152991	-0.643434	3.90053	-0.164961	0.868975
XRN2	560.127	0.034468	0.208024	0.165692	0.868399	0.974727
KIZ	204.282	0.178778	0.317218	0.563581	0.573039	0.891395
DYNLL1	1701.62	-0.0570412	0.19724	-0.289197	0.77243	0.95342
TESC	1004.7	-0.772943	0.510541	-1.51397	0.130034	0.55797
SNX5	817.798	-0.0316833	0.17965	-0.176361	0.86001	0.97193
RPL6	16192.1	-0.517373	0.257613	-2.00834	0.0446075	0.362601
SIRPG	10.6111	-0.056193	0.650731	-0.0863538	0.931185	0.987081
MAPKAPK5	360.872	-0.166388	0.300493	-0.553718	0.579772	0.892431
P2RX7	9.89074	-0.301765	0.564936	-0.534158	0.593233	0.899152
ESF1	191.681	0.178612	0.180947	0.987098	0.323595	0.773488
RBBP9	195.497	-0.0934821	0.210874	-0.443309	0.657543	0.922036
ANAPC5	1020.03	0.158961	0.20982	0.757609	0.448685	0.844028
SLC23A2	1368.95	0.200536	0.326108	0.614939	0.538595	0.880383
SLC8B1	504.887	0.35005	0.226322	1.54669	0.121938	0.545559
TMEM230	1242.86	-0.0578135	0.155956	-0.370703	0.710859	0.935637
DZANK1	55.3109	0.15717	0.315959	0.497439	0.618879	0.907961
KDM2B	381.426	-0.207349	0.232117	-0.893295	0.371699	0.803695
CFAP61	0.475884	0.0180733	0.966835	0.0186933	0.985086
LHX5	11.0236	0.807841	0.655708	1.23201	0.217944	0.671068
TASP1	59.8676	-0.00855486	0.214356	-0.0399096	0.968165	0.991872
OAS1	1149.84	0.198514	0.288627	0.687787	0.491587	0.859786
GCN1	1389.91	-0.230927	0.257656	-0.896258	0.370115	0.803206
RPLP0	21270.1	0.0498472	0.196775	0.253321	0.80002	0.959831
PXN	1869.64	0.12999	0.213486	0.608895	0.542594	0.882119
SIRT4	3.99409	-0.263959	0.487285	-0.541692	0.58803	0.897146
RPH3A	0.571903	-0.826129	1.383	-0.597347	0.550275
KIF16B	302.469	-0.500612	0.3405	-1.47023	0.1415	0.574786
TRMT6	169.018	0.138654	0.167339	0.828579	0.407343	0.822946
CHGB	2.75703	-0.22278	1.01834	-0.218767	0.826831
PEBP1	4707.01	-0.387275	0.27007	-1.43398	0.151577	0.588427
TBX5	6.39793	-2.44823	0.830932	-2.94637	0.00321525	0.0838077
BRAP	293.42	-0.0433147	0.200667	-0.215854	0.829102	0.965921
ERP29	1034.45	-0.0820047	0.24963	-0.328506	0.742529	0.945992
NOS1	1.23063	-0.766713	1.80854	-0.423941	0.671609
FUS	1881.26	-0.102485	0.272362	-0.376282	0.706707	0.934554
IGBP1	764.572	-0.252948	0.177958	-1.42139	0.155203	0.595054
FXYD5	981.079	0.182803	0.443606	0.412084	0.680278	0.927151
ZNF302	316.469	-0.0768499	0.312748	-0.245724	0.805896	0.961433
GRAMD1A	799.121	0.598302	0.274338	2.18089	0.0291913	0.291882
FXYD3	5144.18	0.00122369	0.23696	0.00516411	0.99588	0.998909
HEPH	26.8969	-1.151	0.495966	-2.32072	0.0203021	0.241209
CDIP1	284.216	-1.43922	0.397194	-3.62346	0.000290685	0.0199312
CMTM1	6.1096	0.33709	0.516544	0.652587	0.514023	0.869407
KCNH4	41.5808	-0.29052	0.47992	-0.605351	0.544946	0.882158
GANAB	1853.46	-0.0349229	0.171945	-0.203105	0.839053	0.967785
GMIP	403.48	0.089587	0.192972	0.464249	0.642469	0.91644
RBM41	263.688	-0.121932	0.241291	-0.505331	0.613326	0.906325
BIRC5	183.211	-0.388832	0.559802	-0.694587	0.487314	0.859343
LAG3	28.9575	0.627346	0.549709	1.14123	0.253773	0.714588
MLF2	1466.74	-0.00777056	0.143345	-0.0542087	0.956769	0.990166
OTUB2	34.1935	-0.119942	0.257295	-0.466166	0.641096	0.915973
DDX24	672.017	-0.276231	0.17386	-1.58881	0.112103	0.53003
ZBTB25	134.257	-0.475884	0.245783	-1.93619	0.052844	0.394839
NECAP1	214.739	0.00564593	0.150166	0.0375981	0.970008	0.992506
ARHGAP4	466.007	1.06717	0.534084	1.99813	0.045703	0.366677
ANKRD24	83.5349	-0.301101	0.529694	-0.568444	0.569734	0.890547
DHX32	316.829	0.251995	0.154793	1.62795	0.103536	0.514729
RCOR1	301.021	-0.0025068	0.186601	-0.013434	0.989282	0.997971
GPATCH2L	215.93	-0.630628	0.248812	-2.53456	0.0112589	0.172863
LTBP4	1626.04	-0.996258	0.424463	-2.3471	0.01892	0.231722
BLVRB	333.403	0.131801	0.226065	0.583023	0.559878	0.887045
SLC9A1	1251.08	0.103483	0.230165	0.449604	0.652996	0.920061
SPTLC1	533.662	-0.706435	0.211725	-3.33658	0.000848171	0.0383091
PAPOLA	1616.52	0.412372	0.190572	2.16386	0.0304749	0.297995
CCNK	581.758	0.104096	0.148187	0.702462	0.482391	0.858205
PCBP4	642.613	0.570944	0.327223	1.74481	0.0810173	0.466355
RGS1	107.799	-0.485933	0.468114	-1.03807	0.29924	0.752485
YPEL3	1561.08	0.170238	0.265294	0.641697	0.52107	0.872265
MRPS33	288.69	0.136676	0.218926	0.624304	0.532428	0.876712
NDUFB2	570.213	0.109529	0.219457	0.499089	0.617717	0.907519
NUDC	857.59	-0.162728	0.16701	-0.974363	0.329876	0.776225
MAEA	972.56	0.843084	0.187598	4.49411	6.98608e-06	0.00192376
ICAM1	123.153	-0.15647	0.421998	-0.370784	0.710798	0.935637
STRN4	1113.93	0.00544096	0.189742	0.0286755	0.977123	0.994566
IRAK3	64.4434	-0.561961	0.401193	-1.40072	0.161297	0.602392
LYZ	204.574	-1.22206	0.527268	-2.31772	0.0204643	0.241745
SI	0.133138	-0.954338	3.90025	-0.244686	0.806699
MUL1	226.705	-0.0407703	0.225615	-0.180707	0.856598	0.970475
TFAP4	190.94	-0.126726	0.219905	-0.576275	0.564429	0.888894
PDCD7	265.67	0.358495	0.172667	2.07623	0.0378729	0.333301
SPG21	836.991	0.279643	0.135153	2.06908	0.0385387	0.33673
FETUB	0.00603144	-0.15721	3.9009	-0.0403009	0.967853
DNAJB11	500.467	0.257591	0.173663	1.48328	0.138	0.568827
P3H2	132.682	-0.403329	0.434755	-0.927716	0.353555	0.793957
THPO	0.322053	-0.78133	1.23569	-0.632301	0.52719
CHRD	32.8132	-0.6731	0.531462	-1.26651	0.205332	0.65675
FLT3LG	84.4164	-0.338578	0.325278	-1.04089	0.297927	0.751326
RAB11FIP3	503.718	-0.000272946	0.258422	-0.0010562	0.999157	0.999684
GNPTG	846.267	0.363153	0.191653	1.89485	0.0581126	0.407941
ZNF268	238.102	-0.474193	0.243135	-1.95033	0.0511367	0.388089
GOLGA3	833.001	0.149242	0.15294	0.975822	0.329153	0.775923
PABPC4	3352.12	-0.1601	0.277468	-0.577002	0.563938	0.888825
CD209	11.1514	-1.07464	0.642554	-1.67245	0.0944363	0.49686
CERS4	140.307	-2.84042	0.577604	-4.91759	8.76144e-07	0.000679928
MCOLN1	327.824	0.379331	0.294513	1.28799	0.197748	0.648304
USP48	524.482	0.0682088	0.154996	0.440068	0.659888	0.922806
EFNB1	1601.71	0.386854	0.292542	1.32239	0.186039	0.634874
PDPR	342.022	0.20891	0.262249	0.796608	0.425679	0.832583
AARS1	634.268	0.255107	0.168915	1.51027	0.130974	0.558507
GLG1	948.195	0.0876352	0.201796	0.434276	0.664088	0.923949
KIF4A	77.7223	-0.134874	0.609505	-0.221284	0.824871	0.965079
TNRC6A	952.894	-0.473423	0.354758	-1.33449	0.182042	0.630007
PLEKHG2	250.899	-0.057397	0.340388	-0.168622	0.866094	0.973842
DLL3	2.81772	-1.01667	0.751536	-1.35279	0.176124
NAT14	153.907	-0.417008	0.332173	-1.25539	0.209336	0.661206
PITPNM2	109.667	-0.666349	0.317913	-2.09601	0.0360815	0.3268
EXOC1	521.189	0.0264903	0.231708	0.114326	0.908979	0.982842
RBM27	290.884	0.0350941	0.193139	0.181704	0.855815	0.970033
POU4F3	1.32705	-0.679727	0.75906	-0.895485	0.370528
OSBPL8	366.435	0.453	0.262275	1.7272	0.0841326	0.475556
DTX2	587.509	0.268239	0.267864	1.0014	0.316632	0.767264
NLRC4	2.74447	-0.540287	0.607529	-0.889319	0.373832
PUS7	132.436	0.0574368	0.255391	0.224898	0.822059	0.964355
LAMB4	4.12377	0.282803	0.837632	0.337622	0.735648	0.944681
NRCAM	10.4953	-1.0229	0.601125	-1.70164	0.0888222	0.485319
LAMB1	1931.76	0.653869	0.302132	2.16418	0.0304504	0.297965
SLC26A4	1.63735	-0.701545	0.69454	-1.01009	0.312454
SLC26A3	0.125948	-0.582721	3.90058	-0.149394	0.881243
DLD	551.157	0.0359937	0.235179	0.153048	0.878361	0.975741
WDR7	100.86	0.0191762	0.226626	0.0846157	0.932567	0.98733
TXNL1	588.152	-0.133184	0.185227	-0.719029	0.472123	0.856214
IL5RA	0.607335	-1.64073	1.28979	-1.2721	0.203338
ABCC6	4.88031	0.439147	0.769133	0.570964	0.568024	0.889972
CMTM6	1385.94	0.247241	0.214069	1.15496	0.248106	0.709572
ITGA6	1444.12	-0.00545735	0.306497	-0.0178055	0.985794	0.997439
RAPGEF4	74.063	-0.373037	0.330442	-1.1289	0.258938	0.718722
MAP3K20	159.255	-0.479336	0.251235	-1.90792	0.0564015	0.404326
SMPX	0.0986783	-0.00506531	3.25487	-0.00155623	0.998758
FH	391.865	-0.164841	0.147171	-1.12006	0.262689	0.721971
SEL1L3	571.711	-0.0713896	0.302365	-0.236104	0.813352	0.963469
TF	37.5389	0.00727281	0.686446	0.0105949	0.991547	0.998161
CDV3	713.9	-0.306319	0.193249	-1.5851	0.112945	0.530921
MYO15A	17.4034	-0.779684	0.493226	-1.58078	0.113927	0.53293
ALKBH5	530.234	0.125409	0.195391	0.641838	0.520978	0.872197
APOH	0.172392	-1.11977	3.51325	-0.318728	0.749933
NLRP1	860.849	0.358302	0.48266	0.74235	0.457875	0.849707
PITPNM3	69.3066	-0.307959	0.514751	-0.598268	0.549661	0.88379
SPAG7	408.926	-0.244332	0.177942	-1.3731	0.169721	0.61469
ORC6	119.937	0.20111	0.338389	0.594316	0.552301	0.883982
ZFHX4	19.7278	-2.90892	0.729656	-3.9867	6.69981e-05	0.00860044
SLC17A6	0.00532116	-0.16872	3.9009	-0.0432515	0.965501
CPA1	0.297959	-0.709583	1.57828	-0.449591	0.653005
ZC3HC1	110.641	0.148829	0.146677	1.01467	0.310261	0.761986
ESR1	13.499	-0.157224	0.613132	-0.256428	0.79762	0.959831
RGS17	42.8954	0.956351	0.494275	1.93485	0.0530081	0.394946
ANGPT2	133.245	0.233337	0.327904	0.711603	0.476711	0.857698
TMEM101	241.628	0.0457395	0.212276	0.215472	0.829399	0.96595
CD200	41.0768	-0.429407	0.410585	-1.04584	0.295634	0.748983
CCDC80	50.2424	-0.38859	0.475366	-0.817454	0.413669	0.82729
CMA1	0.729979	-2.30295	1.72523	-1.33487	0.18192
PSME1	1548.76	-0.102629	0.190808	-0.537864	0.590671	0.897919
PPP2R3C	117.135	-0.0787221	0.238437	-0.330159	0.74128	0.945992
HAUS4	126.049	0.0216113	0.24403	0.0885601	0.929432	0.987032
JPH4	32.5446	-1.06623	0.487234	-2.18834	0.0286451	0.28887
MYH7	0.138373	-0.94572	2.27678	-0.415375	0.677867
CEBPE	0.248617	-0.42415	2.02261	-0.209705	0.833898
SLC7A8	593.545	0.544216	0.340045	1.60042	0.109504	0.524102
OSGEP	281.09	-0.0749045	0.242537	-0.308838	0.757445	0.950453
SLC22A17	246.305	0.116782	0.346249	0.337277	0.735908	0.944681
RNF31	722.299	0.19465	0.335803	0.579653	0.562148	0.887512
SCFD1	338.784	-0.0505749	0.171076	-0.295629	0.767513	0.951763
G2E3	145.783	0.0229441	0.234823	0.097708	0.922164	0.984869
HECTD1	907.376	0.0905785	0.173486	0.522107	0.601596	0.902721
HNRNPC	4046.12	-0.118007	0.146112	-0.807648	0.419293	0.828996
RPGRIP1	5.41938	-0.00100802	0.561646	-0.00179477	0.998568	0.999446
SUPT16H	775.931	0.0428042	0.097289	0.43997	0.659959	0.922806
TOX4	476.686	-0.0574906	0.158669	-0.36233	0.717105	0.938064
GEMIN2	41.0885	0.0478875	0.20097	0.238282	0.811662	0.963127
TGM1	18.6666	-0.557306	0.475151	-1.1729	0.240834	0.702033
TINF2	245.037	-0.116123	0.177092	-0.655721	0.512004	0.868325
DAZL	0.0335855	-0.392141	3.90075	-0.10053	0.919924
TBL1Y	5.52982	-0.714045	0.99641	-0.716617	0.47361	0.857016
SEMA6A	706.036	0.0492389	0.330908	0.148799	0.881712	0.976522
TRPM7	379.664	0.217594	0.162918	1.3356	0.18168	0.629344
TYRO3	124.118	0.312183	0.251657	1.24051	0.214788	0.667712
WDR76	40.6147	0.104171	0.449877	0.231554	0.816884	0.963933
CAPN3	204.296	-0.484073	0.529008	-0.915059	0.360161	0.796609
SNAP23	676.178	0.209487	0.15124	1.38513	0.166014	0.608658
TBX15	21.1296	0.626095	0.676568	0.925397	0.354759	0.794985
PHGDH	395.684	-0.669257	0.432576	-1.54715	0.121828	0.545559
COL9A3	71.7032	-0.163165	0.479278	-0.34044	0.733525	0.94425
EZR	4603.22	-0.0311591	0.168198	-0.185253	0.853031	0.96956
MYL6	3832.56	0.137447	0.196608	0.699092	0.484494	0.858426
AGO1	295.397	-0.451758	0.182296	-2.47816	0.0132062	0.188427
TEKT2	5.35303	-1.59092	0.769028	-2.06874	0.0385704	0.336835
CLSPN	46.6214	0.20921	0.490537	0.426491	0.66975	0.925433
RFFL	283.261	-0.257269	0.23809	-1.08055	0.279896	0.735179
UNC13D	883.924	0.622578	0.466303	1.33514	0.181831	0.629613
MFSD11	168.883	0.330618	0.216145	1.52961	0.126112	0.55197
DPYSL2	125.089	-0.647153	0.369678	-1.75059	0.0800168	0.463729
TGFB2	14.8639	-0.989565	0.572368	-1.7289	0.0838278	0.475072
GPATCH2	171.952	-0.0983546	0.196599	-0.500281	0.616877	0.907519
NUP50	721.732	-0.132494	0.16077	-0.82412	0.409871	0.824232
CDC45	48.0532	0.756606	0.524566	1.44235	0.149205	0.584125
COMT	2644.15	0.117343	0.201162	0.583322	0.559676	0.886808
ADA2	387.832	-0.170271	0.546172	-0.311754	0.755228	0.949845
VNN3P	0.956513	0.316793	1.30693	0.242395	0.808474
ECHDC1	515.717	-0.0587917	0.197952	-0.297	0.766466	0.951763
LRRFIP2	248.744	-0.0143485	0.165822	-0.0865298	0.931045	0.987081
SEC22C	150.684	0.362617	0.211271	1.71636	0.0860964	0.478803
XYLB	41.7781	0.0965978	0.314186	0.307454	0.758498	0.950692
[truncated: 37,953 more rows]

## Sheet: GI
row	baseMean	log2FoldChange	lfcSE	stat	pvalue	padj
TSPAN6	1498.84	0.809155	0.261843	3.09023	0.00199998	0.0158107
TNMD	0.211172	0.311416	1.84619	0.16868	0.866048
DPM1	264.134	0.604103	0.178865	3.37742	0.000731689	0.00787178
SCYL3	226.622	-0.34146	0.189208	-1.80467	0.0711256	0.192322
C1orf112	68.9746	0.944062	0.257203	3.67049	0.000242084	0.0037105
FGR	119.533	-1.13724	0.342798	-3.31753	0.000908177	0.00921193
CFH	1009.05	-1.13575	0.345771	-3.28469	0.00102095	0.010045
FUCA2	476.822	0.164686	0.183169	0.89909	0.368605	0.560894
GCLC	1305.29	-0.137884	0.268559	-0.513423	0.607656	0.762772
NFYA	415.753	0.345175	0.151863	2.27294	0.0230301	0.0880487
STPG1	158.382	0.833449	0.249563	3.33963	0.00083889	0.00866435
NIPAL3	349.556	0.168632	0.152836	1.10335	0.269876	0.46007
LAS1L	342.494	0.270698	0.121237	2.2328	0.0255624	0.0944263
ENPP4	136.652	0.613419	0.320729	1.91258	0.0558022	0.162958
SEMA3F	3072.98	-0.405392	0.222506	-1.82194	0.0684647	0.187345
CFTR	2.77397	-0.387176	1.15351	-0.33565	0.737135	0.848545
ANKIB1	565.294	0.124357	0.15237	0.81615	0.414414	0.603925
CYP51A1	448.838	0.689747	0.314144	2.19564	0.0281179	0.101011
KRIT1	372.051	-0.0848312	0.191351	-0.443328	0.657528	0.795677
RAD52	165.076	-0.704096	0.354908	-1.98388	0.047269	0.145379
MYH16	0.693695	0.996837	1.00174	0.995109	0.319683
BAD	377.991	-0.317271	0.198494	-1.59839	0.109956	0.257962
LAP3	348.471	0.135825	0.233011	0.582916	0.55995	0.726535
CD99	845.113	1.05116	0.299265	3.51246	0.000443973	0.00562109
HS3ST1	618.599	-0.689748	0.338009	-2.04062	0.0412887	0.132189
AOC1	54.1336	-1.01846	0.69892	-1.45719	0.145065	0.309053
WNT16	1.85409	0.620189	0.955453	0.649105	0.516271	0.689307
HECW1	6.72756	-1.98638	0.864965	-2.29649	0.0216478	0.0842817
MAD1L1	342.338	-0.676418	0.285211	-2.37164	0.0177094	0.0735151
LASP1	1933.53	0.718812	0.190522	3.77286	0.000161389	0.00277619
SNX11	172.636	0.117376	0.154477	0.759827	0.447358	0.632072
TMEM176A	125.434	-0.358238	0.437646	-0.818557	0.413039	0.603144
M6PR	742.964	0.11757	0.161874	0.726305	0.467652	0.649298
KLHL13	33.1904	0.0610678	0.451744	0.135182	0.892468	0.941765
CYP26B1	12.8526	0.516827	0.557191	0.927558	0.353637	0.546776
ICA1	553.52	-0.214403	0.180679	-1.18665	0.235365	0.421795
DBNDD1	151.156	0.907177	0.343423	2.64158	0.00825215	0.042936
ALS2	161.736	-0.316288	0.175639	-1.80078	0.0717368	0.193187
CASP10	229.66	-0.828401	0.252196	-3.28475	0.00102072	0.010045
CFLAR	862.274	-0.0515004	0.191161	-0.269408	0.787616	0.882398
TFPI	230.78	0.0597758	0.351888	0.169872	0.865111	0.927617
NDUFAF7	144.69	-0.424008	0.214935	-1.97272	0.0485271	0.147866
RBM5	1526.96	-0.870455	0.322581	-2.69841	0.00696724	0.0382639
MTMR7	18.2512	0.570033	0.304531	1.87183	0.0612295	0.173941
SLC7A2	82.9715	1.09145	0.445305	2.45102	0.0142452	0.063386
ARF5	1535.51	-0.0751205	0.153874	-0.488196	0.625411	0.774561
SARM1	172.785	0.77573	0.29486	2.63084	0.00851732	0.0438879
POLDIP2	852.242	0.485003	0.142887	3.3943	0.000688041	0.00756642
PLXND1	412.677	0.0411347	0.372264	0.110499	0.912014	0.952448
AK2	930.97	0.282193	0.197088	1.43181	0.152198	0.319118
CD38	11.6235	0.291394	0.68399	0.42602	0.670093	0.803957
FKBP4	1316.5	0.836095	0.14404	5.8046	6.45197e-09	2.23238e-06
KDM1A	1018.96	0.240363	0.13209	1.8197	0.068805	0.188029
RBM6	1521.27	-1.14253	0.359309	-3.1798	0.00147378	0.0127963
CAMKK1	107.697	-0.436596	0.32225	-1.35484	0.17547	0.349739
RECQL	188.629	0.598096	0.225685	2.65013	0.00804608	0.0423294
VPS50	185.286	0.217354	0.21371	1.01705	0.309131	0.502593
HSPB6	41.7318	0.341582	0.685513	0.498287	0.618282	0.769492
ARHGAP33	85.4354	0.60101	0.404153	1.48709	0.136992	0.297243
NDUFAB1	355.871	0.492894	0.1993	2.47312	0.0133937	0.0606194
PDK4	89.8878	1.16018	0.371664	3.1216	0.00179874	0.014612
SLC22A16	0.123899	0.0885244	1.95796	0.0452124	0.963938
ZMYND10	9.12112	0.364557	0.604437	0.603135	0.546419	0.714987
ABCB5	0.141192	1.38925	2.60276	0.53376	0.593508
ARX	1.14241	1.78876	1.61194	1.1097	0.26713
SLC25A13	205.184	0.211847	0.16867	1.25598	0.209122	0.391324
ST7	147.593	0.218091	0.152268	1.43228	0.152062	0.319049
CDC27	377.852	0.640734	0.158203	4.05007	5.12013e-05	0.00125605
SLC4A1	0.299559	0.302032	1.38959	0.217354	0.827933
CALCR	0.768247	-0.677153	0.810162	-0.835824	0.403254
HCCS	163.986	0.142517	0.209462	0.680396	0.496254	0.673201
DVL2	268.534	0.519097	0.164477	3.15605	0.00159919	0.0135017
PRSS22	544.166	-0.30994	0.394867	-0.784923	0.432499	0.619904
UPF1	1323.15	-0.0315812	0.160291	-0.197025	0.843808	0.915653
SKAP2	404.145	-0.427595	0.235948	-1.81224	0.0699488	0.190181
SLC25A5	1573.01	0.395703	0.225507	1.75473	0.0793056	0.206688
MCUB	67.298	0.843297	0.362105	2.32888	0.0198656	0.0798135
HOXA11	88.1159	0.70312	0.501446	1.40218	0.16086	0.330167
POLR2J	728.238	-0.368095	0.248562	-1.4809	0.138634	0.299728
DHX33	301.598	-0.193838	0.229205	-0.845696	0.397722	0.587967
MEOX1	11.8583	0.861823	0.652398	1.32101	0.186499	0.363579
THSD7A	31.8337	-0.0458336	0.511263	-0.0896478	0.928567	0.963021
LIG3	317.51	0.843172	0.186669	4.51694	6.27395e-06	0.000293791
RPAP3	225.193	0.349513	0.198429	1.7614	0.0781715	0.204703
ACSM3	112.77	0.289597	0.415961	0.696211	0.486296	0.664616
REXO5	35.9821	0.580423	0.267638	2.16869	0.0301066	0.105894
CIAPIN1	314.216	0.222526	0.142307	1.56371	0.117885	0.270473
SPPL2B	871.651	-0.473278	0.282514	-1.67524	0.093888	0.231425
ATOSB	197.576	-0.644233	0.186052	-3.46265	0.000534887	0.00636144
COPZ2	25.3034	0.487743	0.411026	1.18665	0.235366	0.421795
PRKAR2B	85.0477	1.23104	0.436736	2.81873	0.00482136	0.0291717
MSL3	332.065	-0.428974	0.223044	-1.92327	0.054446	0.159948
CREBBP	780.388	0.148852	0.199637	0.745611	0.455902	0.638976
TSPOAP1	280.154	-0.929254	0.463371	-2.00542	0.0449181	0.140038
MPO	0.935724	-0.405682	0.923379	-0.439345	0.660412
PON1	1.1224	-0.470044	0.965616	-0.486781	0.626413
GCFC2	184.377	-0.58976	0.258397	-2.28238	0.0224668	0.0864436
WDR54	164.837	0.172504	0.186009	0.927393	0.353722	0.546776
CROT	1026.75	-0.589997	0.194214	-3.03787	0.00238254	0.017928
ABCB4	13.042	-1.5146	0.623232	-2.43024	0.0150889	0.0658541
KMT2E	720.837	-0.206206	0.139909	-1.47386	0.140519	0.302228
RHBDD2	771.856	-0.290465	0.130936	-2.21837	0.0265297	0.0969453
SOX8	8.92778	-0.650137	0.524642	-1.2392	0.215272	0.398517
IBTK	421.771	-0.0170094	0.208318	-0.0816511	0.934924	0.96557
ZNF195	469.213	-1.01168	0.249306	-4.058	4.9495e-05	0.00123302
MYCBP2	354.48	-0.0501604	0.180367	-0.278102	0.780934	0.878181
FBXL3	372.866	0.770979	0.229085	3.36548	0.00076411	0.00811514
ITGAL	58.429	-0.595265	0.44018	-1.35232	0.176272	0.350536
PDK2	249.347	0.257992	0.193481	1.33342	0.182394	0.358537
ITGA3	4772.08	-1.19228	0.256999	-4.63926	3.49662e-06	0.000199789
ZFX	282.108	-0.24029	0.159702	-1.50462	0.132422	0.290772
LAMP2	698.374	0.589157	0.296197	1.98907	0.046693	0.144129
ITGA2B	6.80302	-0.0149326	0.612212	-0.0243912	0.980541	0.989811
ASB4	0.603062	-1.09561	1.44104	-0.760292	0.44708
GDE1	1036.15	0.49994	0.230284	2.17097	0.0299333	0.105439
REX1BD	533.132	-0.194521	0.213471	-0.91123	0.362174	0.554525
CRLF1	21.5801	0.443383	0.370845	1.1956	0.231853	0.417939
OSBPL7	264.109	-1.18147	0.264587	-4.46533	7.99471e-06	0.000344114
TMEM98	311.103	0.970496	0.358745	2.70526	0.00682517	0.0376281
YBX2	8.4859	2.46116	0.742041	3.31674	0.000910729	0.0092278
KRT33A	2.98714	3.02586	0.748871	4.04056	5.33233e-05	0.00129895
MAP3K14	104.153	0.219577	0.264569	0.829942	0.406572	0.596684
ABCC8	2.13989	-1.1413	0.895396	-1.27463	0.20244	0.38326
CACNG3	0.0817508	-0.678885	3.68959	-0.184	0.854013
TMEM132A	426.421	1.17599	0.362106	3.24764	0.00116367	0.0109864
AP2B1	1013.42	0.25627	0.207515	1.23494	0.216851	0.400566
TAC1	6.28356	0.852877	1.1073	0.770231	0.441163	0.627149
ZNF263	260.199	0.0617387	0.128111	0.481914	0.629867	0.778027
CX3CL1	205.212	0.56289	0.579488	0.971357	0.331371	0.525095
SPATA20	1592.44	-1.22274	0.234849	-5.20649	1.92446e-07	2.67515e-05
CACNA1G	5.896	-1.40583	0.581459	-2.41777	0.0156161	0.0675709
TNFRSF12A	334.175	0.376215	0.364228	1.03291	0.301646	0.494342
DLX6	31.5348	0.417855	0.626237	0.667248	0.504614	0.679796
MAP3K9	121.718	0.397728	0.219965	1.80815	0.0705839	0.19137
RALA	346.474	0.530933	0.189816	2.7971	0.00515637	0.030682
BAIAP2L1	904.905	-0.490615	0.214611	-2.28607	0.0222504	0.085983
KDM7A	141.058	0.34547	0.21602	1.59925	0.109765	0.257753
ETV1	41.2278	-0.316364	0.380083	-0.832355	0.405209	0.595338
AGK	261.992	0.146458	0.123558	1.18534	0.235885	0.422476
ALDH3B1	238.891	-0.278349	0.348602	-0.798472	0.424596	0.612836
TTC22	258.301	0.121856	0.230866	0.527823	0.597622	0.754916
PHTF2	228.21	0.334649	0.21762	1.53777	0.124105	0.279085
CCL26	0.320625	0.037042	1.39601	0.0265342	0.978831
FARP2	448.739	-0.766855	0.243943	-3.14358	0.00166893	0.013875
USH1C	3.28359	0.169025	1.13275	0.149216	0.881383	0.93645
GGCT	429.058	0.77551	0.189541	4.09152	4.28546e-05	0.00111829
DBF4	108.921	0.450105	0.217052	2.07372	0.0381054	0.125187
TBXA2R	13.9231	1.20936	0.486339	2.48666	0.0128947	0.0589058
IFRD1	277.348	-0.231812	0.231444	-1.00159	0.316541	0.510421
LGALS14	0
COX10	156.429	-0.351956	0.169449	-2.07706	0.0377961	0.12435
GTF2IRD1	561.145	-0.0464601	0.251806	-0.184508	0.853615	0.920747
PAF1	459.118	0.188416	0.170767	1.10335	0.269875	0.46007
VPS41	472.323	0.401478	0.196257	2.04567	0.0407886	0.13118
ARHGAP44	58.1653	0.0518072	0.340087	0.152335	0.878923	0.935342
ELAC2	686.862	-0.362657	0.163918	-2.21243	0.0269372	0.0978584
SCIN	187.538	2.14897	0.458826	4.68363	2.81838e-06	0.000173468
ARSD	857.772	-0.620641	0.201809	-3.07538	0.00210235	0.0163396
PNPLA4	115.663	-0.0893328	0.275537	-0.324214	0.745776	0.854118
MYH13	0.483836	-0.503346	1.84477	-0.27285	0.784969
ADIPOR2	348.769	0.807409	0.15997	5.04724	4.4824e-07	4.73159e-05
CDKL3	7.85589	-0.278274	0.347967	-0.799713	0.423877	0.612167
UPP2	0.356393	-1.65904	1.67245	-0.991985	0.321205
PRSS21	16.0718	2.58394	1.26216	2.04724	0.0406341	0.130875
MARK4	527.211	-0.184587	0.181839	-1.01511	0.310052	0.503608
PROM1	60.6933	3.06852	0.682838	4.49377	6.99737e-06	0.000314808
CCDC124	622.939	-0.256631	0.244592	-1.04922	0.294076	0.486413
CEACAM21	2.90141	0.541324	0.592927	0.912969	0.361259	0.554031
PAFAH1B1	708.032	0.167727	0.141785	1.18296	0.236823	0.423588
NOS2	15.9843	-2.27483	0.830262	-2.7399	0.00614583	0.0349555
DNAH9	3.55382	-0.853749	0.844964	-1.0104	0.312305	0.506081
BLTP2	1178.13	0.713585	0.232842	3.06467	0.00217908	0.016771
SLC13A2	2.13356	2.31037	1.22338	1.88851	0.0589574	0.169516
GAS7	48.5282	0.140844	0.48105	0.292783	0.769688	0.870248
TRAPPC6A	271.777	0.174259	0.229009	0.760927	0.446701	0.631328
MATK	19.3639	-0.726171	0.58667	-1.23778	0.215796	0.399255
CEACAM7	65.3417	0.643586	1.15234	0.558502	0.576502	0.739639
CD79B	12.4886	0.185325	0.507792	0.364963	0.715139	0.83526
SCN4A	3.56658	1.8289	0.911078	2.00741	0.0447065	0.139729
ST7L	91.4521	-0.236308	0.163369	-1.44647	0.148046	0.312942
TKTL1	0.418093	-0.472252	3.68707	-0.128083	0.898083
PAX6	2.42749	4.18582	1.12212	3.73027	0.000191277	0.00312671
RPUSD1	361.285	-0.00735086	0.184767	-0.0397846	0.968265	0.984336
RHBDF1	577.599	-0.437813	0.318117	-1.37626	0.16874	0.340247
LUC7L	1454.29	-1.32629	0.410777	-3.22874	0.00124337	0.0114383
CACNA2D2	14.914	-0.0235137	0.365717	-0.0642949	0.948735	0.973645
BAIAP3	339.265	-0.708188	0.441823	-1.60288	0.108962	0.256597
TSR3	483.187	0.299483	0.181883	1.64656	0.0996475	0.241543
PIGQ	603.694	-0.378799	0.23759	-1.59434	0.110861	0.259229
CRAMP1	479.777	-0.340866	0.266629	-1.27843	0.201098	0.382036
TEAD3	866.807	-0.200327	0.194078	-1.0322	0.301978	0.494709
SELE	19.2049	0.815029	0.648928	1.25596	0.209129	0.391324
DNAJC11	462.039	-0.00755996	0.144471	-0.0523285	0.958267	0.978428
FMO3	3.61357	-1.3433	0.704259	-1.90739	0.05647	0.164343
MYLIP	501.89	1.03709	0.242335	4.27958	1.87245e-05	0.000603187
NOX1	18.673	2.50701	0.811411	3.08969	0.00200363	0.0158224
E2F2	44.6972	1.51289	0.525207	2.88055	0.00396981	0.0254362
PSMB1	985.77	-0.0125537	0.164957	-0.0761029	0.939337	0.967741
SYN1	13.0236	-0.523352	0.483311	-1.08285	0.278877	0.469968
JARID2	291.591	0.302706	0.202121	1.49765	0.134225	0.293249
CDKL5	147.423	0.835498	0.237487	3.51809	0.000434669	0.00554359
CAMK1G	2.20628	0.896563	0.648257	1.38304	0.166654	0.337548
CDK11A	803.609	-1.30397	0.344461	-3.78553	0.000153379	0.00270352
NADK	1012.5	0.018028	0.162711	0.110798	0.911777	0.952403
TFAP2B	45.8976	-0.202874	0.835483	-0.242823	0.808143	0.894193
TFAP2D	0
DLEC1	34.0632	-0.728351	0.448654	-1.62342	0.104501	0.249106
CYTH3	127.997	0.865698	0.246293	3.51491	0.000439909	0.00559514
ADAM22	32.3886	1.33919	0.287342	4.66063	3.15249e-06	0.000186396
SYPL1	1418.87	0.22824	0.279828	0.815646	0.414703	0.604156
CYB561	774.806	0.648437	0.152993	4.23835	2.25164e-05	0.000687412
SPAG9	513.399	0.279428	0.205526	1.35958	0.173963	0.347866
CELSR3	177.693	1.18513	0.473225	2.50437	0.0122669	0.0567456
AASS	326.649	-1.78396	0.332645	-5.36296	8.18688e-08	1.39058e-05
PLEKHG6	479.544	0.179427	0.234109	0.766423	0.443425	0.628743
SS18L2	198.628	0.14218	0.220704	0.64421	0.51944	0.691648
MPND	279.94	-0.170353	0.186428	-0.913773	0.360836	0.553512
MGST1	2156.02	0.528377	0.299142	1.76631	0.0773439	0.203396
CRY1	115.749	1.1711	0.256882	4.5589	5.14222e-06	0.00025758
PGLYRP1	0.0847618	-0.192594	3.56907	-0.053962	0.956965
NFIX	283.039	0.165578	0.351227	0.471428	0.637335	0.782698
ST3GAL1	1222.84	0.148983	0.280178	0.531746	0.594902	0.753078
MMP25	14.7547	0.914783	0.447619	2.04366	0.0409867	0.131557
IL32	492.732	-0.219514	0.46879	-0.468257	0.639601	0.784279
PKD1	679.113	-0.320669	0.317566	-1.00977	0.312605	0.506433
MAPK8IP2	22.2182	1.37348	0.485147	2.83106	0.00463943	0.0284114
MED24	653.63	0.0761112	0.230234	0.330582	0.740961	0.851264
RHOBTB2	685.578	-0.556883	0.379718	-1.46657	0.142493	0.305273
HEATR5B	327.895	-0.187614	0.175331	-1.07006	0.284594	0.475952
SEC62	3507.79	-1.95625	0.460815	-4.24521	2.18393e-05	0.000672232
RPS20	13722	-0.433002	0.245383	-1.7646	0.077631	0.203888
CSDE1	3678.2	0.186061	0.142437	1.30627	0.191462	0.37005
UBE3C	643.575	0.377776	0.176533	2.13997	0.0323571	0.111707
REV3L	121.143	-0.3479	0.195452	-1.77998	0.0750796	0.199231
TENM1	1.26595	0.692047	0.954733	0.72486	0.468538	0.650121
PAX7	7.56027	5.82381	1.17194	4.96938	6.71669e-07	6.27474e-05
MASP2	9.16689	0.201611	0.480117	0.41992	0.674544	0.806879
IYD	25.8899	1.03883	0.569623	1.82371	0.0681955	0.186937
FAM76A	93.2642	0.247823	0.20389	1.21547	0.224186	0.409492
TRAF3IP3	27.9259	0.0537249	0.422496	0.127161	0.898813	0.9451
POMT2	217.586	-0.554444	0.276373	-2.00614	0.0448408	0.140008
VTA1	438.712	0.317153	0.224036	1.41563	0.156884	0.325148
MLXIPL	43.7963	-0.543627	0.681884	-0.797243	0.42531	0.613345
BAZ1B	749.554	0.4588	0.1309	3.50497	0.000456655	0.0057033
RANBP9	435.06	0.338938	0.157578	2.15092	0.0314828	0.109254
ETV7	131.983	-1.14655	0.235066	-4.87758	1.07395e-06	8.29157e-05
SPRTN	88.7199	0.0533274	0.156482	0.340789	0.733262	0.846396
METTL13	201.903	0.35648	0.189615	1.88001	0.0601062	0.171698
DYRK4	163.402	-0.77861	0.247294	-3.14852	0.001641	0.0137339
ZNF207	1349.01	0.268063	0.164263	1.63191	0.102699	0.246541
UQCRC1	1674.85	-0.0491276	0.145762	-0.33704	0.736087	0.847979
STARD3NL	187.187	0.134514	0.184767	0.728019	0.466602	0.648321
CD9	4575.47	0.79617	0.3088	2.57827	0.00992963	0.0490548
HHATL	0.219867	1.63405	2.02093	0.808566	0.418765
NCAPD2	584.629	0.966419	0.211628	4.5666	4.95701e-06	0.000252362
IFFO1	64.5164	-0.513249	0.427468	-1.20067	0.229878	0.415461
GIPR	91.019	-2.57727	0.520216	-4.95424	7.26152e-07	6.6507e-05
PHF7	34.3227	-0.281152	0.276266	-1.01769	0.308827	0.502231
SEMA3G	57.3714	0.960448	0.38605	2.48788	0.0128506	0.0588194
NISCH	1573.66	-0.976438	0.268571	-3.63568	0.000277251	0.00406046
STAB1	434.813	-0.819335	0.444965	-1.84135	0.0655707	0.18185
FUZ	238.833	-0.224464	0.235384	-0.953605	0.340284	0.534313
SLC6A13	1.25323	0.622224	0.826622	0.752731	0.451612	0.635768
IDS	913.523	0.0474384	0.200457	0.236651	0.812928	0.896931
PRSS3	28.7794	1.22423	0.679014	1.80295	0.0713958	0.19275
ZNF200	105.783	0.450807	0.218259	2.06547	0.0388783	0.126811
CD4	248.508	-1.18765	0.391415	-3.03424	0.00241145	0.0180728
LRRC23	66.4393	-0.465972	0.293871	-1.58564	0.112822	0.262348
BTK	12.0726	-0.213639	0.422749	-0.505356	0.613309	0.766623
HFE	163.377	-0.138837	0.187193	-0.741678	0.458282	0.641197
SCMH1	573.114	-0.189693	0.201382	-0.941954	0.346216	0.540002
FYN	132.271	0.201878	0.363259	0.555741	0.578388	0.741447
HIVEP2	395.28	-0.451265	0.197274	-2.28751	0.0221662	0.0858171
FMO1	0.838376	1.21275	1.17636	1.03094	0.30257
ELOA	589.927	0.235614	0.118952	1.98076	0.0476187	0.146213
LYPLA2	1177.19	-0.0694096	0.165324	-0.419841	0.674602	0.806879
CLCN6	167.656	0.528783	0.259624	2.03672	0.041678	0.132977
MRC2	429.341	-0.157008	0.351961	-0.446095	0.655529	0.794544
NME1-NME2	49.8835	1.198	0.428875	2.79336	0.00521634	0.0309406
SLC6A7	0.287936	-0.526456	1.38663	-0.379665	0.704194
TSPAN9	271.202	0.964132	0.273199	3.52905	0.00041705	0.00538505
BTBD7	460.216	-0.434323	0.154979	-2.80247	0.00507131	0.0303014
APBA3	242.61	-0.80875	0.276813	-2.92164	0.00348188	0.0231551
MKS1	197.932	-0.306796	0.192635	-1.59263	0.111244	0.25994
ABHD5	377.313	0.220448	0.251666	0.875954	0.381055	0.572975
ANOS1	19.974	-0.349695	0.369646	-0.946027	0.344135	0.53797
AKAP8L	1428.22	-0.936602	0.296519	-3.15866	0.00158498	0.0134188
MBTD1	310.675	0.204477	0.191147	1.06974	0.284738	0.476063
UTP18	260.61	0.516122	0.193722	2.66424	0.00771618	0.0412383
RNF216	347.517	0.301219	0.154897	1.94464	0.0518184	0.154708
TTC19	404.841	-0.217374	0.135799	-1.6007	0.109443	0.257244
PTBP1	2906.83	0.0430593	0.119362	0.360745	0.71829	0.837312
DPF1	4.15377	1.7333	0.599383	2.8918	0.00383039	0.024841
SYT7	260.876	1.45389	0.603674	2.40841	0.0160223	0.0686135
LARS2	157.24	0.214577	0.190934	1.12383	0.261085	0.45076
PIK3C2A	345.744	0.0491858	0.178771	0.275133	0.783214	0.879775
PLAUR	121.098	-0.249703	0.394056	-0.633674	0.526294	0.697593
ANLN	139.684	1.84468	0.487364	3.78501	0.000153701	0.00270665
WIZ	765.411	0.270948	0.187067	1.4484	0.147505	0.312151
RABGAP1	501.159	0.0356765	0.16632	0.214505	0.830153	0.90733
DCN	480.705	0.415411	0.511957	0.811418	0.417125	0.606173
QPCTL	138.875	0.284667	0.18679	1.524	0.127509	0.283752
PPP5C	392.151	0.508187	0.122547	4.14686	3.37066e-05	0.000927502
CEP68	206.796	0.425305	0.160873	2.64374	0.00819961	0.0427698
MAP4K3	517.368	0.206952	0.224317	0.922586	0.356223	0.548967
ZBTB32	3.76101	-0.0908424	0.728681	-0.124667	0.900787	0.9461
TYROBP	131.531	-0.304214	0.391143	-0.777757	0.436712	0.624
LDAF1	593.427	0.105429	0.210257	0.501426	0.616071	0.768044
GABRA3	33.0203	0.378339	0.533969	0.708541	0.478609	0.658154
BRCA1	86.4569	1.40944	0.304114	4.63459	3.57642e-06	0.00020249
ERCC1	450.703	-0.173972	0.151419	-1.14894	0.250579	0.439773
CD22	6.89573	0.438406	0.676716	0.647843	0.517086	0.68985
SEMA3B	430.1	-0.758879	0.467212	-1.62427	0.104318	0.248821
MBTPS2	84.0083	0.976033	0.278002	3.51088	0.000446624	0.00562814
PRICKLE3	342.111	-0.331148	0.19465	-1.70124	0.0888974	0.223011
LTF	8.0621	1.59386	0.722058	2.20738	0.0272875	0.0987872
EXTL3	369.84	-0.218237	0.212913	-1.02501	0.30536	0.498197
NR1H4	26.8656	1.16542	0.936084	1.24499	0.213135	0.395946
ELOVL5	244.822	0.865397	0.295617	2.92742	0.00341782	0.0229189
ALOX5	1718.98	-0.515451	0.305173	-1.68905	0.0912108	0.22662
KDM5D	488.163	-0.988435	0.778003	-1.27048	0.203915	0.384959
CALCOCO1	565.603	-0.330857	0.206436	-1.60271	0.108998	0.256623
UBR7	246.317	0.366762	0.164572	2.22858	0.0258418	0.0950449
MAP4K5	405.883	-0.035476	0.181886	-0.195045	0.845357	0.91658
EHD3	320.572	-0.235278	0.305384	-0.770433	0.441043	0.627032
PSMC4	814.904	0.204413	0.109788	1.86188	0.0626195	0.176668
MAN2B2	514.345	-0.225291	0.18195	-1.2382	0.215641	0.399035
SLC7A14	0.174471	-1.1728	2.1492	-0.545693	0.585277
CLDN11	27.3634	0.456469	0.436332	1.04615	0.295491	0.487976
SLC25A39	1388.68	-0.0260017	0.163934	-0.158611	0.873975	0.932253
MVP	2176.64	-0.795952	0.161276	-4.93535	8.00055e-07	7.1182e-05
NUB1	496.094	-0.0355973	0.118526	-0.300334	0.763922	0.866125
PGM3	277.416	0.345256	0.181086	1.90659	0.0565736	0.164548
RWDD2A	61.0799	0.374254	0.213451	1.75335	0.0795416	0.207139
CLK1	1358.23	-1.34022	0.346522	-3.86764	0.000109895	0.00217741
POLR3B	110.512	0.302072	0.23731	1.2729	0.203054	0.383916
ANGEL1	204.128	-0.0389797	0.241684	-0.161284	0.87187	0.931337
RNF14	321.217	0.269084	0.191176	1.40752	0.159273	0.328534
DNASE1L1	250.266	0.137359	0.195532	0.702488	0.482375	0.661441
DDX11	378.792	-0.00118464	0.332141	-0.00356668	0.997154	0.99849
HEBP1	392.592	0.0755982	0.277038	0.27288	0.784946	0.880995
GPRC5A	1560.18	0.502404	0.474681	1.0584	0.289872	0.482234
MAMLD1	7.04498	0.728554	0.468826	1.554	0.120185	0.273612
CD6	28.6664	0.832304	0.550458	1.51202	0.130529	0.288036
TACC3	732.615	0.200725	0.410494	0.488984	0.624853	0.774138
UFL1	508.536	-0.184106	0.217771	-0.845412	0.397881	0.587969
POLA2	121.027	0.548861	0.184196	2.97977	0.00288468	0.0203855
ZC3H3	498.39	-0.0674897	0.249151	-0.270879	0.786484	0.881769
CAPN1	4838.61	-0.403937	0.14716	-2.74488	0.00605323	0.0345761
ACP3	27.2616	1.52237	0.555546	2.74031	0.00613814	0.0349543
MDH1	848.212	0.125625	0.208697	0.601948	0.547209	0.715519
SLC30A9	424.04	0.315496	0.207961	1.51709	0.129244	0.286227
MTMR11	136.992	-0.759537	0.308332	-2.46337	0.0137638	0.0618626
COX15	299.853	-0.187411	0.146867	-1.27606	0.201934	0.382728
CCDC88C	319.136	-0.392692	0.245385	-1.60031	0.109531	0.257412
YAF2	151.724	-0.132998	0.244587	-0.543765	0.586603	0.746957
ZMYND11	746.002	-0.0616989	0.157704	-0.391231	0.695626	0.821404
WAS	51.0135	-0.174622	0.423822	-0.412018	0.680326	0.811285
DPEP1	1.77006	1.23832	0.992664	1.24747	0.212225	0.394999
BID	492.188	0.700501	0.238181	2.94104	0.00327113	0.0222489
MATR3	1805.76	0.267104	0.172325	1.55	0.121141	0.274718
NPC1L1	1.85516	1.18767	0.687257	1.72813	0.0839651	0.214717
XYLT2	369.46	-0.0553743	0.216578	-0.255678	0.798199	0.888717
RGPD5	291.102	-0.960007	0.363128	-2.64372	0.00820012	0.0427698
STMN4	0.211466	1.81251	1.70967	1.06015	0.289075
NUDCD3	656.867	0.242186	0.154378	1.56878	0.116698	0.268422
ISL1	4.49358	-2.65973	1.30645	-2.03585	0.0417656	0.133097
CHDH	49.3352	1.32625	0.305373	4.34305	1.4052e-05	0.0004952
IL20RA	358.764	0.0911448	0.270492	0.336959	0.736148	0.847979
CLCA1	0.195534	1.68222	2.25185	0.747043	0.455038
CLCA4	1063.64	-0.647619	0.554512	-1.16791	0.242844	0.430606
GLT8D1	504.793	0.828407	0.186454	4.44296	8.87305e-06	0.000365969
ATP2C1	920.046	0.477369	0.148358	3.21767	0.00129236	0.0116989
IGF1	12.448	0.234613	0.670814	0.349744	0.726531	0.842468
SLC38A5	183.935	-2.0251	0.580416	-3.48905	0.000484743	0.00594766
RALBP1	2205.7	0.791095	0.359893	2.19814	0.0279391	0.100542
RUFY3	284.449	-0.649202	0.249116	-2.60602	0.00915999	0.046268
CNTN1	17.6321	0.459864	0.753519	0.610288	0.541671	0.710964
SLC11A1	20.7263	-0.22421	0.377752	-0.593539	0.552821	0.720336
WWTR1	286.221	0.56637	0.232414	2.4369	0.0148138	0.0650792
AGPS	319.938	-0.0248763	0.210119	-0.118391	0.905758	0.948932
ZNF285CP	0.0583006	-0.627354	3.68962	-0.170032	0.864985
STEEP1	155.453	0.612485	0.190905	3.20832	0.00133513	0.01193
ATP1A2	11.5621	1.7356	0.764036	2.27161	0.0231098	0.0882091
TTC27	126.52	0.286066	0.183251	1.56106	0.118509	0.271384
ZNF582	27.3155	-0.426806	0.322639	-1.32286	0.185882	0.363173
VSIG2	2398.02	-1.11742	0.191295	-5.84132	5.17883e-09	1.93522e-06
PHLDB1	471.545	-0.426946	0.332922	-1.28242	0.199695	0.380272
MARCO	2.48722	0.0735822	0.940353	0.0782496	0.937629	0.967027
CYP24A1	732.051	0.847686	0.50959	1.66347	0.096219	0.235678
PRDM11	111.021	-0.610699	0.233704	-2.61313	0.00897171	0.0456005
SYT13	1.04467	1.5269	1.40804	1.08441	0.278181
SNAI2	189.89	-0.476269	0.285572	-1.66777	0.0953604	0.233974
CD74	7924.69	-0.389036	0.361245	-1.07693	0.28151	0.472827
HGF	9.7156	2.12812	0.572404	3.71786	0.000200916	0.00322999
ZRANB1	281.082	0.194211	0.201166	0.965424	0.334332	0.528081
NCDN	271.6	0.102407	0.179478	0.570579	0.568285	0.733631
ADGRA2	180.378	0.905327	0.500722	1.80804	0.0705998	0.19137
CCT8L1P	0.136016	-0.493318	2.87797	-0.171412	0.8639
ZFP64	156.393	0.574552	0.181626	3.16338	0.0015595	0.0132806
MNAT1	116.195	0.000752716	0.223816	0.00336311	0.997317	0.998513
SAMD4A	129.357	0.41431	0.413795	1.00124	0.316709	0.510605
RUNX3	31.3628	0.544833	0.440445	1.23701	0.216085	0.399461
MRE11	263.536	0.118912	0.169424	0.701859	0.482767	0.661777
PLEKHB1	57.7013	0.870828	0.422755	2.05989	0.0394094	0.12797
SERPINB1	473.639	-0.0900366	0.236742	-0.380316	0.703711	0.827406
CYP3A43	0.311183	1.42663	1.71643	0.831159	0.405884
SLC7A9	11.7615	-0.86613	0.511944	-1.69185	0.0906755	0.225861
SPAST	207.432	0.761144	0.198779	3.82909	0.000128618	0.0023983
NRXN3	187.686	-0.362671	0.477869	-0.758935	0.447891	0.63258
OSBPL5	210.723	-0.455144	0.245059	-1.85728	0.0632711	0.177703
AQR	443.927	-0.527036	0.184421	-2.85779	0.004266	0.0267739
CPS1	8.18427	0.0902422	0.7181	0.125668	0.899995	0.945754
C8B	0.127855	0.925001	3.34271	0.276722	0.781994
FHL1	105.324	-0.301149	0.47507	-0.633903	0.526144	0.697494
RTF2	680.978	0.273969	0.111274	2.46211	0.0138124	0.0620213
GABRA1	0.0480215	-0.0398033	3.68937	-0.0107886	0.991392
NLRP2	242.035	-0.389348	0.928092	-0.419514	0.67484	0.806958
SLC45A4	260.59	1.1263	0.29188	3.85877	0.000113961	0.00221796
RNF10	1956.89	-0.392424	0.229584	-1.70928	0.0873985	0.220223
ZNF839	176.117	-0.958157	0.298634	-3.20847	0.00133445	0.0119296
ZDHHC6	388.441	0.028326	0.204345	0.138619	0.889751	0.940491
GRAMD1B	13.9935	-1.18827	0.494601	-2.40249	0.0162841	0.0693947
RNH1	1173.18	-0.251506	0.17839	-1.40987	0.158579	0.327541
NDUFS1	624.652	-0.12515	0.185431	-0.674916	0.499729	0.676149
RB1CC1	643.197	0.440568	0.282547	1.55927	0.118932	0.271919
ERP44	591.77	-0.0382772	0.206586	-0.185285	0.853006	0.920522
ALAS1	742.575	0.279121	0.242804	1.14957	0.25032	0.439401
BIRC3	103.775	-0.0164231	0.434255	-0.037819	0.969832	0.984876
AKAP11	408.255	0.382805	0.225521	1.69743	0.089616	0.224089
GLRX2	223.342	0.00720441	0.227243	0.0317036	0.974708	0.986662
SNAPC1	149.048	-1.16876	0.218627	-5.3459	8.99683e-08	1.47453e-05
DERA	180.484	0.271214	0.190099	1.4267	0.153666	0.321087
STRAP	642.368	0.140429	0.213685	0.65718	0.511065	0.685141
ABCC2	35.9379	-0.875985	0.611768	-1.43189	0.152175	0.319106
DEF6	634.898	-1.21145	0.282273	-4.29178	1.77247e-05	0.00058407
PLEKHO1	271.567	0.44433	0.356291	1.2471	0.212361	0.395155
GCLM	232.498	0.939276	0.30556	3.07395	0.00211248	0.0163978
UBR2	431.148	-0.17296	0.124276	-1.39175	0.163999	0.334078
EHD2	468.486	0.302133	0.35789	0.844208	0.398553	0.588708
DEPDC1	48.2894	1.776	0.497221	3.57185	0.000354467	0.00476465
CCDC28A	147.556	0.0636921	0.186574	0.341378	0.732819	0.846268
RRAGD	65.5841	0.559902	0.365905	1.53018	0.125971	0.281604
HSF2	104.911	0.495506	0.220897	2.24316	0.0248867	0.0927369
PHF20	291.949	0.727792	0.187966	3.87193	0.000107975	0.00215075
HSD17B6	10.703	-0.241796	0.653829	-0.369816	0.71152	0.832646
NR1H3	399.145	-1.38395	0.32961	-4.19875	2.68391e-05	0.000783535
TYMP	964.341	-1.24567	0.42965	-2.89927	0.00374037	0.0244135
NCAPH2	473.492	-0.165593	0.210338	-0.78727	0.431124	0.618585
TOMM34	671.728	1.52271	0.237843	6.40218	1.53178e-10	1.36285e-07
SEC63	581.275	0.124921	0.170162	0.73413	0.462869	0.645103
KPNA6	597.535	0.459985	0.138064	3.33168	0.000863227	0.00887614
VIM	1824.2	0.581223	0.325764	1.78418	0.0743938	0.198002
RTEL1-TNFRSF6B	95.8398	-0.574763	0.417287	-1.37738	0.168395	0.339809
FAS	85.0764	-0.64728	0.30122	-2.14886	0.0316453	0.109681
RNASET2	1218.11	-0.341688	0.248044	-1.37753	0.168348	0.339751
CD44	1928.3	-0.766402	0.316459	-2.42181	0.0154435	0.067026
KCNG1	299.816	2.57295	0.471161	5.46087	4.73817e-08	9.22167e-06
AGPAT4	62.7538	-0.209873	0.406534	-0.516251	0.605679	0.761227
SLAMF7	71.0073	-0.0880427	0.435023	-0.202386	0.839615	0.913277
BTN3A1	261.884	-0.647051	0.265824	-2.43413	0.0149275	0.0654706
MIPEP	93.1865	0.457015	0.283575	1.61162	0.107045	0.253457
PRKCH	282.344	0.412962	0.201749	2.04691	0.0406671	0.130937
INSRR	0.369872	-1.67254	2.19161	-0.763158	0.445369
IFNGR1	820.914	-0.0248292	0.231175	-0.107404	0.914468	0.954041
B4GALT7	335.341	-0.720537	0.193144	-3.73056	0.000191053	0.00312659
SH2D2A	44.6421	1.12602	0.353015	3.18973	0.00142405	0.0124851
VRK2	100.096	0.258577	0.15325	1.68729	0.0915483	0.227187
TNFRSF1B	148.346	0.838174	0.37178	2.25449	0.0241652	0.0908458
VEZT	397.719	-0.0657423	0.141304	-0.465256	0.641748	0.785895
POU2F2	101.085	-1.26167	0.486749	-2.59202	0.0095413	0.0476402
BRD9	581.929	-0.209104	0.195301	-1.07068	0.284315	0.475827
SNX1	893.889	-0.303432	0.153813	-1.97274	0.0485256	0.147866
TBPL1	112.087	0.302927	0.185474	1.63326	0.102414	0.246142
BMAL2	123.256	0.862671	0.379835	2.27118	0.0231364	0.0882385
BCLAF1	1017.44	0.144675	0.152953	0.945877	0.344211	0.538045
SLC39A9	451.055	0.24957	0.19765	1.26269	0.206702	0.388142
ANK1	17.4911	-0.593602	0.49508	-1.199	0.230527	0.416232
IBSP	2.41192	0.698958	0.933078	0.749088	0.453804	0.637177
TFB1M	134.914	-0.958453	0.303438	-3.15864	0.00158506	0.0134188
RABEP1	189.394	0.453991	0.168598	2.69275	0.00708663	0.0387607
HMGB3	515.911	0.491454	0.241994	2.03085	0.04227	0.13419
NUP160	318.181	0.162607	0.160509	1.01307	0.311027	0.504622
BAK1	363.108	-0.414841	0.224228	-1.85008	0.0643014	0.1797
MUSK	1.52175	-0.219067	0.894361	-0.244943	0.806501	0.892938
IKZF2	541.66	0.0172818	0.245663	0.0703475	0.943917	0.970138
GRN	3063.87	0.0107514	0.186467	0.0576583	0.954021	0.976297
FAM13B	321.561	-0.122332	0.200998	-0.608622	0.542775	0.711863
ARHGAP31	63.5833	0.818066	0.278867	2.93353	0.00335128	0.0225722
CENPQ	53.0272	1.12434	0.261844	4.2939	1.75558e-05	0.000581582
SARS1	690.28	-0.149822	0.144871	-1.03418	0.301054	0.49391
RANBP3	726.747	-0.059114	0.146613	-0.403198	0.686803	0.816299
ARID4A	226.287	-0.216229	0.177996	-1.2148	0.224441	0.409772
EIPR1	201.58	0.155819	0.183662	0.848401	0.396215	0.586785
PNPLA6	1425.53	-1.00247	0.321325	-3.11979	0.00180979	0.014689
IFT88	78.2498	0.272257	0.217356	1.25258	0.210357	0.392593
ALG1	217.088	0.516492	0.270171	1.91172	0.0559121	0.163203
ZCCHC8	359.467	-0.639602	0.244856	-2.61215	0.00899737	0.0456688
ABCF2	407.93	0.283335	0.141588	2.00113	0.0453789	0.141052
CHPF2	683.846	-0.591075	0.158253	-3.735	0.000187718	0.00308731
LRRC7	8.591	0.896577	0.504049	1.77875	0.075281	0.199596
FUT8	229.923	0.808971	0.299409	2.7019	0.00689454	0.0379321
UBA6	605.426	-0.00316032	0.210336	-0.0150251	0.988012	0.99381
GAB2	107.995	0.742681	0.284896	2.60685	0.0091379	0.0461813
ATP6V0A1	230.7	0.176654	0.198365	0.890553	0.373169	0.565519
PIAS1	324.183	-0.282557	0.19041	-1.48394	0.137825	0.298392
SLC4A7	329.001	0.16575	0.345009	0.480422	0.630927	0.77867
APBA2	77.9221	1.28077	0.490101	2.61328	0.00896783	0.0456005
MAP2K3	555.029	-0.070048	0.172631	-0.405767	0.684914	0.814676
CLXN	18.8551	-0.690513	0.589026	-1.1723	0.241078	0.429144
TMSB10	7462.32	-0.109018	0.292705	-0.372451	0.709557	0.831339
ASTE1	65.2053	0.361451	0.172414	2.09642	0.0360453	0.120391
RNF19A	836.204	0.311563	0.232881	1.33786	0.180942	0.356542
PEX3	93.3397	-0.516519	0.244431	-2.11315	0.0345878	0.117051
GABARAPL2	486.321	0.532567	0.20294	2.62426	0.00868368	0.0445246
MYOC	1.29881	-1.31525	1.06736	-1.23224	0.217859	0.401666
SH3YL1	1304.5	-0.375731	0.189286	-1.985	0.047145	0.145117
FAM136A	436.985	0.276821	0.154209	1.7951	0.0726383	0.194912
VCL	1048.44	0.24687	0.215695	1.14453	0.252403	0.441398
DEPDC1B	39.0367	1.50954	0.52598	2.86996	0.00410526	0.0260627
DAPK2	78.6025	-0.362804	0.468303	-0.774721	0.438504	0.62527
NSMAF	310.101	0.229415	0.16706	1.37324	0.169677	0.341658
ADSS2	565.524	0.144534	0.13633	1.06018	0.289063	0.481187
STAP1	1.25608	1.11977	0.679979	1.64677	0.0996056	0.241473
TIMP2	519.016	1.41503	0.420124	3.36812	0.000756816	0.00805259
RFC1	297.671	0.328891	0.193915	1.69605	0.0898755	0.224413
TBC1D23	252.325	0.299751	0.135104	2.21867	0.026509	0.0968886
CUL3	603.941	-0.545644	0.161619	-3.37612	0.00073517	0.00788972
MYOM2	20.3497	-1.07084	0.482471	-2.21948	0.0264539	0.096725
OTC	0.0574967	-0.78378	3.68952	-0.212434	0.831768
CYP46A1	2.92368	-0.681288	0.785401	-0.86744	0.385701	0.577624
ZZZ3	306.664	0.128303	0.144027	0.890831	0.37302	0.565339
SLC18A1	1.74763	-0.156946	2.17522	-0.0721521	0.942481	0.968982
USP2	18.3589	-0.477128	0.473079	-1.00856	0.313185	0.507023
CASR	11.2298	1.5496	1.10233	1.40575	0.159798	0.328962
TUBG2	459.652	-1.78769	0.3174	-5.63228	1.7784e-08	4.61494e-06
RPL26L1	147.547	-0.256685	0.21445	-1.19694	0.231328	0.417155
FLT4	92.2857	0.154103	0.388766	0.396391	0.691817	0.819251
NSUN2	621.226	0.185654	0.145809	1.27327	0.202922	0.383743
FBXO42	254.928	0.208319	0.179915	1.15787	0.246916	0.435225
MFAP3	144.273	0.33645	0.194361	1.73106	0.0834414	0.213799
MRI1	484.353	-0.553205	0.263886	-2.09638	0.0360486	0.120391
METTL1	177.562	0.310777	0.278025	1.1178	0.263652	0.453217
HOXC8	14.334	3.14064	1.50631	2.08499	0.0370706	0.122959
AGA	160.241	-0.361675	0.169924	-2.12846	0.033299	0.113907
PI4K2B	235.396	0.529126	0.236241	2.23977	0.0251056	0.093292
BOD1L1	340.922	0.131714	0.172979	0.761447	0.44639	0.631033
MAT2B	597.015	-0.332416	0.207019	-1.60572	0.108334	0.255474
TLL1	4.15188	0.099425	0.618049	0.160869	0.872196	0.931341
EDC4	698.395	-0.153846	0.207195	-0.742517	0.457774	0.640774
TRIO	638.059	-0.0236353	0.226765	-0.104228	0.916988	0.95571
VCAN	171.647	1.39467	0.478131	2.91693	0.00353494	0.023396
CLEC16A	357.035	-0.337438	0.223913	-1.507	0.13181	0.289938
MSR1	34.1191	1.28416	0.435111	2.95134	0.00316395	0.0217017
CDH1	3337.65	0.69056	0.249459	2.76822	0.00563626	0.0327685
MTREX	525.223	-0.276564	0.17692	-1.56322	0.118001	0.270652
DNAH5	29.4188	0.275168	0.497155	0.553485	0.579931	0.742509
ZFYVE16	361.052	-0.304996	0.206614	-1.47616	0.139901	0.301384
RIPOR1	613.303	-0.118544	0.270779	-0.437788	0.66154	0.798343
C6	0.73556	1.98031	1.49642	1.32336	0.185714
RAI14	622.489	0.841337	0.294596	2.8559	0.00429147	0.0268976
SOX30	1.39031	-0.649836	0.753047	-0.862942	0.388169	0.579416
PNKP	620.235	-0.617899	0.266439	-2.3191	0.0203897	0.0809696
BEST2	0.242885	-0.32421	1.51397	-0.214145	0.830434
PHLPP2	50.8341	0.212986	0.223215	0.954174	0.339996	0.534133
SPDL1	82.6939	0.607145	0.248265	2.44555	0.0144631	0.0639291
STAU2	295.792	0.859109	0.180579	4.75753	1.95972e-06	0.000129383
SLC66A1	178.273	0.10424	0.167045	0.624024	0.532612	0.703013
CTNS	159.183	0.277644	0.167337	1.65919	0.0970781	0.237378
RTN4R	37.3902	1.10595	0.320191	3.45404	0.000552259	0.00649773
PHF23	296.222	-0.0756939	0.153344	-0.49362	0.621574	0.771507
CDH10	1.15173	-1.34233	1.37206	-0.978329	0.327911
INPP4A	471.809	0.158922	0.271695	0.584928	0.558596	0.725635
RAB27B	331.841	1.11903	0.325536	3.43749	0.000587134	0.00677324
PSMA4	1142.84	0.181227	0.171593	1.05615	0.290901	0.48291
MYO16	1.04893	-1.18531	1.01619	-1.16643	0.243441
LSG1	412.029	0.217058	0.180397	1.20322	0.22889	0.414407
PARP3	370.668	-1.03907	0.259131	-4.00985	6.0758e-05	0.00141723
TNC	74.2126	0.826155	0.588218	1.40451	0.160168	0.32941
THAP3	333.716	-0.4927	0.220965	-2.22976	0.0257634	0.0948312
RIPOR3	66.2107	-0.567908	0.448579	-1.26602	0.205508	0.386721
TDP1	164.184	0.665717	0.184224	3.61362	0.000301946	0.00428039
AIFM2	229.38	0.239213	0.21587	1.10814	0.267803	0.457857
C2orf83	0
SPATA7	90.8022	-0.740327	0.222544	-3.32666	0.000878951	0.00899659
MED17	244.542	0.00227399	0.140176	0.0162224	0.987057	0.993093
RETSAT	325.762	0.691692	0.230383	3.00236	0.00267898	0.0193408
CAPG	1523.06	0.0457457	0.270104	0.169364	0.865511	0.92794
AP2S1	686.71	0.0855876	0.184418	0.464096	0.642579	0.78614
USH2A	2.65103	-1.2373	0.639354	-1.93523	0.0529624	0.157121
ZPBP	0.0351128	-0.67687	3.68959	-0.183454	0.854442
TG	30.7749	-0.738131	0.617279	-1.19578	0.231781	0.417851
ADAM28	226.792	-2.50516	0.383582	-6.53096	6.53505e-11	6.78339e-08
BARX2	21.2465	1.12363	0.76602	1.46684	0.142418	0.305194
DCUN1D1	434.075	0.516596	0.200171	2.58077	0.00985794	0.0488168
JADE2	338.062	-0.422689	0.216924	-1.94856	0.0513481	0.153847
ZIC2	9.943	2.2706	0.85098	2.66822	0.00762548	0.0409511
LCP2	63.7895	-0.0952135	0.365376	-0.26059	0.794408	0.886407
TRIT1	322.066	0.0908481	0.225638	0.402628	0.687222	0.816538
ADRB1	52.4175	0.669565	0.420726	1.59145	0.111508	0.260363
GUCA2B	0.512499	1.14883	1.3911	0.82584	0.408895
CUL7	582.56	-0.47197	0.240018	-1.96639	0.049253	0.149414
CTNNA1	2542.23	0.135856	0.145935	0.930936	0.351887	0.545207
PHKA2	328.798	-0.45025	0.300882	-1.49643	0.13454	0.293834
CNTLN	29.4338	0.401502	0.392202	1.02371	0.305972	0.499029
EPHA3	16.4429	0.487557	0.494991	0.984982	0.324633	0.518772
HSPA5	3518.95	0.577595	0.303097	1.90564	0.0566967	0.164772
DSG2	1320.63	-0.173513	0.308094	-0.563181	0.573311	0.737539
GEMIN8	230.868	-0.324315	0.144779	-2.24007	0.0250862	0.0932571
OFD1	1026.25	-1.15405	0.322155	-3.58227	0.000340616	0.00463516
GPM6B	25.8316	0.337094	0.433838	0.777004	0.437157	0.624309
MAGEC2	1.32655	4.64818	3.65491	1.27176	0.203458	0.384417
PREX2	62.1581	0.446781	0.434256	1.02884	0.303554	0.496247
WDR37	197.105	-0.118432	0.18382	-0.644281	0.519393	0.691648
YTHDC2	348.35	-0.257222	0.236717	-1.08662	0.277204	0.468078
CTPS2	252.494	-0.0237156	0.214587	-0.110517	0.911999	0.952448
ATP6V1H	382.879	0.171328	0.224102	0.764512	0.444562	0.629874
POLR2B	606.796	0.0937642	0.127871	0.733273	0.463392	0.645495
ATOSA	539.749	-0.148887	0.288283	-0.516461	0.605532	0.761227
ARAP2	262.159	-0.296461	0.226339	-1.30981	0.190261	0.368568
TPR	1101.63	-0.195811	0.189938	-1.03092	0.302578	0.495257
CP	263.309	-0.643367	0.897361	-0.716954	0.473403	0.654462
KATNIP	293.419	-0.0549356	0.261402	-0.210158	0.833545	0.909375
DTNBP1	113.519	0.720911	0.217079	3.32096	0.000897087	0.00911924
XK	30.8374	1.27377	0.444095	2.86824	0.00412767	0.0261694
ANO2	8.02295	1.26427	0.526142	2.40291	0.016265	0.0693351
C12orf4	112.347	-0.130519	0.212275	-0.614859	0.538648	0.708491
SCML1	79.6981	-0.31051	0.395532	-0.785043	0.432428	0.619904
WWC3	267.33	-0.173379	0.220062	-0.787867	0.430774	0.618361
ARHGAP6	366.751	-1.448	0.408349	-3.54598	0.00039116	0.00512873
FAM184B	2.81759	0.224149	0.712467	0.31461	0.753058	0.859303
MAP4	1283.53	0.429544	0.17435	2.46368	0.0137518	0.0618475
GOPC	420.668	-0.230666	0.157197	-1.46737	0.142275	0.304952
ROS1	0.200534	0.327199	3.33199	0.0981993	0.921774
USP28	198.91	-0.127285	0.206776	-0.615569	0.538179	0.708122
HDAC9	18.5948	0.0281739	0.508467	0.0554094	0.955812	0.977043
TSPAN17	434.487	-0.177888	0.179083	-0.993327	0.320551	0.514622
NOP16	257.569	-0.343839	0.182931	-1.87961	0.0601616	0.171777
CC2D2A	63.3771	0.134504	0.243512	0.552352	0.580707	0.742892
RRM2B	277.026	0.860892	0.218138	3.94654	7.92886e-05	0.00171859
ZNF800	253.245	-0.294765	0.187606	-1.57119	0.116138	0.267528
TNFRSF17	1.38389	-0.343116	1.49753	-0.229121	0.818775	0.900464
SNX29	128.575	0.592436	0.197782	2.9954	0.00274081	0.0196581
LMO3	41.868	-0.701269	0.566961	-1.23689	0.216128	0.399499
MRPS10	367.621	0.246721	0.179488	1.37458	0.169262	0.341042
GUCA1A	0.199647	-0.279488	2.47284	-0.113023	0.910012
RSF1	450.014	0.384417	0.207652	1.85125	0.064133	0.17941
VPS13D	494.458	-0.20166	0.164791	-1.22373	0.221054	0.405395
CELF2	87.0767	-1.08381	0.426966	-2.53841	0.0111359	0.0530502
FAM120A	1723.36	0.0520163	0.195219	0.266451	0.789892	0.883733
R3HDM1	190.09	0.183667	0.178959	1.0263	0.304748	0.497483
COL9A2	802.473	-1.22587	0.460201	-2.66377	0.00772699	0.0412843
KITLG	95.4022	1.3107	0.36567	3.58439	0.000337867	0.00461118
ERCC8	77.073	-0.467299	0.227167	-2.05707	0.0396794	0.128665
ADAMTS6	6.23909	-0.183579	0.599596	-0.306171	0.759475	0.86335
H6PD	659.132	0.625584	0.234552	2.66715	0.00764982	0.041009
VAMP3	794.97	-0.200905	0.147586	-1.36127	0.173428	0.347188
PER3	188.767	-0.0539113	0.363143	-0.148458	0.881982	0.93671
UTS2	7.88308	-0.485954	0.692163	-0.702081	0.482629	0.661684
TNFRSF9	9.46976	-1.26841	0.666633	-1.90271	0.0570784	0.16565
EPN3	1241.23	0.00226121	0.246529	0.00917217	0.992682	0.996201
LTBP1	389.311	0.839766	0.261362	3.21303	0.00131341	0.01183
RCN1	1979.58	0.469276	0.188513	2.48936	0.0127973	0.0586385
ELN	80.4901	0.726393	0.561266	1.2942	0.195595	0.374991
RFC2	197.789	0.749768	0.198118	3.78446	0.000154045	0.00270775
ARID1B	917.888	-0.444318	0.162795	-2.72931	0.00634676	0.0358148
CLPTM1L	749.546	0.644509	0.183357	3.51504	0.000439686	0.00559514
NEDD4L	1246.26	0.0107832	0.246032	0.0438284	0.965041	0.982499
FOXP3	16.3792	0.0722452	0.501803	0.143971	0.885523	0.938365
PPP1R3F	54.1737	0.64488	0.291892	2.20931	0.0271528	0.0984711
HEXB	421.929	0.311439	0.186523	1.66971	0.0949764	0.233185
PTCD2	70.6635	-0.238817	0.274451	-0.870164	0.384211	0.576085
NEXMIF	1.20605	0.767867	0.810722	0.94714	0.343568	0.537578
JKAMP	240.011	-0.104368	0.187895	-0.555457	0.578582	0.741594
DKK3	218.953	0.444762	0.404057	1.10074	0.271009	0.461193
ARHGEF5	278.782	-0.0220309	0.227042	-0.0970341	0.922699	0.959303
NFE2L3	204.682	0.142758	0.282769	0.504859	0.613658	0.766726
MCUR1	307.578	0.836153	0.240849	3.47168	0.000517204	0.0062299
LIMA1	1060.19	-0.270793	0.231487	-1.1698	0.242082	0.430112
LETMD1	539.815	-0.738338	0.184027	-4.01211	6.01796e-05	0.00141433
SLC4A8	7.74261	-0.183227	0.562105	-0.325966	0.74445	0.853331
LAMC3	197.163	0.415673	0.496991	0.836379	0.402942	0.593407
PTGER3	5.0762	2.68649	0.827399	3.24691	0.00116666	0.0109906
TNIP3	1.08806	-0.242557	0.923022	-0.262785	0.792716
MAPK9	288.937	0.295537	0.149588	1.97568	0.0481913	0.147366
COL23A1	5.7024	0.330292	0.616473	0.535777	0.592113	0.750572
BCAR1	828.448	-0.187082	0.21104	-0.886478	0.37536	0.567459
FHIP1B	361.409	-1.22493	0.27811	-4.40449	1.06035e-05	0.000417085
HERPUD1	691.895	0.341433	0.231416	1.47541	0.140103	0.301634
HOMER3	640.52	-0.210884	0.21185	-0.995439	0.319523	0.51359
RAD51	51.7267	1.49115	0.411818	3.62091	0.000293574	0.00420962
POLQ	49.2076	1.15677	0.489094	2.36512	0.0180242	0.0744067
[truncated: 39,260 more rows]
